# Supplementary material for: A Conserved Pattern of Primer-Dependent Transcription Initiation in Escherichia coli and Vibrio cholerae Revealed by 5′ RNA-seq
Source: PLoS Genet. 2015 Jul 1;11(7):e1005348. doi: 10.1371/journal.pgen.1005348 (PMC4488433; doi:10.1371/journal.pgen.1005348)
Supplement: S1 Table — Analysis of transcripts isolated during the late stationary phase of growth from V. cholerae cells harboring plasmid pBAD-lacZ (wt) or pBADTOPO-NrnB-VSVG (+Nrn). Shown for each start site region is: the promoter sequence extending from positions −40 to +4, the gene nearest to +1, the genome coordinate of position +1, the distance from +1 to the nearest gene (note that “–”indicates that +1 is upstream of the gene), and the percentage of transcripts sensitive to ectopic expression of the oligoribonuclease NrnB emanating from positions −1, −2 and −3 (% Nrn). The percentage of oligoRNase-sensitive transcripts was determined by calculating the difference between the percentage of reads at positions −1, −2 and −3 observed in wild-type cells from that observed in cells in which NrnB was ectopically expressed. Read counts derived from each position in the analysis of all 5' ends (5′ all) and 5' triphosphate ends (5′ ppp) are shown. Data obtained from V. cholerae set 1 (see S9 Table). (XLSX) [file pgen.1005348.s002.xlsx]

## Sheet: Sheet1
Table S1. Analysis of primer-dependent initiation in V. cholerae by 5′ RNA-seq: start site regions with >25% oligoRNase-sensitive transcripts during late stationary phase. Analysis of transcripts isolated during the late stationary phase of growth from V. cholerae cells harboring plasmid pBAD-lacZ (wt) or pBADTOPO-NrnB-VSVG (+Nrn). Shown for each start site region is: the promoter sequence extend…
							Read count								% of total
							5' all				5' ppp				5' all				5' ppp
							wt		+Nrn		wt		+Nrn		wt		+Nrn		wt		+Nrn
Promoter (-40 to +4)	Gene	Genome coordinate	Dist. to gene	% Nrn			#1	#2	#1	#2	#1	#2	#1	#2	#1	#2	#1	#2	#1	#2	#1	#2
caactacaggttgtacggtttgtgtggcaaaatcgacggtGgta	VC1076	1145978 (+)	1307	37.4222	g	-3	150	116	27	9	62	40	18	11	40.8719	56.0386	15.8824	7.03125	23.0483	28.777	12.0805	7.43243
					g	-2	4	5	1	0	1	3	1	1	1.08992	2.41546	0.588235	0	0.371747	2.15827	0.671141	0.675676
					t	-1	4	4	6	2	3	0	3	3	1.08992	1.93237	3.52941	1.5625	1.11524	0	2.01342	2.02703
					G	+1	203	79	133	112	200	90	125	129	55.3134	38.1643	78.2353	87.5	74.3494	64.7482	83.8926	87.1622
					g	+2	5	0	3	5	2	6	2	3	1.3624	0	1.76471	3.90625	0.743494	4.31655	1.34228	2.02703
					t	+3	1	0	0	0	1	0	0	1	0.27248	0	0	0	0.371747	0	0	0.675676
					a	+4	0	3	0	0	0	0	0	0	0	1.44928	0	0	0	0	0	0
ttccggttgacaagagtataaagttgactatgctgtaattAtgt	VC1368	1458335 (+)	0	29.4798	a	-3	0	0	0	1	1	0	0	1	0	0	0	0.00942951	0.0728332	0	0	0.0187406
					t	-2	7	0	4	3	0	0	0	2	0.146689	0	0.0888099	0.0282885	0	0	0	0.0374813
					t	-1	1567	282	110	151	16	7	6	11	32.8374	29.9681	2.44227	1.42386	1.16533	0.618921	0.268336	0.206147
					A	+1	3045	619	4196	9992	1169	1027	2018	4773	63.8097	65.7811	93.1616	94.2197	85.142	90.8046	90.2504	89.449
					t	+2	75	15	125	268	91	38	117	316	1.57167	1.59405	2.77531	2.52711	6.62782	3.35986	5.23256	5.92204
					g	+3	64	17	60	164	74	56	81	188	1.34116	1.80659	1.33215	1.54644	5.38966	4.95137	3.62254	3.52324
					t	+4	14	8	9	26	22	3	14	45	0.293378	0.850159	0.199822	0.245167	1.60233	0.265252	0.626118	0.843328
tcacttcacaagcataccgattgcgcagtaatgtgagtctAatg	VC2384	2549378 (-)	-198	28.6756	t	-3	4	4	6	5	0	0	1	0	0.621118	2.45399	1.52672	1.04384	0	0	0.31746	0
					c	-2	56	4	42	78	2	10	28	21	8.69565	2.45399	10.687	16.2839	1.0582	4.73934	8.88889	6.84039
					t	-1	265	61	15	10	6	2	7	4	41.1491	37.4233	3.81679	2.08768	3.1746	0.947867	2.22222	1.30293
					A	+1	301	92	313	371	159	180	249	237	46.7391	56.4417	79.6438	77.453	84.127	85.3081	79.0476	77.1987
					a	+2	17	1	13	15	11	11	13	21	2.63975	0.613497	3.30789	3.13152	5.82011	5.21327	4.12698	6.84039
					t	+3	1	0	3	0	4	1	7	13	0.15528	0	0.763359	0	2.1164	0.473934	2.22222	4.23453
					g	+4	0	1	1	0	7	7	10	11	0	0.613497	0.254453	0	3.7037	3.31754	3.1746	3.58306
cccgccttgctgcctgaacactttgtggttaaataaccctAggt	VC2112	2270618 (-)	-34	27.1249	c	-3	0	0	0	0	0	0	0	0	0	0	0	0	0	0	0	0
					c	-2	0	0	0	4	0	0	0	0	0	0	0	0.824742	0	0	0	0
					t	-1	80	40	4	6	0	0	0	3	24.3161	33.3333	1.33779	1.23711	0	0	0	0.681818
					A	+1	242	75	292	462	195	130	249	416	73.5562	62.5	97.6589	95.2577	94.2029	93.5252	92.5651	94.5455
					g	+2	2	4	2	12	12	7	20	19	0.607903	3.33333	0.668896	2.47423	5.7971	5.03597	7.43494	4.31818
					g	+3	5	1	1	1	0	2	0	2	1.51976	0.833333	0.334448	0.206186	0	1.43885	0	0.454545
					t	+4	0	0	0	0	0	0	0	0	0	0	0	0	0	0	0	0
attagtattaattttacgcaattttagtgataattatcttAatt	VC0199	206413 (-)	-52	25.0644	c	-3	0	0	0	0	0	0	0	0	0	0	0	0	0	0	0	0
					t	-2	0	0	0	0	0	0	0	0	0	0	0	0	0	0	0	0
					t	-1	61	18	2	0	0	1	0	0	29.902	21.6867	1.45985	0	0	0.680272	0	0
					A	+1	139	65	132	84	98	140	143	80	68.1373	78.3133	96.3504	95.4545	98	95.2381	97.2789	88.8889
					a	+2	4	0	1	3	2	6	4	9	1.96078	0	0.729927	3.40909	2	4.08163	2.72109	10
					t	+3	0	0	1	1	0	0	0	0	0	0	0.729927	1.13636	0	0	0	0
					t	+4	0	0	1	0	0	0	0	1	0	0	0.729927	0	0	0	0	1.11111
caaacttgtgcacagtgtcattatgcgttagtctttgcctAtgg	VCA0391	369395 (+)	35	38.1519	c	-3	0	0	0	0	0	0	0	0	0	0	0	0	0	0	0	0
					c	-2	1	0	0	0	0	0	0	0	0.0743494	0	0	0	0	0	0	0
					t	-1	664	144	41	45	2	5	0	0	49.368	40.1114	7.00855	6.24133	0.749064	2.03252	0	0
					A	+1	624	187	492	602	231	214	228	257	46.3941	52.0891	84.1026	83.4951	86.5169	86.9919	87.3563	82.9032
					t	+2	16	6	16	22	10	7	11	14	1.18959	1.67131	2.73504	3.05132	3.74532	2.84553	4.21456	4.51613
					g	+3	35	22	36	51	19	18	20	37	2.60223	6.12813	6.15385	7.07351	7.1161	7.31707	7.66284	11.9355
					g	+4	5	0	0	1	5	2	2	2	0.371747	0	0	0.138696	1.87266	0.813008	0.766284	0.645161
gagcctttcgtcacatattttccattgctatagtgtcattAgtg	VCA0743	687559 (+)	-203	31.5592	a	-3	0	0	0	0	0	0	0	0	0	0	0	0	0	0	0	0
					t	-2	0	0	0	0	0	0	0	0	0	0	0	0	0	0	0	0
					t	-1	168	29	3	2	1	0	0	0	40.1914	24.7863	1.32159	0.537634	1.04167	0	0	0
					A	+1	229	87	214	354	88	87	135	177	54.7847	74.359	94.2731	95.1613	91.6667	85.2941	98.5401	92.6702
					g	+2	12	0	10	16	5	12	1	11	2.87081	0	4.40529	4.30108	5.20833	11.7647	0.729927	5.75916
					t	+3	5	0	0	0	1	2	0	1	1.19617	0	0	0	1.04167	1.96078	0	0.52356
					g	+4	4	1	0	0	1	1	1	2	0.956938	0.854701	0	0	1.04167	0.980392	0.729927	1.04712
aattcttgccatctgtacgcttggtgcgtacacttcctatAtga	VCA0468	414949 (+)	0	28.7673	t	-3	0	0	0	0	0	0	0	0	0	0	0	0	0	0	0	0
					a	-2	0	0	1	1	0	0	0	0	0	0	0.31746	0.146413	0	0	0	0
					t	-1	169	29	18	17	0	1	0	0	45.1872	21.0145	5.71429	2.48902	0	0.546448	0	0
					A	+1	141	84	195	416	99	132	138	204	37.7005	60.8696	61.9048	60.9078	69.2308	72.1311	67.3171	58.2857
					t	+2	13	3	12	30	6	4	3	6	3.47594	2.17391	3.80952	4.39239	4.1958	2.18579	1.46341	1.71429
					g	+3	49	22	86	205	37	44	62	134	13.1016	15.942	27.3016	30.0146	25.8741	24.0437	30.2439	38.2857
					a	+4	2	0	3	14	1	2	2	6	0.534759	0	0.952381	2.04978	0.699301	1.0929	0.97561	1.71429
tttttgttgttttaaataaactatgctgtacaatctgtttAaag	VCA1115	1072239 (-)	-19	27.6751	t	-3	6	0	16	10	1	1	13	5	0.488998	0	1.68244	1.28041	0.309598	0.526316	1.93452	1.08225
					t	-2	10	2	1	5	2	0	3	1	0.814996	1.06383	0.105152	0.640205	0.619195	0	0.446429	0.21645
					t	-1	456	53	41	34	1	2	1	1	37.1638	28.1915	4.31125	4.35339	0.309598	1.05263	0.14881	0.21645
					A	+1	709	116	858	700	267	168	584	396	57.7832	61.7021	90.2208	89.6287	82.6625	88.4211	86.9048	85.7143
					a	+2	31	11	27	21	19	12	34	35	2.52649	5.85106	2.83912	2.68886	5.88235	6.31579	5.05952	7.57576
					a	+3	12	4	4	4	18	7	24	22	0.977995	2.12766	0.42061	0.512164	5.57276	3.68421	3.57143	4.7619
					g	+4	3	2	4	7	15	0	13	2	0.244499	1.06383	0.42061	0.896287	4.64396	0	1.93452	0.4329
accttcctgaaatgcatgaaccttaactaagcttactattAata	VCA0864	815676 (+)	-205	27.326	a	-3	0	0	0	0	0	0	0	0	0	0	0	0	0	0	0	0
					t	-2	5	1	0	0	0	0	0	0	2.82486	1.23457	0	0	0	0	0	0
					t	-1	88	43	19	26	3	7	9	11	49.7175	53.0864	28.7879	23.4234	3.33333	5.46875	9.09091	10.8911
					A	+1	80	35	43	79	85	118	83	87	45.1977	43.2099	65.1515	71.1712	94.4444	92.1875	83.8384	86.1386
					a	+2	4	0	4	3	2	3	6	1	2.25989	0	6.06061	2.7027	2.22222	2.34375	6.06061	0.990099
					t	+3	0	0	0	2	0	0	0	0	0	0	0	1.8018	0	0	0	0
					a	+4	0	2	0	1	0	0	1	2	0	2.46914	0	0.900901	0	0	1.0101	1.9802
