# Supplementary material for: A Conserved Pattern of Primer-Dependent Transcription Initiation in Escherichia coli and Vibrio cholerae Revealed by 5′ RNA-seq
Source: PLoS Genet. 2015 Jul 1;11(7):e1005348. doi: 10.1371/journal.pgen.1005348 (PMC4488433; doi:10.1371/journal.pgen.1005348)
Supplement: S2 Table — Analysis of transcripts isolated during late stationary phase of growth from V. cholerae cells harboring plasmid pBAD-lacZ (wt) or pBADTOPO-NrnB-VSVG (+Nrn). Shown for each start site region is: the promoter sequence extending from positions −40 to +4, the sequence at positions −1 and +1, the genome coordinate of position +1, the gene nearest to +1, the distance of +1 to the nearest gene (note that “–”indicates that +1 is upstream of the gene), and the percentage of reads emanating from position +1 in the analysis of 5' triphosphate ends in wild-type cells. Read counts derived from the analysis of all 5' ends (5′ all) or 5' triphosphate ends (5′ ppp) are shown. Data obtained from V. cholerae set 1 (see S9 Table). (XLSX) [file pgen.1005348.s003.xlsx]

## Sheet: Sheet1
Table S2. Analysis of primer-dependent initiation in V. cholerae by 5′ RNA-seq: data for uTSRs during late stationary phase. Analysis of transcripts isolated during late stationary phase of growth from V. cholerae cells harboring plasmid pBAD-lacZ (wt) or pBADTOPO-NrnB-VSVG (+Nrn). Shown for each start site region is: the promoter sequence extending from positions –40 to +4, the sequence at posit…
								Read count								% of total
								5' all				5' ppp				5' all				5' ppp
								wt		+Nrn		wt		+Nrn		wt		+Nrn		wt		+Nrn
Promoter Sequence (-40 to +4)	-1/+1	Genome Coordinate	Gene	Dist. to gene	% at +1			#1	#2	#1	#2	#1	#2	#1	#2	#1	#2	#1	#2	#1	#2	#1	#2
gaattctcccatctgcgtttcacacggctacacttaaaacAccg	cA	2794126 (-)	VC2622	-16	99.4445	a	-3	0	0	0	0	0	0	0	0	0	0	0	0	0	0	0	0
						a	-2	0	0	0	0	0	0	0	0	0	0	0	0	0	0	0	0
						c	-1	0	0	0	0	0	0	0	0	0	0	0	0	0	0	0	0
						A	+1	83	94	62	50	51	89	60	61	96.5116	100	100	98.0392	100	98.8889	98.3607	98.3871
						c	+2	3	0	0	1	0	1	1	1	3.48837	0	0	1.96078	0	1.11111	1.63934	1.6129
						c	+3	0	0	0	0	0	0	0	0	0	0	0	0	0	0	0	0
						g	+4	0	0	0	0	0	0	0	0	0	0	0	0	0	0	0	0
ttagccacacgcaagacccgctatggtctattctcaatttGtca	tG	2451618 (-)	VC2296	-41	98.6667	t	-3	0	0	2	3	0	0	1	0	0	0	1.51515	2.80374	0	0	1.11111	0
						t	-2	0	0	0	1	0	0	2	0	0	0	0	0.934579	0	0	2.22222	0
						t	-1	0	0	0	0	0	0	0	0	0	0	0	0	0	0	0	0
						G	+1	68	62	126	99	52	73	83	50	94.4444	89.8551	95.4545	92.5234	100	97.3333	92.2222	94.3396
						t	+2	2	7	3	4	0	2	4	2	2.77778	10.1449	2.27273	3.73832	0	2.66667	4.44444	3.77358
						c	+3	2	0	0	0	0	0	0	0	2.77778	0	0	0	0	0	0	0
						a	+4	0	0	1	0	0	0	0	1	0	0	0.757576	0	0	0	0	1.88679
tggttttggaaaatcggtgcaacacaattatcatttgctcGccc	cG	680735 (+)	VC0639	-253	98.5	c	-3	0	2	0	0	0	0	0	0	0	3.50877	0	0	0	0	0	0
						t	-2	0	0	0	1	0	0	0	0	0	0	0	0.787402	0	0	0	0
						c	-1	0	0	0	0	1	0	1	0	0	0	0	0	1	0	0.5	0
						G	+1	97	53	168	125	97	74	195	165	92.381	92.9825	98.2456	98.4252	97	100	97.5	95.3757
						c	+2	6	2	2	1	2	0	4	8	5.71429	3.50877	1.16959	0.787402	2	0	2	4.62428
						c	+3	1	0	0	0	0	0	0	0	0.952381	0	0	0	0	0	0	0
						c	+4	1	0	1	0	0	0	0	0	0.952381	0	0.584795	0	0	0	0	0
ttaaaggttcacaaagcctgattgctttacaatggttagtGaaa	tG	1469734 (+)	VC1376	332	98.4848	a	-3	1	0	1	0	0	0	0	0	0.540541	0	0.877193	0	0	0	0	0
						g	-2	0	0	0	0	0	0	1	0	0	0	0	0	0	0	1.78571	0
						t	-1	3	0	2	1	1	0	0	0	1.62162	0	1.75439	1.23457	0.757576	0	0	0
						G	+1	178	94	110	77	128	76	51	62	96.2162	100	96.4912	95.0617	96.9697	100	91.0714	100
						a	+2	1	0	1	3	2	0	3	0	0.540541	0	0.877193	3.7037	1.51515	0	5.35714	0
						a	+3	0	0	0	0	1	0	1	0	0	0	0	0	0.757576	0	1.78571	0
						a	+4	2	0	0	0	0	0	0	0	1.08108	0	0	0	0	0	0	0
gcaaatcgacgatatgacagccgtctgctactttaaaaagGtta	gG	107111 (+)	VC0112	-298	98.4808	a	-3	0	0	0	0	0	0	0	0	0	0	0	0	0	0	0	0
						a	-2	0	0	0	0	0	0	0	0	0	0	0	0	0	0	0	0
						g	-1	4	6	2	0	0	0	2	0	2.7027	5.17241	1.10497	0	0	0	0.934579	0
						G	+1	140	101	174	114	162	158	206	179	94.5946	87.069	96.1326	96.6102	97.5904	99.3711	96.2617	98.3516
						t	+2	4	4	3	4	3	1	5	2	2.7027	3.44828	1.65746	3.38983	1.80723	0.628931	2.33645	1.0989
						t	+3	0	5	2	0	1	0	1	0	0	4.31034	1.10497	0	0.60241	0	0.46729	0
						a	+4	0	0	0	0	0	0	0	1	0	0	0	0	0	0	0	0.549451
atccgtacttcggaaggtgaaagtgtggtaggtctgcagcGtat	cG	1332791 (+)	VC1259	-313	98.469	a	-3	1	0	0	2	0	0	0	1	0.0346141	0	0	0.237812	0	0	0	0.154083
						g	-2	0	0	0	0	0	1	1	0	0	0	0	0	0	0.0419815	0.127065	0
						c	-1	1	6	2	3	0	1	0	0	0.0346141	0.165244	0.165837	0.356718	0	0.0419815	0	0
						G	+1	2830	3531	1158	813	2629	2343	759	630	97.9578	97.2459	96.0199	96.6706	98.5752	98.3627	96.4422	97.0724
						t	+2	30	26	11	5	20	27	5	10	1.03842	0.716056	0.912106	0.59453	0.749906	1.1335	0.635324	1.54083
						a	+3	27	68	35	18	18	10	21	8	0.934579	1.87276	2.90216	2.14031	0.674916	0.419815	2.66836	1.23267
						t	+4	0	0	0	0	0	0	1	0	0	0	0	0	0	0	0.127065	0
ttttattgtgatgtgcaagataagtgattattgttgttgtGttt	tG	1992641 (-)	VC1853	-33	98.3439	t	-3	0	0	0	0	0	0	0	0	0	0	0	0	0	0	0	0
						g	-2	0	0	0	0	0	0	0	0	0	0	0	0	0	0	0	0
						t	-1	1	0	2	0	0	0	0	0	0.60241	0	0.757576	0	0	0	0	0
						G	+1	160	108	249	249	121	111	150	234	96.3855	98.1818	94.3182	96.139	97.5806	99.1071	98.6842	97.5
						t	+2	4	2	11	9	3	1	2	6	2.40964	1.81818	4.16667	3.4749	2.41935	0.892857	1.31579	2.5
						t	+3	0	0	2	0	0	0	0	0	0	0	0.757576	0	0	0	0	0
						t	+4	1	0	0	1	0	0	0	0	0.60241	0	0	0.3861	0	0	0	0
caaaaccaatatcccactacaacaagctatcatggcagatGaga	tG	302475 (-)	VC0294	-174	98.298	g	-3	2	1	0	1	0	0	0	0	0.507614	0.168919	0	0.384615	0	0	0	0
						a	-2	0	1	1	0	0	0	1	0	0	0.168919	0.222717	0	0	0	0.393701	0
						t	-1	0	0	2	1	0	0	1	4	0	0	0.445434	0.384615	0	0	0.393701	1.00503
						G	+1	385	583	434	252	417	318	248	387	97.7157	98.4797	96.6592	96.9231	99.0499	97.546	97.6378	97.2362
						a	+2	5	5	12	5	4	8	4	7	1.26904	0.844595	2.67261	1.92308	0.950119	2.45399	1.5748	1.75879
						g	+3	0	2	0	1	0	0	0	0	0	0.337838	0	0.384615	0	0	0	0
						a	+4	2	0	0	0	0	0	0	0	0.507614	0	0	0	0	0	0	0
atcattggaaaattgatgtcgatagcggtagattattgatAccg	tA	256844 (-)	VC0259	8642	98.2096	g	-3	0	0	0	0	0	0	0	0	0	0	0	0	0	0	0	0
						a	-2	0	0	0	0	0	0	0	0	0	0	0	0	0	0	0	0
						t	-1	16	1	0	0	0	0	0	0	11.7647	1.69492	0	0	0	0	0	0
						A	+1	120	57	82	80	176	103	125	118	88.2353	96.6102	97.619	98.7654	98.324	98.0952	100	97.5207
						c	+2	0	1	2	1	3	1	0	3	0	1.69492	2.38095	1.23457	1.67598	0.952381	0	2.47934
						c	+3	0	0	0	0	0	0	0	0	0	0	0	0	0	0	0	0
						g	+4	0	0	0	0	0	1	0	0	0	0	0	0	0	0.952381	0	0
tgtcactgtaaatgtttttgttatcaggttagatcgctgtAtaa	tA	462048 (+)	VC0432	-195	98.1718	t	-3	0	0	0	0	0	0	0	0	0	0	0	0	0	0	0	0
						g	-2	1	0	0	0	0	0	0	0	0.505051	0	0	0	0	0	0	0
						t	-1	18	4	3	0	1	0	0	0	9.09091	3.4188	3.57143	0	0.909091	0	0	0
						A	+1	175	111	76	91	109	177	58	52	88.3838	94.8718	90.4762	98.913	99.0909	97.2527	93.5484	94.5455
						t	+2	1	0	1	1	0	2	4	3	0.505051	0	1.19048	1.08696	0	1.0989	6.45161	5.45455
						a	+3	2	1	4	0	0	1	0	0	1.0101	0.854701	4.7619	0	0	0.549451	0	0
						a	+4	1	1	0	0	0	2	0	0	0.505051	0.854701	0	0	0	1.0989	0	0
ggctttggaactccatcgaaaactcgaagtctgaatggatGcct	tG	1301799 (-)	VC1224	-319	98.1712	g	-3	0	0	0	0	0	0	0	0	0	0	0	0	0	0	0	0
						a	-2	1	1	4	0	1	0	0	1	0.0508388	0.0595948	0.0786473	0	0.0358038	0	0	0.0148655
						t	-1	5	0	6	4	0	2	0	3	0.254194	0	0.117971	0.0594089	0	0.148368	0	0.0445964
						G	+1	1926	1636	5002	6615	2753	1318	1952	6606	97.9156	97.497	98.3484	98.2474	98.5678	97.7745	98.0905	98.2013
						c	+2	33	40	67	102	34	25	36	111	1.67768	2.38379	1.31734	1.51493	1.21733	1.8546	1.80905	1.65007
						c	+3	2	1	6	11	5	2	2	4	0.101678	0.0595948	0.117971	0.163374	0.179019	0.148368	0.100503	0.0594619
						t	+4	0	0	1	1	0	1	0	2	0	0	0.0196618	0.0148522	0	0.074184	0	0.0297309
gatgcgacttaattaaccaataactgatactcttttaagcAgga	cA	818128 (-)	VC0766	1682	98.1642	a	-3	0	0	0	0	1	1	2	1	0	0	0	0	0.286533	0.689655	2.43902	1.03093
						g	-2	1	0	0	0	0	0	0	0	0.248756	0	0	0	0	0	0	0
						c	-1	1	0	1	0	2	0	0	1	0.248756	0	0.34965	0	0.573066	0	0	1.03093
						A	+1	389	200	278	158	341	143	75	91	96.7662	98.0392	97.2028	98.1366	97.7077	98.6207	91.4634	93.8144
						g	+2	10	4	5	2	5	1	4	4	2.48756	1.96078	1.74825	1.24224	1.43266	0.689655	4.87805	4.12371
						g	+3	0	0	1	0	0	0	1	0	0	0	0.34965	0	0	0	1.21951	0
						a	+4	1	0	1	1	0	0	0	0	0.248756	0	0.34965	0.621118	0	0	0	0
gctcccacttcatcagcgccatccctgctaaagtaacggcGtga	cG	1228891 (-)	VC1157	-25	98.1346	g	-3	0	0	0	0	0	0	0	0	0	0	0	0	0	0	0	0
						g	-2	0	0	0	0	0	0	0	0	0	0	0	0	0	0	0	0
						c	-1	0	0	0	0	0	0	0	1	0	0	0	0	0	0	0	0.793651
						G	+1	347	133	189	174	293	285	182	123	97.4719	95.6835	96.9231	98.8636	97.9933	98.2759	98.3784	97.619
						t	+2	7	6	3	2	5	5	3	2	1.96629	4.31655	1.53846	1.13636	1.67224	1.72414	1.62162	1.5873
						g	+3	2	0	2	0	1	0	0	0	0.561798	0	1.02564	0	0.334448	0	0	0
						a	+4	0	0	1	0	0	0	0	0	0	0	0.512821	0	0	0	0	0
tttacttgtaattgagtgagagaaaccttatttaaaaaggGcta	gG	278234 (-)	VC0271	-174	98.0506	a	-3	0	0	0	0	0	0	0	0	0	0	0	0	0	0	0	0
						g	-2	0	0	0	1	0	0	0	0	0	0	0	0.195312	0	0	0	0
						g	-1	10	6	4	1	0	1	2	0	3.32226	1.03627	1.5444	0.195312	0	0.190476	0.58309	0
						G	+1	279	565	250	500	233	509	331	404	92.691	97.582	96.5251	97.6562	99.1489	96.9524	96.5015	97.1154
						c	+2	12	6	4	9	2	14	10	11	3.98671	1.03627	1.5444	1.75781	0.851064	2.66667	2.91545	2.64423
						t	+3	0	2	0	1	0	1	0	1	0	0.345423	0	0.195312	0	0.190476	0	0.240385
						a	+4	0	0	1	0	0	0	0	0	0	0	0.3861	0	0	0	0	0
tctatttacaatccaaccagcaagtcggtatcattttcgcGttt	cG	1263453 (-)	VC1188	-35	97.9642	c	-3	0	0	0	0	0	0	0	0	0	0	0	0	0	0	0	0
						g	-2	0	0	1	0	0	0	0	1	0	0	0.0155812	0	0	0	0	0.0428082
						c	-1	3	0	2	0	1	0	1	0	0.0875401	0	0.0311624	0	0.0358166	0	0.0465766	0
						G	+1	3359	1731	6264	4542	2722	1573	2103	2262	98.0158	96.7039	97.6005	97.5097	97.4928	98.4355	97.9506	96.8322
						t	+2	48	54	124	87	62	23	36	62	1.40064	3.01676	1.93207	1.86775	2.22063	1.4393	1.67676	2.65411
						t	+3	12	4	19	18	7	0	6	9	0.35016	0.223464	0.296042	0.386432	0.250716	0	0.27946	0.385274
						t	+4	5	1	8	11	0	2	1	2	0.1459	0.0558659	0.124649	0.236153	0	0.125156	0.0465766	0.0856164
agggctggatcatcgctaactcaggagtagaatggtgagcAata	cA	2894700 (+)	VC2720	-31	97.94	a	-3	0	0	0	0	0	0	0	0	0	0	0	0	0	0	0	0
						g	-2	6	2	0	1	1	0	0	1	2.38095	3.7037	0	0.2331	0.595238	0	0	0.42735
						c	-1	2	0	1	1	0	0	0	1	0.793651	0	0.277778	0.2331	0	0	0	0.42735
						A	+1	236	48	344	416	164	113	132	214	93.6508	88.8889	95.5556	96.9697	97.619	98.2609	97.0588	91.453
						a	+2	6	2	14	10	1	1	4	14	2.38095	3.7037	3.88889	2.331	0.595238	0.869565	2.94118	5.98291
						t	+3	2	0	1	1	2	1	0	3	0.793651	0	0.277778	0.2331	1.19048	0.869565	0	1.28205
						a	+4	0	2	0	0	0	0	0	1	0	3.7037	0	0	0	0	0	0.42735
gttttcttgcgcttcatctgtccattgttacaatagcgccActa	cA	2416420 (+)	VC2261	-40	97.9394	g	-3	0	0	0	0	0	0	0	0	0	0	0	0	0	0	0	0
						c	-2	0	0	0	0	0	0	0	0	0	0	0	0	0	0	0	0
						c	-1	5	0	0	1	0	0	0	0	0.640205	0	0	0.0753012	0	0	0	0
						A	+1	757	284	990	1281	580	346	670	880	96.927	96.2712	97.4409	96.4608	98.1387	97.7401	96.4029	95.0324
						c	+2	17	6	20	30	7	3	16	27	2.1767	2.0339	1.9685	2.25904	1.18443	0.847458	2.30216	2.91577
						t	+3	1	1	5	13	3	5	6	15	0.128041	0.338983	0.492126	0.978916	0.507614	1.41243	0.863309	1.61987
						a	+4	1	4	1	3	1	0	3	4	0.128041	1.35593	0.0984252	0.225904	0.169205	0	0.431655	0.431965
aaggctagcgctagcgcatgaatttggttagtctgcggatAcga	tA	1871872 (-)	VC1732	-67	97.8776	g	-3	0	0	0	0	0	0	0	0	0	0	0	0	0	0	0	0
						a	-2	0	0	0	0	1	0	0	0	0	0	0	0	0.512821	0	0	0
						t	-1	20	8	0	0	0	0	0	0	7.27273	13.1148	0	0	0	0	0	0
						A	+1	245	51	234	286	190	117	168	195	89.0909	83.6066	99.1525	96.6216	97.4359	98.3193	96.5517	97.0149
						c	+2	10	0	1	8	2	1	4	6	3.63636	0	0.423729	2.7027	1.02564	0.840336	2.29885	2.98507
						g	+3	0	0	1	0	2	1	2	0	0	0	0.423729	0	1.02564	0.840336	1.14943	0
						a	+4	0	2	0	2	0	0	0	0	0	3.27869	0	0.675676	0	0	0	0
tcgtacagacgcagggttgcattgacgttatgatgcgtctGtag	tG	2732547 (-)	VC2548	-9	97.8609	t	-3	0	0	0	0	0	0	0	0	0	0	0	0	0	0	0	0
						c	-2	0	0	0	0	0	0	0	0	0	0	0	0	0	0	0	0
						t	-1	3	0	0	1	0	0	1	0	1.41509	0	0	0.31746	0	0	0.37594	0
						G	+1	198	74	240	302	219	157	259	229	93.3962	96.1039	95.2381	95.873	98.2063	97.5155	97.3684	98.2833
						t	+2	5	1	7	7	3	3	5	3	2.35849	1.2987	2.77778	2.22222	1.34529	1.86335	1.8797	1.28755
						a	+3	4	2	2	1	0	0	1	1	1.88679	2.5974	0.793651	0.31746	0	0	0.37594	0.429185
						g	+4	2	0	3	4	1	1	0	0	0.943396	0	1.19048	1.26984	0.44843	0.621118	0	0
gatgttgaatattgttacctgagttgtttagaatttaatcGtaa	cG	714013 (+)	VC0666	-231	97.7889	a	-3	0	0	0	0	0	1	0	0	0	0	0	0	0	0.032352	0	0
						t	-2	0	0	0	0	0	0	0	0	0	0	0	0	0	0	0	0
						c	-1	19	7	0	1	2	1	2	0	0.587871	0.278441	0	0.0674309	0.0408664	0.032352	0.144092	0
						G	+1	3169	2458	1433	1452	4790	3020	1354	4331	98.0507	97.7725	97.2185	97.9096	97.8749	97.703	97.5504	97.92
						t	+2	38	35	31	28	94	60	31	87	1.17574	1.3922	2.10312	1.88806	1.92072	1.94112	2.23343	1.96699
						a	+3	6	14	10	2	8	9	1	3	0.185644	0.556881	0.678426	0.134862	0.163465	0.291168	0.0720461	0.0678273
						a	+4	0	0	0	0	0	0	0	2	0	0	0	0	0	0	0	0.0452182
gcgataggttccttcgcttcgagtgtgccacacttgagctAtct	tA	130603 (+)	VC0136	-145	97.7248	g	-3	0	0	0	0	0	0	0	0	0	0	0	0	0	0	0	0
						c	-2	0	0	0	0	0	0	0	0	0	0	0	0	0	0	0	0
						t	-1	15	0	0	3	0	0	0	1	6.69643	0	0	0.797872	0	0	0	0.342466
						A	+1	205	110	470	365	178	162	270	277	91.5179	100	97.1074	97.0745	97.2678	98.1818	96.4286	94.863
						t	+2	4	0	13	5	4	3	10	12	1.78571	0	2.68595	1.32979	2.18579	1.81818	3.57143	4.10959
						c	+3	0	0	1	3	0	0	0	1	0	0	0.206612	0.797872	0	0	0	0.342466
						t	+4	0	0	0	0	1	0	0	1	0	0	0	0	0.546448	0	0	0.342466
cctagttgcattgatatttttgttaagtaaaatgtctctcAcct	cA	1198913 (+)	VC1131	-355	97.7139	c	-3	0	0	0	0	0	0	0	0	0	0	0	0	0	0	0	0
						t	-2	1	4	0	0	0	0	0	0	0.253807	0.772201	0	0	0	0	0	0
						c	-1	7	7	3	3	1	0	2	5	1.77665	1.35135	0.877193	1.00334	0.245098	0	0.591716	1.18765
						A	+1	376	504	329	286	398	323	329	409	95.4315	97.2973	96.1988	95.6522	97.549	97.8788	97.3373	97.1496
						c	+2	8	3	10	10	8	4	6	4	2.03046	0.579151	2.92398	3.34448	1.96078	1.21212	1.77515	0.950119
						c	+3	2	0	0	0	1	3	0	2	0.507614	0	0	0	0.245098	0.909091	0	0.475059
						t	+4	0	0	0	0	0	0	1	1	0	0	0	0	0	0	0.295858	0.23753
tgttcttttttataaacgattttcctcataatctagcagcAtaa	cA	569914 (+)	VC0538	-45	97.7053	a	-3	0	0	0	0	0	0	0	0	0	0	0	0	0	0	0	0
						g	-2	1	0	0	2	1	0	1	0	0.740741	0	0	1.16959	0.900901	0	1.33333	0
						c	-1	0	0	0	0	0	0	0	0	0	0	0	0	0	0	0	0
						A	+1	127	79	122	159	108	104	70	89	94.0741	94.0476	96.8254	92.9825	97.2973	98.1132	93.3333	93.6842
						t	+2	4	5	4	4	2	2	2	5	2.96296	5.95238	3.1746	2.33918	1.8018	1.88679	2.66667	5.26316
						a	+3	3	0	0	5	0	0	1	0	2.22222	0	0	2.92398	0	0	1.33333	0
						a	+4	0	0	0	1	0	0	1	1	0	0	0	0.584795	0	0	1.33333	1.05263
caataatgaactttctcgataatgccgagtctctaaaggtGctc	tG	2649839 (-)	VC2467	-93	97.6897	g	-3	0	0	0	1	1	0	0	0	0	0	0	0.0126358	0.0155207	0	0	0
						g	-2	2	4	5	4	2	8	5	4	0.0542594	0.103546	0.0823859	0.0505433	0.0310414	0.123153	0.0627431	0.0351648
						t	-1	24	17	30	30	13	19	33	56	0.651112	0.440072	0.494315	0.379075	0.201769	0.292488	0.414105	0.492308
						G	+1	3576	3745	5896	7711	6303	6337	7741	11040	97.0157	96.9454	97.1494	97.4349	97.8271	97.5523	97.1389	97.0549
						c	+2	71	80	118	138	107	117	177	242	1.92621	2.07093	1.94431	1.74375	1.66072	1.80111	2.22111	2.12747
						t	+3	6	17	15	19	15	13	9	29	0.162778	0.440072	0.247158	0.240081	0.232811	0.200123	0.112938	0.254945
						c	+4	7	0	5	11	2	2	4	4	0.189908	0	0.0823859	0.138994	0.0310414	0.0307882	0.0501945	0.0351648
tttagtgatcccttacattctgagtttcgtaacatgaagtAtaa	tA	1187137 (+)	VC1118	-93	97.6889	a	-3	2	2	2	0	0	0	0	0	0.840336	2.27273	0.238949	0	0	0	0	0
						g	-2	1	2	0	0	0	0	0	0	0.420168	2.27273	0	0	0	0	0	0
						t	-1	21	3	3	7	1	0	4	2	8.82353	3.40909	0.358423	1.21739	0.361011	0	0.396825	0.27248
						A	+1	211	79	814	560	269	170	975	713	88.6555	89.7727	97.2521	97.3913	97.1119	98.2659	96.7262	97.139
						t	+2	3	2	11	7	4	2	24	14	1.2605	2.27273	1.31422	1.21739	1.44404	1.15607	2.38095	1.90736
						a	+3	0	0	7	1	3	1	4	5	0	0	0.83632	0.173913	1.08303	0.578035	0.396825	0.681199
						a	+4	0	0	0	0	0	0	1	0	0	0	0	0	0	0	0.0992063	0
agctcaattatgagacagacattattggtaagcttgggatActc	tA	978581 (+)	VC0916	-63	97.6779	g	-3	0	0	0	0	0	0	0	0	0	0	0	0	0	0	0	0
						a	-2	0	0	0	0	0	0	0	0	0	0	0	0	0	0	0	0
						t	-1	14	0	4	2	0	0	0	0	2.48668	0	0.273785	0.099108	0	0	0	0
						A	+1	537	222	1418	1960	601	326	682	656	95.3819	96.9432	97.0568	97.1259	98.0424	97.3134	97.4286	96.1877
						c	+2	11	7	34	51	8	7	17	24	1.95382	3.05677	2.32717	2.52725	1.30506	2.08955	2.42857	3.51906
						t	+3	1	0	5	5	4	0	1	1	0.17762	0	0.342231	0.24777	0.652529	0	0.142857	0.146628
						c	+4	0	0	0	0	0	2	0	1	0	0	0	0	0	0.597015	0	0.146628
gacaaactttgattgcgcaacgtagtgctaatcttggttcAtca	cA	2125484 (-)	VC1973	-271	97.6513	t	-3	0	0	1	0	0	0	0	0	0	0	1.49254	0	0	0	0	0
						t	-2	0	3	1	0	0	0	0	0	0	2.34375	1.49254	0	0	0	0	0
						c	-1	0	0	0	0	0	0	0	0	0	0	0	0	0	0	0	0
						A	+1	421	116	64	49	275	309	97	54	95.0339	90.625	95.5224	96.0784	97.5177	97.7848	95.098	98.1818
						t	+2	19	4	1	2	7	5	3	0	4.28894	3.125	1.49254	3.92157	2.48227	1.58228	2.94118	0
						c	+3	2	0	0	0	0	2	1	0	0.451467	0	0	0	0	0.632911	0.980392	0
						a	+4	1	5	0	0	0	0	1	1	0.225734	3.90625	0	0	0	0	0.980392	1.81818
gcttattgctaaatgtaaacattccgtgtaaaaagcaggaGcaa	aG	1242008 (-)	VC1168	44	97.6449	g	-3	0	0	0	0	0	0	0	1	0	0	0	0	0	0	0	0.0587199
						g	-2	0	0	0	0	0	0	1	2	0	0	0	0	0	0	0.0705716	0.11744
						a	-1	2	1	12	15	2	6	18	25	0.900901	0.680272	1.06667	1.08617	0.701754	2.95567	1.27029	1.468
						G	+1	207	145	1090	1344	280	197	1369	1654	93.2432	98.6395	96.8889	97.3208	98.2456	97.0443	96.6126	97.1227
						c	+2	13	1	22	16	3	0	29	20	5.85586	0.680272	1.95556	1.15858	1.05263	0	2.04658	1.1744
						a	+3	0	0	1	6	0	0	0	1	0	0	0.0888889	0.434468	0	0	0	0.0587199
						a	+4	0	0	0	0	0	0	0	0	0	0	0	0	0	0	0	0
agagattgaccttgaatatatgcaccattacactcataggGctt	gG	613254 (-)	VC0584	253	97.6334	a	-3	0	0	0	0	0	0	0	0	0	0	0	0	0	0	0	0
						g	-2	0	0	0	0	0	0	0	0	0	0	0	0	0	0	0	0
						g	-1	53	7	4	3	1	2	1	3	3.39091	1.50215	0.529101	0.294695	0.0521648	0.23015	0.150602	0.369004
						G	+1	1476	434	739	984	1877	846	649	792	94.4338	93.133	97.7513	96.6601	97.9134	97.3533	97.741	97.417
						c	+2	25	18	10	24	35	20	13	16	1.59949	3.86266	1.32275	2.35756	1.82577	2.3015	1.95783	1.96802
						t	+3	6	6	3	4	3	1	1	0	0.383877	1.28755	0.396825	0.392927	0.156495	0.115075	0.150602	0
						t	+4	3	1	0	3	1	0	0	2	0.191939	0.214592	0	0.294695	0.0521648	0	0	0.246002
taaattttgtgaaagcatggtgatgaggtagagtggcaggGcaa	gG	2121306 (-)	VC1969	-624	97.6175	a	-3	0	0	0	0	0	0	0	0	0	0	0	0	0	0	0	0
						g	-2	1	0	0	0	0	0	0	0	0.218341	0	0	0	0	0	0	0
						g	-1	5	3	2	2	1	1	4	1	1.0917	1.5	0.373832	0.260078	0.184502	0.255102	0.500626	0.112486
						G	+1	446	184	523	745	530	382	778	864	97.3799	92	97.757	96.8791	97.786	97.449	97.3717	97.1879
						c	+2	6	12	7	19	9	6	13	21	1.31004	6	1.30841	2.47074	1.66052	1.53061	1.62703	2.3622
						a	+3	0	1	3	3	1	3	4	3	0	0.5	0.560748	0.390117	0.184502	0.765306	0.500626	0.337458
						a	+4	0	0	0	0	1	0	0	0	0	0	0	0	0.184502	0	0	0
aatcattgattaatacatggcttaaaggcatgattgcggcActt	cA	466288 (+)	VC0435	-161	97.6048	g	-3	0	0	0	0	0	0	0	0	0	0	0	0	0	0	0	0
						g	-2	0	0	3	1	0	0	2	2	0	0	0.0536769	0.0135962	0	0	0.0525072	0.0459031
						c	-1	0	1	3	5	1	1	2	1	0	0.134048	0.0536769	0.067981	0.083682	0.111111	0.0525072	0.0229516
						A	+1	1558	711	5405	7056	1159	884	3677	4219	97.0717	95.3083	96.7078	95.9347	96.9874	98.2222	96.5345	96.8327
						c	+2	26	29	118	178	26	9	87	95	1.61994	3.8874	2.11129	2.42012	2.17573	1	2.28406	2.1804
						t	+3	13	4	24	53	5	4	24	17	0.809969	0.536193	0.429415	0.720598	0.41841	0.444444	0.630087	0.390177
						t	+4	8	1	36	62	4	2	17	23	0.498442	0.134048	0.644122	0.842964	0.334728	0.222222	0.446311	0.527886
gtgaaacctttgtttcatcgacttttgttacatttatcgaGttg	aG	2743422 (+)	VC2562	40	97.5827	c	-3	0	0	0	0	0	0	0	0	0	0	0	0	0	0	0	0
						g	-2	0	0	0	0	0	0	0	0	0	0	0	0	0	0	0	0
						a	-1	1	1	4	1	0	0	1	2	0.338983	0.970874	1.41844	0.343643	0	0	0.331126	0.8
						G	+1	285	102	269	282	281	157	290	243	96.6102	99.0291	95.3901	96.9072	98.2517	96.9136	96.0265	97.2
						t	+2	8	0	3	7	5	4	9	5	2.71186	0	1.06383	2.4055	1.74825	2.46914	2.98013	2
						t	+3	1	0	2	1	0	1	2	0	0.338983	0	0.70922	0.343643	0	0.617284	0.662252	0
						g	+4	0	0	4	0	0	0	0	0	0	0	1.41844	0	0	0	0	0
aaattcgcataaaagcacaacttgcccttattatggggacGatg	cG	919450 (-)	VC0853	-39	97.553	g	-3	0	0	0	0	0	0	0	0	0	0	0	0	0	0	0	0
						a	-2	0	0	0	0	0	0	0	0	0	0	0	0	0	0	0	0
						c	-1	0	0	0	1	0	0	0	1	0	0	0	0.332226	0	0	0	0.456621
						G	+1	219	107	209	293	181	133	192	212	96.9027	97.2727	95	97.3422	97.3118	97.7941	96.9697	96.8037
						a	+2	7	3	10	7	5	3	5	6	3.09735	2.72727	4.54545	2.32558	2.68817	2.20588	2.52525	2.73973
						t	+3	0	0	1	0	0	0	1	0	0	0	0.454545	0	0	0	0.505051	0
						g	+4	0	0	0	0	0	0	0	0	0	0	0	0	0	0	0	0
tatagtttggtttgtttttaatagtttgtataatagcggtGaca	tG	885736 (+)	VC0824	-37	97.5342	g	-3	0	0	0	0	0	0	0	0	0	0	0	0	0	0	0	0
						g	-2	0	0	0	0	0	0	0	0	0	0	0	0	0	0	0	0
						t	-1	0	0	0	0	0	0	0	0	0	0	0	0	0	0	0	0
						G	+1	167	88	275	321	122	77	198	188	97.6608	98.8764	96.831	97.5684	97.6	97.4684	98.0198	99.4709
						a	+2	4	0	9	7	3	1	4	1	2.33918	0	3.16901	2.12766	2.4	1.26582	1.9802	0.529101
						c	+3	0	0	0	1	0	1	0	0	0	0	0	0.303951	0	1.26582	0	0
						a	+4	0	1	0	0	0	0	0	0	0	1.1236	0	0	0	0	0	0
gagcaaggaactccatgcggcggccgctgactaagtcaacGtaa	cG	375013 (+)	VC0354	-577	97.5181	a	-3	0	0	0	0	0	0	0	0	0	0	0	0	0	0	0	0
						a	-2	0	0	0	0	0	0	0	0	0	0	0	0	0	0	0	0
						c	-1	0	0	0	0	0	0	0	1	0	0	0	0	0	0	0	0.254453
						G	+1	128	142	223	178	166	241	331	386	98.4615	98.6111	96.9565	98.3425	99.4012	95.6349	98.5119	98.2188
						t	+2	1	2	2	3	1	9	4	6	0.769231	1.38889	0.869565	1.65746	0.598802	3.57143	1.19048	1.52672
						a	+3	0	0	3	0	0	2	0	0	0	0	1.30435	0	0	0.793651	0	0
						a	+4	1	0	2	0	0	0	1	0	0.769231	0	0.869565	0	0	0	0.297619	0
gtcattcgcaatgttttatttgcagcgttacaattgctgcAtta	cA	1212546 (+)	VC1143	-124	97.5177	t	-3	0	0	0	0	0	0	0	0	0	0	0	0	0	0	0	0
						g	-2	0	0	0	0	0	0	0	0	0	0	0	0	0	0	0	0
						c	-1	0	0	1	2	0	0	1	0	0	0	0.251889	0.390625	0	0	0.179211	0
						A	+1	552	262	384	495	448	373	543	499	96.8421	95.6204	96.7254	96.6797	97.3913	97.644	97.3118	95.9615
						t	+2	15	11	10	11	10	8	12	12	2.63158	4.0146	2.51889	2.14844	2.17391	2.09424	2.15054	2.30769
						t	+3	1	1	2	2	1	1	2	6	0.175439	0.364964	0.503778	0.390625	0.217391	0.26178	0.358423	1.15385
						a	+4	2	0	0	2	1	0	0	3	0.350877	0	0	0.390625	0.217391	0	0	0.576923
cacgtcttggcattttgcgcgttcgtgatattgtgacggcGcaa	cG	1224277 (-)	VC1152	356	97.5153	g	-3	0	0	0	0	0	0	0	0	0	0	0	0	0	0	0	0
						g	-2	0	0	0	0	0	0	0	0	0	0	0	0	0	0	0	0
						c	-1	0	0	0	0	0	0	0	0	0	0	0	0	0	0	0	0
						G	+1	98	50	95	79	78	52	102	113	95.1456	100	95.9596	98.75	98.7342	96.2963	98.0769	94.1667
						c	+2	3	0	3	1	0	2	2	5	2.91262	0	3.0303	1.25	0	3.7037	1.92308	4.16667
						a	+3	2	0	0	0	0	0	0	2	1.94175	0	0	0	0	0	0	1.66667
						a	+4	0	0	1	0	1	0	0	0	0	0	1.0101	0	1.26582	0	0	0
ctctcttgctccggtgtctataaggcaatatcctgtcggcAtct	cA	2619715 (-)	VC2440	-22	97.4887	g	-3	1	0	1	3	0	0	0	2	0.13986	0	0.0981354	0.196078	0	0	0	0.209424
						g	-2	0	0	1	1	2	0	1	1	0	0	0.0981354	0.0653595	0.468384	0	0.143472	0.104712
						c	-1	1	0	1	0	0	0	1	0	0.13986	0	0.0981354	0	0	0	0.143472	0
						A	+1	701	276	1002	1493	416	319	680	935	98.042	97.8723	98.3317	97.5817	97.4239	97.5535	97.561	97.9058
						t	+2	9	4	13	25	5	6	14	15	1.25874	1.41844	1.27576	1.63399	1.17096	1.83486	2.00861	1.57068
						c	+3	3	2	1	5	1	0	0	2	0.41958	0.70922	0.0981354	0.326797	0.234192	0	0	0.209424
						t	+4	0	0	0	3	3	2	1	0	0	0	0	0.196078	0.702576	0.611621	0.143472	0
acttttggaactctttgccaaacgcccagtctgaatagacGtga	cG	1878684 (+)	VC1742	-100	97.4707	g	-3	1	0	0	0	0	0	0	0	0.00631393	0	0	0	0	0	0	0
						a	-2	2	6	5	4	1	5	3	3	0.0126279	0.0290093	0.0229801	0.0259521	0.00352336	0.0123457	0.0154839	0.0106236
						c	-1	7	16	12	17	18	19	13	30	0.0441975	0.0773582	0.0551521	0.110297	0.0634205	0.0469136	0.0670968	0.106236
						G	+1	15468	20211	21178	14953	27680	39453	18888	27457	97.6638	97.7179	97.3343	97.0155	97.5266	97.4148	97.4865	97.2308
						t	+2	292	373	457	332	605	918	387	614	1.84367	1.80341	2.10038	2.15403	2.13163	2.26667	1.99742	2.1743
						g	+3	45	59	65	65	67	82	61	102	0.284127	0.285258	0.298741	0.421722	0.236065	0.202469	0.314839	0.361203
						a	+4	23	18	41	42	11	23	23	33	0.14522	0.087028	0.188436	0.272497	0.038757	0.0567901	0.11871	0.11686
acagaagcacttattctggtactatgcacccgttacctctGggg	tG	914657 (-)	VC0847	-533	97.4618	t	-3	6	0	2	4	1	0	2	2	0.000424269	0	0.0001853	0.000457252	0.000155251	0	0.000353667	0.000386762
						c	-2	4	10	6	4	3	3	3	4	0.000282846	0.000474006	0.000555899	0.000457252	0.000465753	0.000479299	0.000530501	0.000773524
						t	-1	595	766	453	360	289	271	199	233	0.0420734	0.0363088	0.0419704	0.0411526	0.0448676	0.0432967	0.0351899	0.0450578
						G	+1	1380900	2061490	1054270	854803	627549	610242	551338	503695	97.6459	97.7157	97.6784	97.715	97.4276	97.4961	97.4952	97.405
						g	+2	30077	43863	22798	18063	14697	13981	12663	11745	2.12679	2.07913	2.11223	2.06483	2.28172	2.23369	2.23925	2.27126
						g	+3	1975	2714	1366	1169	1124	1031	949	973	0.139655	0.128645	0.12656	0.133632	0.174502	0.164719	0.167815	0.18816
						g	+4	634	838	433	389	455	386	349	462	0.0448311	0.0397217	0.0401174	0.0444677	0.0706392	0.0616698	0.061715	0.089342
tatgcttgtgaagtgattctatatgaattaaaattgttgtGctc	tG	2549443 (+)	VC2385	-199	97.4554	t	-3	1	0	0	0	0	0	0	0	0.00776036	0	0	0	0	0	0	0
						g	-2	2	3	0	0	1	0	0	1	0.0155207	0.0230539	0	0	0.00698373	0	0	0.0177242
						t	-1	115	53	12	5	9	2	2	1	0.892441	0.407285	0.168209	0.142694	0.0628536	0.026347	0.0770119	0.0177242
						G	+1	12442	12684	6940	3398	13943	7404	2558	5513	96.5544	97.4718	97.2806	96.9749	97.3741	97.5366	98.4983	97.7136
						c	+2	296	235	171	91	344	168	31	118	2.29707	1.80589	2.39697	2.59703	2.4024	2.21315	1.19369	2.09146
						t	+3	17	23	6	3	18	16	4	8	0.131926	0.176746	0.0841043	0.0856164	0.125707	0.210776	0.154024	0.141794
						c	+4	13	15	5	7	4	1	2	1	0.100885	0.115269	0.0700869	0.199772	0.0279349	0.0131735	0.0770119	0.0177242
aatcaatttttcattcttcaagctctcctacactacccctAcca	tA	2826620 (+)	VC2656	-132	97.4418	c	-3	0	0	0	0	0	0	0	0	0	0	0	0	0	0	0	0
						c	-2	0	0	0	0	0	0	0	0	0	0	0	0	0	0	0	0
						t	-1	143	36	2	2	6	1	1	0	4.21953	1.20482	0.232019	0.286533	0.152168	0.0310174	0.0726744	0
						A	+1	3182	2887	844	679	3844	3140	1348	909	93.892	96.6198	97.9118	97.2779	97.4892	97.3945	97.9651	97.9526
						c	+2	57	55	12	13	81	67	21	17	1.68191	1.8407	1.39211	1.86246	2.05427	2.07816	1.52616	1.8319
						c	+3	3	3	0	0	7	6	2	2	0.0885217	0.100402	0	0	0.17753	0.186104	0.145349	0.215517
						a	+4	4	7	4	4	5	10	4	0	0.118029	0.23427	0.464037	0.573066	0.126807	0.310174	0.290698	0
caccgctcggcctcccaattgaattgcctatcattgaggcGtta	cG	1726803 (+)	VC1612	-17	97.4332	g	-3	0	0	0	0	0	0	0	0	0	0	0	0	0	0	0	0
						g	-2	0	0	0	0	0	0	0	0	0	0	0	0	0	0	0	0
						c	-1	0	0	0	0	0	0	0	0	0	0	0	0	0	0	0	0
						G	+1	203	103	223	171	311	278	236	215	95.7547	96.2617	95.7082	93.956	96.2848	98.5816	97.5207	96.4126
						t	+2	6	2	4	6	11	4	4	8	2.83019	1.86916	1.71674	3.2967	3.40557	1.41844	1.65289	3.58744
						t	+3	3	2	3	0	1	0	0	0	1.41509	1.86916	1.28755	0	0.309598	0	0	0
						a	+4	0	0	3	5	0	0	2	0	0	0	1.28755	2.74725	0	0	0.826446	0
tttttaagcaaaagagtagattacagactaggcttaaattGtta	tG	2014895 (+)	VC1872	-60	97.422	a	-3	0	0	0	0	0	0	0	0	0	0	0	0	0	0	0	0
						t	-2	0	0	1	0	0	0	0	0	0	0	0.0376223	0	0	0	0	0
						t	-1	10	1	1	2	2	1	1	0	0.467727	0.0659196	0.0376223	0.0789578	0.0568666	0.0294551	0.0339674	0
						G	+1	2075	1484	2597	2455	3432	3302	2876	3191	97.0533	97.8247	97.705	96.9206	97.5832	97.2607	97.6902	97.3756
						t	+2	44	30	49	63	69	83	57	75	2.058	1.97759	1.84349	2.48717	1.9619	2.44477	1.93614	2.28868
						t	+3	8	0	7	6	8	8	6	7	0.374181	0	0.263356	0.236873	0.227467	0.235641	0.203804	0.21361
						a	+4	1	2	3	7	6	1	4	4	0.0467727	0.131839	0.112867	0.276352	0.1706	0.0294551	0.13587	0.122063
tcgtttctggatccatcacgcttaggtttatactcggtttAttg	tA	1220109 (-)	VC1148	-99	97.3955	t	-3	1	0	2	1	0	0	1	0	0.116686	0	0.21978	0.109051	0	0	0.145349	0
						t	-2	2	0	0	0	0	0	0	0	0.233372	0	0	0	0	0	0	0
						t	-1	63	7	1	3	2	2	0	0	7.35123	1.65877	0.10989	0.327154	0.232829	0.311526	0	0
						A	+1	761	407	868	866	837	625	667	659	88.7981	96.4455	95.3846	94.4384	97.4389	97.352	96.9477	96.345
						t	+2	21	8	22	25	16	14	11	13	2.45041	1.89573	2.41758	2.72628	1.86263	2.18069	1.59884	1.90058
						t	+3	6	0	16	21	3	1	9	12	0.700117	0	1.75824	2.29008	0.349243	0.155763	1.30814	1.75439
						g	+4	3	0	1	1	1	0	0	0	0.350058	0	0.10989	0.109051	0.116414	0	0	0
cgtcaatatgcctgagtcaaatcaggcatatacttatcccGtca	cG	457367 (-)	VC0428	-71	97.3856	c	-3	0	0	0	0	0	0	0	0	0	0	0	0	0	0	0	0
						c	-2	0	0	0	0	0	0	0	0	0	0	0	0	0	0	0	0
						c	-1	0	1	1	0	0	0	0	0	0	0.326797	0.446429	0	0	0	0	0
						G	+1	734	297	211	180	1085	853	275	228	97.0899	97.0588	94.1964	97.8261	97.3968	97.3744	98.5663	97.4359
						t	+2	20	6	11	4	26	19	4	6	2.6455	1.96078	4.91071	2.17391	2.33393	2.16895	1.43369	2.5641
						c	+3	0	2	0	0	2	1	0	0	0	0.653595	0	0	0.179533	0.114155	0	0
						a	+4	2	0	1	0	1	3	0	0	0.26455	0	0.446429	0	0.0897666	0.342466	0	0
acactcatacatttttgcgctggcacattatactgatagtGaag	tG	1290258 (+)	VC1213	-317	97.3562	a	-3	0	0	0	0	0	1	0	0	0	0	0	0	0	0.628931	0	0
						g	-2	0	0	0	0	0	0	0	0	0	0	0	0	0	0	0	0
						t	-1	1	0	0	0	0	0	0	0	0.598802	0	0	0	0	0	0	0
						G	+1	164	166	131	82	137	154	75	100	98.2036	97.6471	96.3235	96.4706	97.8571	96.8553	92.5926	97.0874
						a	+2	2	4	5	3	3	3	2	3	1.1976	2.35294	3.67647	3.52941	2.14286	1.88679	2.46914	2.91262
						a	+3	0	0	0	0	0	1	2	0	0	0	0	0	0	0.628931	2.46914	0
						g	+4	0	0	0	0	0	0	2	0	0	0	0	0	0	0	2.46914	0
tcaacgcatcgttgtagaaaaaagagactacactttagccGagg	cG	368914 (+)	VC0346	-116	97.3455	g	-3	0	0	1	0	0	0	0	0	0	0	0.373134	0	0	0	0	0
						c	-2	1	0	0	0	0	0	0	0	0.675676	0	0	0	0	0	0	0
						c	-1	0	0	0	0	1	1	1	0	0	0	0	0	0.46729	0.52356	0.350877	0
						G	+1	139	91	257	231	206	188	272	251	93.9189	94.7917	95.8955	97.0588	96.2617	98.4293	95.4386	96.5385
						a	+2	5	2	9	7	4	2	10	6	3.37838	2.08333	3.35821	2.94118	1.86916	1.04712	3.50877	2.30769
						g	+3	3	3	0	0	2	0	2	3	2.02703	3.125	0	0	0.934579	0	0.701754	1.15385
						g	+4	0	0	1	0	1	0	0	0	0	0	0.373134	0	0.46729	0	0	0
agcgctttaccaaaccggaaagaagtgttagattgatcacGttt	cG	115983 (+)	VC0122	-70	97.3378	c	-3	0	0	0	0	0	0	0	0	0	0	0	0	0	0	0	0
						a	-2	0	0	0	0	0	0	0	0	0	0	0	0	0	0	0	0
						c	-1	1	0	0	0	0	0	0	0	0.389105	0	0	0	0	0	0	0
						G	+1	242	187	415	375	295	250	472	498	94.1634	93.9698	97.1897	92.5926	95.4693	99.2063	95.935	94.6768
						t	+2	6	5	8	18	11	2	11	23	2.33463	2.51256	1.87354	4.44444	3.55987	0.793651	2.23577	4.37262
						t	+3	7	7	4	12	3	0	8	3	2.72374	3.51759	0.936768	2.96296	0.970874	0	1.62602	0.570342
						t	+4	1	0	0	0	0	0	1	2	0.389105	0	0	0	0	0	0.203252	0.380228
aaacccctgtgaaccagtcataacgatgtaaactaaaagtAtta	tA	1741607 (-)	VC1623	3433	97.3251	a	-3	0	0	0	0	0	0	0	0	0	0	0	0	0	0	0	0
						g	-2	5	0	0	0	0	0	0	0	0.148765	0	0	0	0	0	0	0
						t	-1	285	29	9	4	3	0	1	0	8.47962	4.55259	0.908174	0.775194	0.145278	0	0.0911577	0
						A	+1	2977	587	955	496	2010	1449	1056	832	88.5748	92.1507	96.3673	96.124	97.3366	97.3136	96.2625	95.4128
						t	+2	73	16	18	13	43	29	31	30	2.17197	2.51177	1.81635	2.51938	2.08232	1.94762	2.82589	3.44037
						t	+3	11	2	4	2	8	10	8	8	0.327284	0.313972	0.403633	0.387597	0.387409	0.671592	0.729262	0.917431
						a	+4	10	3	5	1	1	1	1	2	0.29753	0.470958	0.504541	0.193798	0.0484262	0.0671592	0.0911577	0.229358
gctcacaattcactcttatgtactcagttacaattgcgctGttt	tG	2486435 (+)	VC2337	-49	97.2816	g	-3	0	0	0	0	0	0	0	1	0	0	0	0	0	0	0	0.170358
						c	-2	0	0	0	0	0	0	0	0	0	0	0	0	0	0	0	0
						t	-1	4	4	6	0	1	0	2	0	0.486027	0.828157	0.679502	0	0.105042	0	0.2457	0
						G	+1	793	464	834	829	927	899	781	558	96.3548	96.0663	94.4507	96.8458	97.3739	97.1892	95.9459	95.0596
						t	+2	21	6	35	19	16	20	23	15	2.55164	1.24224	3.96376	2.21963	1.68067	2.16216	2.82555	2.55537
						t	+3	3	9	7	8	6	4	8	11	0.36452	1.86335	0.792752	0.934579	0.630252	0.432432	0.982801	1.87394
						t	+4	2	0	1	0	2	2	0	2	0.243013	0	0.11325	0	0.210084	0.216216	0	0.340716
tcacagaatcggtgtttgaaagtttgttagacttttttgcAtct	cA	2490711 (-)	VC2336	-4386	97.2741	t	-3	0	0	0	0	0	0	0	0	0	0	0	0	0	0	0	0
						g	-2	20	9	2	1	9	7	3	1	1.52091	0.576184	0.384615	0.350877	0.600801	0.347222	0.546448	0.359712
						c	-1	1	2	2	0	3	1	1	0	0.0760456	0.128041	0.384615	0	0.200267	0.0496032	0.182149	0
						A	+1	1269	1528	505	277	1452	1968	533	268	96.5019	97.8233	97.1154	97.193	96.9292	97.619	97.0856	96.4029
						t	+2	23	21	9	6	30	36	12	7	1.74905	1.34443	1.73077	2.10526	2.00267	1.78571	2.18579	2.51799
						c	+3	2	2	1	1	3	2	0	2	0.152091	0.128041	0.192308	0.350877	0.200267	0.0992063	0	0.719424
						t	+4	0	0	1	0	1	2	0	0	0	0	0.192308	0	0.0667557	0.0992063	0	0
tgtgtcgacaagttctggctcccaatggtagttttgtggtGaaa	tG	677862 (+)	VC0637	-242	97.2652	g	-3	0	0	0	0	0	1	0	0	0	0	0	0	0	0.746269	0	0
						g	-2	0	4	0	0	0	0	0	0	0	4.0404	0	0	0	0	0	0
						t	-1	5	0	2	2	0	0	0	0	1.81159	0	0.813008	0.569801	0	0	0	0
						G	+1	263	91	235	337	157	130	295	282	95.2899	91.9192	95.5285	96.0114	97.5155	97.0149	96.4052	98.6014
						a	+2	7	0	8	9	3	0	11	4	2.53623	0	3.25203	2.5641	1.86335	0	3.59477	1.3986
						a	+3	1	4	0	2	1	2	0	0	0.362319	4.0404	0	0.569801	0.621118	1.49254	0	0
						a	+4	0	0	1	1	0	1	0	0	0	0	0.406504	0.2849	0	0.746269	0	0
gccctttggcttttctgggctcaaggggtaaacttgagccActt	cA	2396602 (-)	VC2242	-24	97.2523	g	-3	0	0	0	0	0	0	0	0	0	0	0	0	0	0	0	0
						c	-2	0	0	0	0	0	0	0	0	0	0	0	0	0	0	0	0
						c	-1	0	0	1	0	0	0	1	0	0	0	0.465116	0	0	0	0.44843	0
						A	+1	173	72	202	264	138	109	213	217	96.648	98.6301	93.9535	97.417	97.1831	97.3214	95.5157	94.7598
						c	+2	3	1	8	6	3	1	4	6	1.67598	1.36986	3.72093	2.21402	2.11268	0.892857	1.79372	2.62009
						t	+3	1	0	0	1	0	0	1	2	0.558659	0	0	0.369004	0	0	0.44843	0.873362
						t	+4	2	0	4	0	1	2	4	4	1.11732	0	1.86047	0	0.704225	1.78571	1.79372	1.74672
gaaaactggatcttttctgtgatccatgtaaaataatcgtGctt	tG	1353507 (+)	VC1279	-94	97.2442	c	-3	0	0	0	0	0	0	0	1	0	0	0	0	0	0	0	0.0276091
						g	-2	2	2	1	0	4	2	0	0	0.0324097	0.0485319	0.0196155	0	0.115207	0.0532907	0	0
						t	-1	16	9	3	0	0	3	1	1	0.259277	0.218394	0.0588466	0	0	0.0799361	0.0269542	0.0276091
						G	+1	5972	4018	4952	4310	3375	3651	3607	3521	96.7752	97.5006	97.1361	97.0284	97.2062	97.2822	97.2237	97.2115
						c	+2	140	73	119	106	83	85	92	78	2.26868	1.77141	2.33425	2.38631	2.39055	2.26485	2.47978	2.15351
						t	+3	30	17	17	20	9	9	5	15	0.486145	0.412521	0.333464	0.450248	0.259217	0.239808	0.134771	0.414136
						t	+4	11	2	6	6	1	3	5	6	0.178253	0.0485319	0.117693	0.135074	0.0288018	0.0799361	0.134771	0.165654
aacccaacgggttgatattgttatgcgttatattagtatcGccc	cG	267308 (+)	VC0262	-84	97.2246	a	-3	0	0	0	0	0	0	0	0	0	0	0	0	0	0	0	0
						t	-2	0	0	0	0	1	0	0	0	0	0	0	0	0.564972	0	0	0
						c	-1	0	0	1	1	0	0	0	0	0	0	0.763359	0.943396	0	0	0	0
						G	+1	140	105	126	101	169	96	86	107	98.5915	95.4545	96.1832	95.283	95.4802	98.9691	98.8506	96.3964
						c	+2	2	5	4	4	6	1	1	3	1.40845	4.54545	3.05344	3.77358	3.38983	1.03093	1.14943	2.7027
						c	+3	0	0	0	0	1	0	0	1	0	0	0	0	0.564972	0	0	0.900901
						c	+4	0	0	0	0	0	0	0	0	0	0	0	0	0	0	0	0
agcggatgccctgagcacgctttccagataaaataggcgcActg	cA	1973881 (+)	VC1832	-28	97.2182	c	-3	0	0	0	0	0	0	0	0	0	0	0	0	0	0	0	0
						g	-2	0	0	0	0	0	0	0	0	0	0	0	0	0	0	0	0
						c	-1	0	0	0	0	0	0	0	0	0	0	0	0	0	0	0	0
						A	+1	299	62	256	308	143	110	235	191	98.3553	98.4127	98.0843	98.4026	97.9452	96.4912	97.1074	97.9487
						c	+2	4	0	5	5	2	4	7	3	1.31579	0	1.91571	1.59744	1.36986	3.50877	2.89256	1.53846
						t	+3	1	1	0	0	1	0	0	1	0.328947	1.5873	0	0	0.684932	0	0	0.512821
						g	+4	0	0	0	0	0	0	0	0	0	0	0	0	0	0	0	0
tatatttcattaatcgagatgccactgctatcgtgatcacAtca	cA	1730932 (+)	VC1618	-32	97.2073	c	-3	0	0	0	0	0	0	0	0	0	0	0	0	0	0	0	0
						a	-2	1	0	0	0	0	1	1	0	0.0203004	0	0	0	0	0.0249004	0.0501756	0
						c	-1	6	2	2	1	4	0	1	0	0.121803	0.0678887	0.0786473	0.0491884	0.103869	0	0.0501756	0
						A	+1	4807	2870	2477	1982	3727	3921	1921	1364	97.5842	97.4202	97.4046	97.4914	96.7801	97.6345	96.3874	97.151
						t	+2	102	71	57	46	103	85	63	37	2.07065	2.41005	2.24145	2.26267	2.67463	2.11653	3.16106	2.63533
						c	+3	7	3	5	4	13	7	4	2	0.142103	0.101833	0.196618	0.196754	0.337575	0.174303	0.200702	0.14245
						a	+4	3	0	2	0	4	2	3	1	0.0609013	0	0.0786473	0	0.103869	0.0498008	0.150527	0.0712251
cacgaggttattcagtttatttttcaattacaatgcctttGttt	tG	739795 (-)	VC0691	-27	97.2026	t	-3	0	0	0	0	0	0	0	0	0	0	0	0	0	0	0	0
						t	-2	0	0	0	1	0	0	0	0	0	0	0	0.0560538	0	0	0	0
						t	-1	6	0	4	1	0	1	1	0	0.427655	0	0.3003	0.0560538	0	0.094518	0.0897666	0
						G	+1	1365	554	1302	1723	1402	1031	1082	1006	97.2915	97.193	97.7477	96.5807	96.9571	97.448	97.1275	96.7308
						t	+2	27	14	19	48	41	24	24	28	1.92445	2.45614	1.42643	2.69058	2.83541	2.26843	2.1544	2.69231
						t	+3	5	1	6	6	3	1	2	5	0.356379	0.175439	0.45045	0.336323	0.207469	0.094518	0.179533	0.480769
						t	+4	0	1	1	5	0	1	5	1	0	0.175439	0.0750751	0.280269	0	0.094518	0.448833	0.0961538
agccgtggtttgtcgcgccgttttcctgcataatcggtgtGcca	tG	2063134 (-)	VC1913	-26	97.1985	t	-3	0	0	0	0	0	0	0	0	0	0	0	0	0	0	0	0
						g	-2	0	0	0	0	0	0	0	0	0	0	0	0	0	0	0	0
						t	-1	0	0	0	0	0	0	0	0	0	0	0	0	0	0	0	0
						G	+1	155	71	130	138	95	63	103	132	93.3735	94.6667	99.2366	95.1724	95.9596	98.4375	94.4954	95.6522
						c	+2	10	3	0	7	4	1	6	5	6.0241	4	0	4.82759	4.0404	1.5625	5.50459	3.62319
						c	+3	1	1	0	0	0	0	0	0	0.60241	1.33333	0	0	0	0	0	0
						a	+4	0	0	1	0	0	0	0	1	0	0	0.763359	0	0	0	0	0.724638
aaatgtcgatcattatacaaattgggttatgatgctgagtAacg	tA	2777224 (-)	VC2607	-25	97.1981	a	-3	0	0	0	0	0	0	0	0	0	0	0	0	0	0	0	0
						g	-2	2	0	0	0	0	0	0	0	0.58651	0	0	0	0	0	0	0
						t	-1	18	7	2	4	4	0	1	5	5.27859	4.51613	0.628931	0.982801	1.12994	0	0.293255	1.32979
						A	+1	304	136	305	387	342	265	328	360	89.1496	87.7419	95.9119	95.086	96.6102	97.786	96.1877	95.7447
						a	+2	16	12	10	14	7	6	11	8	4.69208	7.74194	3.14465	3.4398	1.9774	2.21402	3.22581	2.12766
						c	+3	0	0	1	2	0	0	1	3	0	0	0.314465	0.4914	0	0	0.293255	0.797872
						g	+4	1	0	0	0	1	0	0	0	0.293255	0	0	0	0.282486	0	0	0
gatcagtgctgcaaatatagccagaatttaacgttaactcGtct	cG	2375907 (+)	VC2221	-23	97.1642	c	-3	0	0	0	0	0	0	0	0	0	0	0	0	0	0	0	0
						t	-2	5	9	0	0	3	1	0	0	0.0203923	0.0249917	0	0	0.0258509	0.00613158	0	0
						c	-1	23	26	1	0	12	15	1	0	0.0938048	0.0721982	0.129702	0	0.103404	0.0919738	0.19305	0
						G	+1	23899	35077	745	404	11277	15845	505	350	97.4713	97.4036	96.6278	98.5366	97.1736	97.1549	97.4903	96.4187
						t	+2	495	724	18	3	258	362	9	6	2.01884	2.01044	2.33463	0.731707	2.22318	2.21963	1.73745	1.65289
						c	+3	79	122	7	2	48	76	3	7	0.322199	0.338776	0.907912	0.487805	0.413615	0.466	0.579151	1.92837
						t	+4	18	54	0	1	7	10	0	0	0.0734125	0.14995	0	0.243902	0.0603188	0.0613158	0	0
atttttggcgtatcgaaaaaaattatctacgctaaatagtGatg	tG	1299998 (+)	VC1221	-122	97.1444	a	-3	0	0	0	0	0	0	0	0	0	0	0	0	0	0	0	0
						g	-2	0	0	0	0	0	0	0	0	0	0	0	0	0	0	0	0
						t	-1	0	0	2	4	1	1	2	2	0	0	0.732601	1.41844	1.04167	0.862069	1.0101	1.30719
						G	+1	219	120	259	271	93	113	192	147	96.9027	97.561	94.8718	96.0993	96.875	97.4138	96.9697	96.0784
						a	+2	6	3	12	7	2	2	3	3	2.65487	2.43902	4.3956	2.48227	2.08333	1.72414	1.51515	1.96078
						t	+3	0	0	0	0	0	0	1	0	0	0	0	0	0	0	0.505051	0
						g	+4	1	0	0	0	0	0	0	1	0.442478	0	0	0	0	0	0	0.653595
gggcttgaaatttatggcattgagcctcataactgtccctGtag	tG	1447738 (-)	VC1358	-32	97.1305	c	-3	1	0	0	1	0	0	0	1	0.175131	0	0	0.107759	0	0	0	0.161551
						c	-2	1	0	0	0	0	0	0	1	0.175131	0	0	0	0	0	0	0.161551
						t	-1	18	5	24	36	3	6	13	14	3.15236	0.827815	3.23015	3.87931	0.961538	0.590551	1.81058	2.26171
						G	+1	509	560	662	810	303	987	648	566	89.1419	92.7152	89.0983	87.2845	97.1154	97.1457	90.2507	91.4378
						t	+2	32	32	40	48	5	19	40	25	5.6042	5.29801	5.38358	5.17241	1.60256	1.87008	5.57103	4.03877
						a	+3	8	5	12	20	0	1	11	8	1.40105	0.827815	1.61507	2.15517	0	0.0984252	1.53203	1.29241
						g	+4	2	2	5	13	1	3	6	4	0.350263	0.331126	0.672948	1.40086	0.320513	0.295276	0.835655	0.646204
gcttttacttttcataataaaagcgtgctataaagggagcGtta	cG	692444 (+)	VC0648	-46	97.1088	a	-3	0	0	0	0	0	0	0	0	0	0	0	0	0	0	0	0
						g	-2	0	0	0	0	0	0	0	2	0	0	0	0	0	0	0	0.228833
						c	-1	0	0	1	0	1	1	0	0	0	0	0.157978	0	0.122549	0.164474	0	0
						G	+1	628	203	614	729	797	587	888	849	96.9136	98.0676	96.9984	98.1157	97.6716	96.5461	97.6898	97.1396
						t	+2	14	2	14	13	13	16	17	13	2.16049	0.966184	2.21169	1.74966	1.59314	2.63158	1.87019	1.48741
						t	+3	1	0	2	0	2	3	2	3	0.154321	0	0.315956	0	0.245098	0.493421	0.220022	0.343249
						a	+4	5	2	2	1	3	1	2	7	0.771605	0.966184	0.315956	0.13459	0.367647	0.164474	0.220022	0.800915
ctaattagtcttagtggggatccgtgtctagactctaaacGtca	cG	1670835 (+)	VC1559	-84	97.1088	a	-3	0	0	0	0	0	0	0	0	0	0	0	0	0	0	0	0
						a	-2	0	0	0	1	0	0	0	2	0	0	0	0.0404858	0	0	0	0.113186
						c	-1	1	0	2	0	1	0	0	0	0.0579039	0	0.0752162	0	0.065445	0	0	0
						G	+1	1673	752	2571	2386	1485	1471	2575	1712	96.8732	97.5357	96.6905	96.5992	97.1859	97.0317	97.6118	96.8874
						t	+2	48	18	71	68	36	38	55	49	2.77939	2.33463	2.67018	2.75304	2.35602	2.5066	2.08491	2.77306
						c	+3	2	0	6	10	6	7	7	3	0.115808	0	0.225649	0.404858	0.39267	0.461741	0.265353	0.169779
						a	+4	3	1	9	5	0	0	1	1	0.173712	0.129702	0.338473	0.202429	0	0	0.0379075	0.0565931
ggggttagaccagttgctaagaaagcgttacatttgttgcGtaa	cG	2663818 (-)	VC2483	-140	97.0754	t	-3	0	0	0	0	0	0	0	1	0	0	0	0	0	0	0	0.0165728
						g	-2	0	0	0	0	0	0	0	0	0	0	0	0	0	0	0	0
						c	-1	4	0	3	5	3	4	2	3	0.0994777	0	0.0821468	0.110889	0.0662105	0.173913	0.0401284	0.0497183
						G	+1	3887	980	3539	4352	4396	2234	4809	5830	96.6675	97.3188	96.9058	96.5181	97.0205	97.1304	96.4888	96.6192
						t	+2	86	22	73	109	92	49	122	152	2.13877	2.18471	1.9989	2.41739	2.03046	2.13043	2.44783	2.51906
						a	+3	40	5	34	39	36	11	46	45	0.994777	0.496524	0.930997	0.864937	0.794527	0.478261	0.922953	0.745774
						a	+4	4	0	3	4	4	2	5	3	0.0994777	0	0.0821468	0.0887115	0.0882807	0.0869565	0.100321	0.0497183
gactgatgcagttattattaacttcttctatcatattcggGtta	gG	2683200 (-)	VC2497	-27	97.0673	c	-3	0	0	0	0	0	0	0	0	0	0	0	0	0	0	0	0
						g	-2	1	0	0	0	0	0	0	0	0.295858	0	0	0	0	0	0	0
						g	-1	7	5	0	1	0	0	0	1	2.07101	6.25	0	0.465116	0	0	0	0.531915
						G	+1	323	75	212	205	312	201	189	179	95.5621	93.75	95.4955	95.3488	97.5	96.6346	95.9391	95.2128
						t	+2	4	0	6	4	7	7	7	5	1.18343	0	2.7027	1.86047	2.1875	3.36538	3.5533	2.65957
						t	+3	2	0	1	2	0	0	0	2	0.591716	0	0.45045	0.930233	0	0	0	1.06383
						a	+4	1	0	3	3	1	0	1	1	0.295858	0	1.35135	1.39535	0.3125	0	0.507614	0.531915
caccgcgcaggaaccgtacctgtcaatgtatactaccagcGccc	cG	2397853 (-)	VC2244	-176	97.056	a	-3	0	0	0	0	0	0	0	0	0	0	0	0	0	0	0	0
						g	-2	1	0	2	0	0	1	0	1	0.714286	0	1.53846	0	0	1.14943	0	1.03093
						c	-1	1	2	0	0	0	0	0	1	0.714286	2.04082	0	0	0	0	0	1.03093
						G	+1	130	91	123	131	153	83	151	92	92.8571	92.8571	94.6154	96.3235	98.7097	95.4023	98.0519	94.8454
						c	+2	5	5	5	3	2	2	3	3	3.57143	5.10204	3.84615	2.20588	1.29032	2.29885	1.94805	3.09278
						c	+3	2	0	0	0	0	1	0	0	1.42857	0	0	0	0	1.14943	0	0
						c	+4	1	0	0	2	0	0	0	0	0.714286	0	0	1.47059	0	0	0	0
tcactctctcaaattctggttttgaactaatctttcctatAaga	tA	1270526 (-)	VC1197	-398	97.0263	t	-3	0	0	0	0	0	0	0	0	0	0	0	0	0	0	0	0
						a	-2	0	0	0	0	0	0	0	0	0	0	0	0	0	0	0	0
						t	-1	15	35	1	0	0	1	1	0	6.43777	6.25	0.273224	0	0	0.212314	0.333333	0
						A	+1	214	508	356	215	243	458	285	180	91.8455	90.7143	97.2678	95.5556	96.8127	97.2399	95	98.9011
						a	+2	4	17	9	10	7	12	12	2	1.71674	3.03571	2.45902	4.44444	2.78884	2.54777	4	1.0989
						g	+3	0	0	0	0	1	0	2	0	0	0	0	0	0.398406	0	0.666667	0
						a	+4	0	0	0	0	0	0	0	0	0	0	0	0	0	0	0	0
ccgacttgaaaaagagccgcgtttgcgaaatgcttgggccAtaa	cA	106481 (+)	VC0110	316	97.02	g	-3	0	0	0	0	0	0	1	0	0	0	0	0	0	0	0.00204645	0
						c	-2	0	0	0	0	0	0	0	0	0	0	0	0	0	0	0	0
						c	-1	6	7	2	2	23	13	22	18	0.0930954	0.141901	0.020008	0.0318066	0.0447288	0.0294171	0.045022	0.0359016
						A	+1	6222	4747	9661	6023	49933	42837	47248	48662	96.54	96.2295	96.6487	95.7856	97.1062	96.9338	96.6909	97.0581
						t	+2	139	115	187	133	1102	1021	1145	1104	2.15671	2.33124	1.87075	2.11514	2.14309	2.31037	2.34319	2.20197
						a	+3	55	47	117	101	328	284	357	291	0.853375	0.952767	1.17047	1.60623	0.637872	0.64265	0.730584	0.58041
						a	+4	23	17	29	29	35	37	92	62	0.356866	0.344618	0.290116	0.461196	0.0680656	0.0837256	0.188274	0.123661
gcaattgataaatttcttggctaggtgttttcttactcctGcca	tG	657459 (-)	VC0620	-136	97.0165	c	-3	0	0	0	0	0	0	0	0	0	0	0	0	0	0	0	0
						c	-2	0	0	0	0	0	0	0	0	0	0	0	0	0	0	0	0
						t	-1	6	1	4	6	2	0	3	2	5.88235	1.0989	5.12821	6.97674	2.32558	0	3.09278	2.5974
						G	+1	95	86	74	80	82	75	92	72	93.1373	94.5055	94.8718	93.0233	95.3488	98.6842	94.8454	93.5065
						c	+2	1	4	0	0	1	1	1	3	0.980392	4.3956	0	0	1.16279	1.31579	1.03093	3.8961
						c	+3	0	0	0	0	1	0	1	0	0	0	0	0	1.16279	0	1.03093	0
						a	+4	0	0	0	0	0	0	0	0	0	0	0	0	0	0	0	0
gaatctcgctgctgttgtgaaagtggtgtaccctcaggccActt	cA	2150355 (+)	VC1997	-182	97.0142	g	-3	0	0	0	0	0	0	0	0	0	0	0	0	0	0	0	0
						c	-2	0	0	0	0	0	0	0	0	0	0	0	0	0	0	0	0
						c	-1	0	0	0	0	1	1	0	2	0	0	0	0	0.214592	0.507614	0	0.574713
						A	+1	349	126	538	522	450	192	555	336	96.9444	100	97.9964	98.8636	96.5665	97.4619	96.3542	96.5517
						c	+2	11	0	9	6	12	4	21	9	3.05556	0	1.63934	1.13636	2.57511	2.03046	3.64583	2.58621
						t	+3	0	0	2	0	2	0	0	1	0	0	0.364299	0	0.429185	0	0	0.287356
						t	+4	0	0	0	0	1	0	0	0	0	0	0	0	0.214592	0	0	0
aactatcgatcattttagtaactggtgctactctatttgcGata	cG	36845 (-)	VC0038	-151	97.0054	t	-3	0	0	0	0	0	0	0	0	0	0	0	0	0	0	0	0
						g	-2	0	0	0	0	0	0	0	0	0	0	0	0	0	0	0	0
						c	-1	12	0	3	3	9	0	8	6	0.153178	0	0.0327976	0.0317628	0.0930521	0	0.0917852	0.063891
						G	+1	7603	6167	8891	9132	9396	7507	8462	9123	97.0513	97.8889	97.2013	96.6861	97.1464	96.8645	97.0858	97.1462
						a	+2	196	119	217	267	252	218	221	239	2.50191	1.88889	2.37236	2.82689	2.60546	2.8129	2.53557	2.54499
						t	+3	12	3	11	17	10	16	16	9	0.153178	0.047619	0.120258	0.179989	0.103391	0.206452	0.18357	0.0958364
						a	+4	11	11	25	26	5	9	9	14	0.140414	0.174603	0.273314	0.275278	0.0516956	0.116129	0.103258	0.149079
gatcaaggagttgattgtgaaaaagtgctatttttgctctAtcc	tA	434631 (+)	VC0408	-202	96.9838	t	-3	0	0	0	0	0	0	0	1	0	0	0	0	0	0	0	0.242131
						c	-2	0	0	0	0	1	1	0	0	0	0	0	0	0.0590667	0.0888099	0	0
						t	-1	65	34	3	2	5	4	0	0	6.09756	4.29836	0.824176	0.588235	0.295334	0.35524	0	0
						A	+1	979	740	349	328	1645	1090	435	408	91.8386	93.5525	95.8791	96.4706	97.1648	96.8028	97.973	98.7893
						t	+2	19	15	11	9	40	29	7	4	1.78236	1.89633	3.02198	2.64706	2.36267	2.57549	1.57658	0.968523
						c	+3	2	2	1	1	2	1	1	0	0.187617	0.252845	0.274725	0.294118	0.118133	0.0888099	0.225225	0
						c	+4	1	0	0	0	0	1	1	0	0.0938086	0	0	0	0	0.0888099	0.225225	0
tgattagaaaaatgggcatttgttggctagtcttatctgtGaga	tG	712288 (+)	VC0665	-107	96.9734	t	-3	3	0	0	2	0	1	0	0	0.0690131	0	0	0.0697837	0	0.0213174	0	0
						g	-2	17	2	3	1	6	5	3	0	0.391074	0.102881	0.124636	0.0348918	0.149365	0.106587	0.103128	0
						t	-1	75	8	40	45	33	27	31	33	1.72533	0.411523	1.66182	1.57013	0.821509	0.57557	1.06566	1.19435
						G	+1	4148	1881	2315	2758	3904	4539	2799	2650	95.4221	96.7593	96.1778	96.2317	97.187	96.7598	96.2186	95.9102
						a	+2	91	46	46	54	67	106	70	69	2.0934	2.36626	1.91109	1.88416	1.66791	2.25965	2.40633	2.49729
						g	+3	10	3	1	6	4	12	4	10	0.230044	0.154321	0.0415455	0.209351	0.0995768	0.255809	0.137504	0.361925
						a	+4	3	4	2	0	3	1	2	1	0.0690131	0.205761	0.083091	0	0.0746826	0.0213174	0.0687521	0.0361925
aggactttacatcacaaagcattaacgccactatgaagccAcga	cA	2273360 (-)	VC2116	-53	96.9686	g	-3	0	0	0	0	0	0	0	0	0	0	0	0	0	0	0	0
						c	-2	0	0	0	0	0	0	0	0	0	0	0	0	0	0	0	0
						c	-1	17	3	9	3	3	1	1	1	0.921409	0.688073	0.3159	0.118157	0.387097	0.236407	0.102987	0.077101
						A	+1	1791	421	2770	2478	750	411	946	1264	97.0732	96.5596	97.2271	97.5975	96.7742	97.1631	97.4253	97.4557
						c	+2	28	12	54	50	14	10	19	21	1.51762	2.75229	1.8954	1.96928	1.80645	2.36407	1.95675	1.61912
						g	+3	9	0	10	4	7	1	1	10	0.487805	0	0.351	0.157542	0.903226	0.236407	0.102987	0.77101
						a	+4	0	0	6	4	1	0	4	1	0	0	0.2106	0.157542	0.129032	0	0.411946	0.077101
cacgcttcgaacaacctctgagcttagttacacttcaaagGttt	gG	222008 (-)	VC0214	-80	96.9441	a	-3	0	0	0	0	0	0	0	0	0	0	0	0	0	0	0	0
						a	-2	0	0	0	0	0	0	0	0	0	0	0	0	0	0	0	0
						g	-1	2	4	1	0	0	1	0	0	1.28205	3.44828	0.546448	0	0	0.628931	0	0
						G	+1	142	112	175	167	230	152	131	174	91.0256	96.5517	95.6284	91.7582	98.2906	95.5975	92.9078	94.0541
						t	+2	1	0	0	2	2	2	8	5	0.641026	0	0	1.0989	0.854701	1.25786	5.67376	2.7027
						t	+3	8	0	4	8	2	3	2	2	5.12821	0	2.18579	4.3956	0.854701	1.88679	1.41844	1.08108
						t	+4	3	0	3	5	0	1	0	4	1.92308	0	1.63934	2.74725	0	0.628931	0	2.16216
accataaacacgccacccacaggtaagctataattcatccAgct	cA	1928558 (+)	VC1780	-1431	96.9342	t	-3	0	0	0	0	0	0	0	0	0	0	0	0	0	0	0	0
						c	-2	0	0	0	0	1	0	0	0	0	0	0	0	0.0933707	0	0	0
						c	-1	3	3	0	1	3	0	2	1	0.375469	0.767263	0	0.159236	0.280112	0	0.235571	0.16835
						A	+1	763	382	735	608	1029	708	826	578	95.4944	97.6982	96.9657	96.8153	96.0784	97.7901	97.2909	97.3064
						g	+2	32	6	22	18	34	16	21	13	4.00501	1.53453	2.90237	2.86624	3.1746	2.20994	2.4735	2.18855
						c	+3	1	0	1	1	4	0	0	2	0.125156	0	0.131926	0.159236	0.373483	0	0	0.3367
						t	+4	0	0	0	0	0	0	0	0	0	0	0	0	0	0	0	0
tttagtcgcaaaaatgcgttttttgatataccttgtacttGaag	tG	177267 (-)	VC0175	-326	96.9283	c	-3	2	6	0	0	0	0	0	0	0.0591366	0.306748	0	0	0	0	0	0
						t	-2	1	0	0	0	0	0	0	0	0.0295683	0	0	0	0	0	0	0
						t	-1	60	21	3	1	1	2	0	0	1.7741	1.07362	0.12766	0.0487329	0.0420168	0.101729	0	0
						G	+1	3240	1887	2288	1990	2304	1908	1196	1293	95.8013	96.4724	97.3617	96.9786	96.8067	97.0498	96.2188	96.3487
						a	+2	70	34	57	56	51	41	39	34	2.06978	1.73824	2.42553	2.72904	2.14286	2.08545	3.13757	2.53353
						a	+3	8	7	2	5	16	10	4	7	0.236546	0.357873	0.0851064	0.243665	0.672269	0.508647	0.321802	0.52161
						g	+4	1	1	0	0	8	5	4	8	0.0295683	0.0511247	0	0	0.336134	0.254323	0.321802	0.596125
gcaacaggcggggacttcaattcttgcccaagcgaaacagTtgc	gT	2334688 (-)	VC2187	-587	96.9239	c	-3	2	3	0	0	0	0	0	0	0.119261	0.0334896	0	0	0	0	0	0
						a	-2	1	31	1	1	2	4	0	0	0.0596303	0.346059	0.434783	0.657895	0.21097	0.145932	0	0
						g	-1	4	51	0	2	3	9	2	1	0.238521	0.569324	0	1.31579	0.316456	0.328347	0.892857	0.719424
						T	+1	1636	8699	223	146	917	2662	217	132	97.5552	97.1087	96.9565	96.0526	96.73	97.1178	96.875	94.964
						t	+2	31	156	5	2	22	62	4	6	1.84854	1.74146	2.17391	1.31579	2.32068	2.26195	1.78571	4.31655
						g	+3	1	3	1	0	2	2	0	0	0.0596303	0.0334896	0.434783	0	0.21097	0.0729661	0	0
						c	+4	2	15	0	1	2	2	1	0	0.119261	0.167448	0	0.657895	0.21097	0.0729661	0.446429	0
gtattgagctagtaagtaacttgtggtttaaatgttacttAtaa	tA	2296243 (-)	VC2141	-22	96.9219	c	-3	0	0	1	1	0	0	0	0	0	0	0.168919	0.0998004	0	0	0	0
						t	-2	14	3	1	9	1	1	5	3	2.60708	1.24481	0.168919	0.898204	0.342466	0.341297	0.94518	0.465839
						t	-1	101	27	16	43	2	2	11	10	18.8082	11.2033	2.7027	4.29142	0.684932	0.682594	2.0794	1.5528
						A	+1	406	201	554	923	281	286	497	610	75.6052	83.4025	93.5811	92.1158	96.2329	97.6109	93.9509	94.7205
						t	+2	8	7	15	20	7	3	14	14	1.48976	2.90456	2.53378	1.99601	2.39726	1.02389	2.6465	2.17391
						a	+3	5	3	4	5	1	0	2	5	0.931099	1.24481	0.675676	0.499002	0.342466	0	0.378072	0.776398
						a	+4	3	0	1	1	0	1	0	2	0.558659	0	0.168919	0.0998004	0	0.341297	0	0.310559
gtaggtgacatcacattttcttttcgctagtatccgccttGcaa	tG	1520687 (-)	VC1422	-354	96.9216	c	-3	0	0	0	0	0	0	0	0	0	0	0	0	0	0	0	0
						t	-2	0	4	1	0	0	0	0	0	0	1.13314	0.724638	0	0	0	0	0
						t	-1	8	4	1	4	1	3	0	0	3.92157	1.13314	0.724638	2.38095	0.671141	2.08333	0	0
						G	+1	191	340	130	159	145	139	164	126	93.6275	96.3173	94.2029	94.6429	97.3154	96.5278	95.3488	99.2126
						c	+2	4	5	5	4	2	2	8	1	1.96078	1.41643	3.62319	2.38095	1.34228	1.38889	4.65116	0.787402
						a	+3	1	0	1	1	0	0	0	0	0.490196	0	0.724638	0.595238	0	0	0	0
						a	+4	0	0	0	0	1	0	0	0	0	0	0	0	0.671141	0	0	0
agaggctttaaacccttggttggatcggtacactgactgcTccc	cT	1324395 (+)	VC1252	1467	96.9172	t	-3	0	0	0	0	0	0	0	0	0	0	0	0	0	0	0	0
						g	-2	0	0	1	0	0	0	0	0	0	0	0.0256279	0	0	0	0	0
						c	-1	2	3	8	6	4	2	4	2	0.0674992	0.190114	0.205023	0.174672	0.283086	0.167785	0.179051	0.124301
						T	+1	2879	1542	3790	3358	1365	1159	2165	1563	97.165	97.7186	97.1297	97.7584	96.603	97.2315	96.9114	97.1411
						c	+2	67	31	99	62	41	28	59	40	2.26122	1.96451	2.53716	1.80495	2.90163	2.34899	2.641	2.48602
						c	+3	12	2	2	8	3	2	4	4	0.404995	0.126743	0.0512558	0.232897	0.212314	0.167785	0.179051	0.248602
						c	+4	3	0	2	1	0	1	2	0	0.101249	0	0.0512558	0.0291121	0	0.0838926	0.0895255	0
atcatagttacgcttcgccaaggtgtgctatttagagagcActc	cA	2513885 (+)	VC2357	18	96.9009	a	-3	3	0	0	1	0	0	1	0	0.0533144	0	0	0.0222173	0	0	0.052521	0
						g	-2	0	0	2	2	2	1	0	1	0	0	0.0355872	0.0444346	0.0480192	0.0322165	0	0.0587544
						c	-1	4	3	3	1	4	0	0	0	0.0710858	0.127986	0.0533808	0.0222173	0.0960384	0	0	0
						A	+1	5443	2276	5417	4330	4037	3007	1841	1642	96.7301	97.099	96.3879	96.2008	96.9268	96.875	96.6912	96.4747
						c	+2	140	55	136	117	103	83	46	36	2.488	2.34642	2.41993	2.59942	2.47299	2.67397	2.41597	2.11516
						t	+3	27	10	53	42	18	12	16	18	0.479829	0.426621	0.94306	0.933126	0.432173	0.386598	0.840336	1.05758
						c	+4	10	0	9	8	1	1	0	5	0.177715	0	0.160142	0.177738	0.0240096	0.0322165	0	0.293772
ctggccttgaaagccataaatcgaaccccattattgtggtAtgc	tA	2825040 (-)	VC2654	299	96.9002	g	-3	0	0	0	0	0	0	0	0	0	0	0	0	0	0	0	0
						g	-2	0	0	0	0	0	0	1	0	0	0	0	0	0	0	0.234192	0
						t	-1	8	2	1	7	0	0	4	8	2.65781	0.242131	0.289017	1.55556	0	0	0.936768	1.82648
						A	+1	279	799	334	423	317	2471	404	411	92.691	96.7312	96.5318	94	97.2393	96.5612	94.6136	93.8356
						t	+2	9	18	5	14	4	64	8	11	2.99003	2.17918	1.44509	3.11111	1.22699	2.50098	1.87354	2.51142
						g	+3	5	7	5	6	5	22	9	8	1.66113	0.847458	1.44509	1.33333	1.53374	0.859711	2.10773	1.82648
						c	+4	0	0	1	0	0	2	1	0	0	0	0.289017	0	0	0.0781555	0.234192	0
attcgtacgctttcctcttaatttgcgctatggttagcgcActt	cA	8835 (+)	VC0013	-38	96.8831	c	-3	1	0	0	0	0	0	0	0	0.584795	0	0	0	0	0	0	0
						g	-2	0	0	0	0	0	0	0	0	0	0	0	0	0	0	0	0
						c	-1	0	0	0	0	0	0	0	0	0	0	0	0	0	0	0	0
						A	+1	163	61	258	322	106	75	170	192	95.3216	100	96.2687	98.1707	96.3636	97.4026	96.5909	96.9697
						c	+2	4	0	10	3	3	0	5	4	2.33918	0	3.73134	0.914634	2.72727	0	2.84091	2.0202
						t	+3	3	0	0	3	1	0	1	1	1.75439	0	0	0.914634	0.909091	0	0.568182	0.505051
						t	+4	0	0	0	0	0	2	0	1	0	0	0	0	0	2.5974	0	0.505051
taatctcgtaatttgttaggtgtaaggtagaatcgggcgcAggt	cA	2595936 (-)	VC2421	-174	96.8735	c	-3	0	2	0	0	0	0	0	0	0	3.84615	0	0	0	0	0	0
						g	-2	0	0	0	6	0	0	3	2	0	0	0	1.96078	0	0	1.25523	0.938967
						c	-1	0	0	1	0	0	0	0	0	0	0	0.409836	0	0	0	0	0
						A	+1	117	49	236	294	118	51	227	204	97.5	94.2308	96.7213	96.0784	97.5207	96.2264	94.9791	95.7746
						g	+2	1	1	4	5	2	2	8	6	0.833333	1.92308	1.63934	1.63399	1.65289	3.77358	3.34728	2.8169
						g	+3	0	0	1	1	0	0	1	1	0	0	0.409836	0.326797	0	0	0.41841	0.469484
						t	+4	2	0	2	0	1	0	0	0	1.66667	0	0.819672	0	0.826446	0	0	0
ctttcgtcgcctaatgcaaatcgtttggtatagtgtgtttGtta	tG	2442236 (-)	VC2286	-150	96.8714	t	-3	0	0	1	0	0	0	1	0	0	0	0.934579	0	0	0	0.980392	0
						t	-2	1	0	0	0	1	0	0	0	0.621118	0	0	0	0.584795	0	0	0
						t	-1	13	0	2	0	0	0	0	0	8.07453	0	1.86916	0	0	0	0	0
						G	+1	135	79	96	140	166	116	97	110	83.8509	83.1579	89.7196	91.5033	97.076	96.6667	95.098	98.2143
						t	+2	2	6	2	4	2	2	3	0	1.24224	6.31579	1.86916	2.61438	1.16959	1.66667	2.94118	0
						t	+3	4	7	1	3	1	0	0	1	2.48447	7.36842	0.934579	1.96078	0.584795	0	0	0.892857
						a	+4	6	3	5	6	1	2	1	1	3.72671	3.15789	4.6729	3.92157	0.584795	1.66667	0.980392	0.892857
agaagttgcacactgcttcgagcgcgtccacacttttgttGtgc	tG	491216 (+)	VC0462	-80	96.8625	g	-3	0	0	0	0	0	0	0	0	0	0	0	0	0	0	0	0
						t	-2	0	0	0	0	0	0	0	0	0	0	0	0	0	0	0	0
						t	-1	3	0	1	1	1	1	0	0	1.68539	0	0.520833	0.621118	0.680272	0.574713	0	0
						G	+1	174	130	184	156	142	169	132	142	97.7528	99.2366	95.8333	96.8944	96.5986	97.1264	96.3504	98.6111
						t	+2	1	1	6	3	4	3	4	2	0.561798	0.763359	3.125	1.86335	2.72109	1.72414	2.91971	1.38889
						g	+3	0	0	1	1	0	1	1	0	0	0	0.520833	0.621118	0	0.574713	0.729927	0
						c	+4	0	0	0	0	0	0	0	0	0	0	0	0	0	0	0	0
tgattgcaaccaattccaatgatttatgctctcaatgcatGgga	tG	2394566 (-)	VC2240	-46	96.8538	c	-3	1	0	0	0	1	1	0	0	0.190114	0	0	0	0.128866	0.140647	0	0
						a	-2	3	0	5	4	3	2	4	2	0.570342	0	0.257334	0.210526	0.386598	0.281294	0.246914	0.16
						t	-1	1	1	10	18	3	1	5	6	0.190114	0.251256	0.514668	0.947368	0.386598	0.140647	0.308642	0.48
						G	+1	508	386	1869	1837	749	691	1572	1204	96.5779	96.9849	96.1915	96.6842	96.5206	97.1871	97.037	96.32
						g	+2	13	11	47	41	16	15	30	33	2.47148	2.76382	2.41894	2.15789	2.06186	2.1097	1.85185	2.64
						g	+3	0	0	12	0	2	1	4	3	0	0	0.617602	0	0.257732	0.140647	0.246914	0.24
						a	+4	0	0	0	0	2	0	5	2	0	0	0	0	0.257732	0	0.308642	0.16
tgctccggcaactttctaggttaagcagtatacttaatgcGcag	cG	1719922 (+)	VC1606	-501	96.8435	t	-3	0	0	0	0	0	0	0	0	0	0	0	0	0	0	0	0
						g	-2	23	5	6	4	14	1	4	0	0.22669	0.0458968	0.117325	0.127551	0.0984321	0.0109027	0.100376	0
						c	-1	7	1	1	1	8	4	0	2	0.0689927	0.00917936	0.0195542	0.0318878	0.0562469	0.043611	0	0.0738825
						G	+1	9835	10576	4960	3017	13781	8878	3852	2625	96.9348	97.081	96.9887	96.2054	96.8924	96.7946	96.6625	96.9708
						c	+2	233	229	107	86	347	228	98	64	2.29647	2.10207	2.0923	2.74235	2.43971	2.48583	2.45922	2.36424
						a	+3	39	73	40	27	60	51	29	14	0.384388	0.670094	0.782167	0.860969	0.421852	0.55604	0.727729	0.517178
						g	+4	9	10	0	1	13	10	2	2	0.0887049	0.0917936	0	0.0318878	0.0914013	0.109027	0.0501882	0.0738825
tgagttcatgatgatcaccaatgccggtacactggtacgtActc	tA	1332697 (+)	VC1259	-407	96.8344	c	-3	0	1	0	0	0	0	0	0	0	1.66667	0	0	0	0	0	0
						g	-2	2	0	1	3	0	1	1	0	2.5	0	1.11111	2.29008	0	1.78571	1.17647	0
						t	-1	2	0	1	2	0	0	0	0	2.5	0	1.11111	1.52672	0	0	0	0
						A	+1	74	58	88	124	63	55	82	62	92.5	96.6667	97.7778	94.6565	95.4545	98.2143	96.4706	96.875
						c	+2	2	1	0	1	2	0	2	2	2.5	1.66667	0	0.763359	3.0303	0	2.35294	3.125
						t	+3	0	0	0	1	1	0	0	0	0	0	0	0.763359	1.51515	0	0	0
						c	+4	0	0	0	0	0	0	0	0	0	0	0	0	0	0	0	0
ggctgtataaattggtcaacgactgaggcattattacgtcGtgc	cG	744558 (+)	VC0696	-62	96.8331	g	-3	2	0	0	1	1	0	1	0	0.628931	0	0	0.156006	0.203666	0	0.352113	0
						t	-2	0	0	0	0	0	0	0	0	0	0	0	0	0	0	0	0
						c	-1	3	0	0	2	0	0	0	2	0.943396	0	0	0.312012	0	0	0	0.452489
						G	+1	308	106	332	609	476	177	275	424	96.8553	95.4955	96.5116	95.0078	96.945	96.7213	96.831	95.9276
						t	+2	2	5	7	20	4	5	4	10	0.628931	4.5045	2.03488	3.12012	0.814664	2.73224	1.40845	2.26244
						g	+3	3	0	5	8	9	1	4	6	0.943396	0	1.45349	1.24805	1.83299	0.546448	1.40845	1.35747
						c	+4	0	0	0	1	1	0	0	0	0	0	0	0.156006	0.203666	0	0	0
ctaggtgcattgtgtctttacctagagtagagttgaaaacGaaa	cG	2847875 (-)	VC2678	-320	96.827	a	-3	0	0	0	0	0	0	0	0	0	0	0	0	0	0	0	0
						a	-2	0	0	0	0	0	0	0	0	0	0	0	0	0	0	0	0
						c	-1	0	0	0	1	1	0	0	0	0	0	0	1.16279	0.515464	0	0	0
						G	+1	175	105	73	85	186	132	108	97	98.8701	98.1308	96.0526	98.8372	95.8763	97.7778	95.5752	96.0396
						a	+2	2	1	3	0	6	2	5	4	1.12994	0.934579	3.94737	0	3.09278	1.48148	4.42478	3.9604
						a	+3	0	1	0	0	1	0	0	0	0	0.934579	0	0	0.515464	0	0	0
						a	+4	0	0	0	0	0	1	0	0	0	0	0	0	0	0.740741	0	0
gatattccttttctccccttcctttagttataatgctgccActt	cA	1284695 (-)	VC1209	-25	96.8265	g	-3	0	0	0	0	0	0	0	0	0	0	0	0	0	0	0	0
						c	-2	0	0	0	0	0	0	0	0	0	0	0	0	0	0	0	0
						c	-1	2	1	14	10	0	1	6	1	0.183993	0.283286	0.374933	0.199005	0	0.222222	0.225649	0.0388651
						A	+1	1054	335	3598	4863	493	433	2550	2462	96.9641	94.9008	96.3578	96.7761	97.4308	96.2222	95.9007	95.686
						c	+2	22	12	72	98	9	8	59	75	2.02392	3.39943	1.92823	1.95025	1.77866	1.77778	2.21888	2.91489
						t	+3	3	3	10	11	0	2	16	13	0.275989	0.849858	0.267809	0.218905	0	0.444444	0.60173	0.505247
						t	+4	6	2	40	43	4	6	28	22	0.551978	0.566572	1.07124	0.855721	0.790514	1.33333	1.05303	0.855033
tttgtgtaatgaatggcgcgcaagttgctttggtatgggtAcgc	tA	2082131 (-)	VC1929	-46	96.8197	g	-3	0	0	0	0	0	0	0	0	0	0	0	0	0	0	0	0
						g	-2	0	0	0	1	0	0	0	0	0	0	0	1.23457	0	0	0	0
						t	-1	1	0	0	0	0	1	0	0	0.0980392	0	0	0	0	0.0375235	0	0
						A	+1	992	1116	167	80	1219	2574	138	54	97.2549	98.4127	98.8166	98.7654	97.0541	96.5854	99.2806	96.4286
						c	+2	24	14	2	0	35	75	1	2	2.35294	1.23457	1.18343	0	2.78662	2.81426	0.719424	3.57143
						g	+3	3	0	0	0	2	9	0	0	0.294118	0	0	0	0.159236	0.337711	0	0
						c	+4	0	4	0	0	0	6	0	0	0	0.352734	0	0	0	0.225141	0	0
atacttctgtatccgaaccgaattcgagtaacctaccattGgcg	tG	1649606 (+)	VC1537	122	96.8147	a	-3	0	0	0	0	0	0	0	0	0	0	0	0	0	0	0	0
						t	-2	0	0	1	0	0	0	1	0	0	0	0.869565	0	0	0	0.671141	0
						t	-1	1	0	0	1	0	1	0	0	0.757576	0	0	1.33333	0	0.925926	0	0
						G	+1	124	51	110	68	161	105	140	112	93.9394	100	95.6522	90.6667	96.4072	97.2222	93.9597	96.5517
						g	+2	7	0	4	4	4	2	8	4	5.30303	0	3.47826	5.33333	2.39521	1.85185	5.36913	3.44828
						c	+3	0	0	0	0	2	0	0	0	0	0	0	0	1.1976	0	0	0
						g	+4	0	0	0	2	0	0	0	0	0	0	0	2.66667	0	0	0	0
aaaaataggaaccaaatgtgaatattgaactcttagctatActg	tA	719943 (+)	VC0673	23	96.8075	t	-3	1	0	3	0	1	1	1	0	0.621118	0	1.49254	0	0.625	0.502513	0.840336	0
						a	-2	0	0	0	2	0	1	0	0	0	0	0	1	0	0.502513	0	0
						t	-1	0	0	1	0	0	0	1	0	0	0	0.497512	0	0	0	0.840336	0
						A	+1	160	186	196	191	153	195	116	149	99.3789	93.4673	97.5124	95.5	95.625	97.9899	97.479	96.7532
						c	+2	0	9	1	6	5	2	1	4	0	4.52261	0.497512	3	3.125	1.00503	0.840336	2.5974
						t	+3	0	4	0	1	0	0	0	1	0	2.01005	0	0.5	0	0	0	0.649351
						g	+4	0	0	0	0	1	0	0	0	0	0	0	0	0.625	0	0	0
cgacaaagatctgttgtaaaaactggtccataatacaagtGccc	tG	1132364 (+)	VC1066	-41	96.7662	a	-3	0	0	0	0	0	0	0	0	0	0	0	0	0	0	0	0
						g	-2	0	0	0	0	0	0	0	0	0	0	0	0	0	0	0	0
						t	-1	2	0	0	0	0	0	0	0	0.619195	0	0	0	0	0	0	0
						G	+1	304	255	154	121	292	204	123	100	94.1176	96.2264	98.7179	100	98.6486	94.8837	96.8504	96.1538
						c	+2	16	10	2	0	4	11	4	4	4.95356	3.77358	1.28205	0	1.35135	5.11628	3.14961	3.84615
						c	+3	1	0	0	0	0	0	0	0	0.309598	0	0	0	0	0	0	0
						c	+4	0	0	0	0	0	0	0	0	0	0	0	0	0	0	0	0
aactcatctcagtcagtcagttttagctcataattaagccGtac	cG	1650475 (-)	VC1538	-50	96.7579	g	-3	1	5	0	0	1	0	0	0	0.0940734	0.438982	0	0	0.106045	0	0	0
						c	-2	1	0	0	0	1	1	0	0	0.0940734	0	0	0	0.106045	0.113895	0	0
						c	-1	4	6	3	4	1	2	4	0	0.376294	0.526778	0.361011	0.601504	0.106045	0.22779	0.625	0
						G	+1	1035	1093	801	639	913	849	620	426	97.3659	95.9614	96.3899	96.0902	96.8187	96.697	96.875	95.7303
						t	+2	11	24	16	13	18	19	7	13	1.03481	2.10711	1.92539	1.95489	1.9088	2.16401	1.09375	2.92135
						a	+3	11	11	8	9	9	7	7	6	1.03481	0.965759	0.962696	1.35338	0.954401	0.797267	1.09375	1.34831
						c	+4	0	0	3	0	0	0	2	0	0	0	0.361011	0	0	0	0.3125	0
atagcttaattttgcggctgagttttgccatacttagtgcAtct	cA	1343014 (+)	VC1268	-21	96.7452	t	-3	0	0	0	0	0	0	0	0	0	0	0	0	0	0	0	0
						g	-2	0	0	1	0	0	0	1	0	0	0	0.19084	0	0	0	0.20202	0
						c	-1	0	0	0	0	0	0	1	0	0	0	0	0	0	0	0.20202	0
						A	+1	354	199	508	522	319	285	475	484	94.9062	97.549	96.9466	95.4296	97.8528	95.6376	95.9596	96.6068
						t	+2	11	3	9	16	5	11	15	15	2.94906	1.47059	1.71756	2.92505	1.53374	3.69128	3.0303	2.99401
						c	+3	7	2	3	7	2	0	2	2	1.87668	0.980392	0.572519	1.27971	0.613497	0	0.40404	0.399202
						t	+4	1	0	3	2	0	2	1	0	0.268097	0	0.572519	0.365631	0	0.671141	0.20202	0
gagcttcgccccaatgttaaattgatgttagctttcactcGcta	cG	1719711 (-)	VC1605	-18	96.7422	c	-3	0	0	0	0	0	0	0	0	0	0	0	0	0	0	0	0
						t	-2	0	0	0	0	0	0	0	0	0	0	0	0	0	0	0	0
						c	-1	0	0	0	0	0	0	0	0	0	0	0	0	0	0	0	0
						G	+1	987	373	1173	1398	792	451	1353	1157	97.0501	96.134	94.9029	96.6805	96.7033	96.7811	96.3675	97.1453
						c	+2	20	8	42	29	19	10	39	25	1.96657	2.06186	3.39806	2.00553	2.3199	2.14592	2.77778	2.09908
						t	+3	9	5	14	15	5	1	10	5	0.884956	1.28866	1.13269	1.03734	0.610501	0.214592	0.712251	0.419815
						a	+4	1	2	7	4	3	4	2	4	0.0983284	0.515464	0.566343	0.276625	0.3663	0.858369	0.14245	0.335852
aaaatgggtaagttcggcatcctaggtctaaacttttgctAtcc	tA	2012379 (-)	VC1868	-87	96.7383	g	-3	0	1	1	3	0	0	1	1	0	0.206186	0.21692	0.849858	0	0	0.431034	0.42735
						c	-2	0	0	0	0	0	0	0	0	0	0	0	0	0	0	0	0
						t	-1	15	14	3	2	0	0	2	1	4.33526	2.8866	0.650759	0.566572	0	0	0.862069	0.42735
						A	+1	310	452	433	331	357	464	219	227	89.5954	93.1959	93.9262	93.7677	97.0109	96.4657	94.3966	97.0085
						t	+2	20	15	19	13	9	15	9	4	5.78035	3.09278	4.12148	3.68272	2.44565	3.1185	3.87931	1.7094
						c	+3	1	3	4	4	0	1	1	1	0.289017	0.618557	0.867679	1.13314	0	0.2079	0.431034	0.42735
						c	+4	0	0	1	0	2	1	0	0	0	0	0.21692	0	0.543478	0.2079	0	0
ctactggcgcaaaggtttgcgcacgcgataaaatatcgatGcca	tG	2909857 (+)	VC2738	-158	96.7165	g	-3	0	0	0	0	0	0	0	0	0	0	0	0	0	0	0	0
						a	-2	0	0	0	0	0	0	0	0	0	0	0	0	0	0	0	0
						t	-1	9	4	0	1	0	0	1	2	1.06007	1.81818	0	0.0569476	0	0	0.0589971	0.107124
						G	+1	823	205	1254	1698	833	545	1632	1825	96.9376	93.1818	96.1656	96.697	97.3131	96.1199	96.2832	97.7504
						c	+2	17	6	39	54	22	20	55	38	2.00236	2.72727	2.9908	3.07517	2.57009	3.52734	3.24484	2.03535
						c	+3	0	3	6	1	1	1	6	2	0	1.36364	0.460123	0.0569476	0.116822	0.176367	0.353982	0.107124
						a	+4	0	2	5	2	0	1	1	0	0	0.909091	0.383436	0.113895	0	0.176367	0.0589971	0
ttttgttgctgtctctcatgctttactccaagctgaggatGaga	tG	2911741 (+)	VC2739	-89	96.7046	g	-3	0	0	0	0	0	0	0	0	0	0	0	0	0	0	0	0
						a	-2	0	0	0	0	0	0	0	0	0	0	0	0	0	0	0	0
						t	-1	3	0	0	0	0	0	0	0	0.970874	0	0	0	0	0	0	0
						G	+1	295	102	188	210	304	174	166	193	95.4693	91.8919	96.4103	96.3303	96.2025	97.2067	97.076	96.0199
						a	+2	11	4	7	7	10	4	5	4	3.55987	3.6036	3.58974	3.21101	3.16456	2.23464	2.92398	1.99005
						g	+3	0	4	0	1	2	0	0	2	0	3.6036	0	0.458716	0.632911	0	0	0.995025
						a	+4	0	1	0	0	0	1	0	2	0	0.900901	0	0	0	0.558659	0	0.995025
tttatctgcgctttctgtggcatttgctaactttatttatAaga	tA	1396819 (-)	VC1313	-127	96.7028	t	-3	0	0	0	0	0	0	0	0	0	0	0	0	0	0	0	0
						a	-2	1	2	0	0	0	0	1	1	0.531915	1.11111	0	0	0	0	1.07527	1.42857
						t	-1	10	11	1	1	0	0	0	0	5.31915	6.11111	0.632911	0.900901	0	0	0	0
						A	+1	171	162	154	108	123	181	91	67	90.9574	90	97.4684	97.2973	96.0938	97.3118	97.8495	95.7143
						a	+2	6	4	2	1	2	3	1	0	3.19149	2.22222	1.26582	0.900901	1.5625	1.6129	1.07527	0
						g	+3	0	0	0	0	2	1	0	2	0	0	0	0	1.5625	0.537634	0	2.85714
						a	+4	0	1	1	1	1	1	0	0	0	0.555556	0.632911	0.900901	0.78125	0.537634	0	0
acaaagcctaaaactgaattttgtatggtttaattgttccAtaa	cA	1971239 (-)	VC1828	-84	96.6857	t	-3	0	0	0	0	0	0	0	0	0	0	0	0	0	0	0	0
						c	-2	2	0	0	0	0	0	0	0	0.247525	0	0	0	0	0	0	0
						c	-1	7	3	1	3	0	0	0	0	0.866337	1.62162	0.269542	1.41509	0	0	0	0
						A	+1	776	179	361	203	774	247	201	280	96.0396	96.7568	97.3046	95.7547	96.5087	96.8627	97.1014	96.8858
						t	+2	16	1	8	4	24	8	5	7	1.9802	0.540541	2.15633	1.88679	2.99252	3.13725	2.41546	2.42215
						a	+3	3	0	0	2	3	0	1	1	0.371287	0	0	0.943396	0.374065	0	0.483092	0.346021
						a	+4	4	2	1	0	1	0	0	1	0.49505	1.08108	0.269542	0	0.124688	0	0	0.346021
gatcagagttatctagcataatgcgctgtacattgagggcGcac	cG	1158375 (+)	VC1091	-293	96.6813	g	-3	0	0	0	0	1	0	0	1	0	0	0	0	0.0630517	0	0	0.0638978
						g	-2	2	13	1	2	3	4	3	2	0.105097	0.661578	0.0451264	0.130719	0.189155	0.188324	0.142653	0.127796
						c	-1	6	5	2	1	3	4	5	4	0.315292	0.254453	0.0902527	0.0653595	0.189155	0.188324	0.237756	0.255591
						G	+1	1854	1897	2140	1480	1533	2054	2025	1513	97.4251	96.5394	96.5704	96.732	96.6583	96.7043	96.291	96.6773
						c	+2	32	37	44	30	32	45	60	28	1.68156	1.88295	1.98556	1.96078	2.01765	2.11864	2.85307	1.78914
						a	+3	6	13	21	13	12	16	10	14	0.315292	0.661578	0.947653	0.849673	0.75662	0.753296	0.475511	0.894569
						c	+4	3	0	8	4	2	1	0	3	0.157646	0	0.361011	0.261438	0.126103	0.047081	0	0.191693
gtggaacctcaattttatctactggtgtattatcacggacAtca	cA	2204017 (-)	VC2044	-1079	96.6532	g	-3	0	0	0	0	0	0	0	0	0	0	0	0	0	0	0	0
						a	-2	0	0	0	0	0	1	2	0	0	0	0	0	0	0.877193	0.813008	0
						c	-1	0	0	1	1	0	0	2	3	0	0	0.507614	0.653595	0	0	0.813008	1.57895
						A	+1	112	109	190	147	127	109	237	183	96.5517	94.7826	96.4467	96.0784	97.6923	95.614	96.3415	96.3158
						t	+2	3	4	6	4	3	3	3	2	2.58621	3.47826	3.04569	2.61438	2.30769	2.63158	1.21951	1.05263
						c	+3	0	0	0	1	0	1	1	0	0	0	0	0.653595	0	0.877193	0.406504	0
						a	+4	1	2	0	0	0	0	1	2	0.862069	1.73913	0	0	0	0	0.406504	1.05263
tgaattggaaaaggaacaacaaggcccaattgatcatagtGagc	tG	1301576 (-)	VC1224	-96	96.6526	a	-3	0	0	3	1	0	1	0	0	0	0	0.582524	0.20202	0	0.0904159	0	0
						g	-2	0	0	0	2	0	0	0	0	0	0	0	0.40404	0	0	0	0
						t	-1	6	9	1	3	0	3	1	1	1.06195	0.918367	0.194175	0.606061	0	0.271248	0.189036	0.2
						G	+1	548	943	492	475	552	1065	515	487	96.9912	96.2245	95.534	95.9596	97.0123	96.2929	97.3535	97.4
						a	+2	7	24	17	5	16	31	11	9	1.23894	2.44898	3.30097	1.0101	2.81195	2.80289	2.0794	1.8
						g	+3	4	3	2	5	1	5	2	2	0.707965	0.306122	0.38835	1.0101	0.175747	0.45208	0.378072	0.4
						c	+4	0	1	0	4	0	1	0	1	0	0.102041	0	0.808081	0	0.0904159	0	0.2
attgcttgcagtcggatcattttactggcaatctaaattcAcac	cA	349438 (-)	VC0330	-124	96.6411	t	-3	0	0	0	0	0	0	0	0	0	0	0	0	0	0	0	0
						t	-2	2	0	0	0	0	0	0	0	0.0576868	0	0	0	0	0	0	0
						c	-1	17	4	19	18	13	12	14	18	0.490337	0.318471	0.566488	0.319659	0.367439	0.481541	0.359897	0.415608
						A	+1	3336	1224	3260	5458	3421	2407	3773	4166	96.2215	97.4522	97.1974	96.9277	96.693	96.5891	96.9923	96.1903
						c	+2	95	23	60	127	87	52	81	108	2.74012	1.83121	1.78891	2.25537	2.45902	2.08668	2.08226	2.49365
						a	+3	12	4	12	24	14	18	19	36	0.346121	0.318471	0.357782	0.426212	0.395704	0.722311	0.488432	0.831217
						c	+4	5	1	3	4	3	3	3	3	0.144217	0.0796178	0.0894454	0.0710353	0.0847937	0.120385	0.0771208	0.0692681
attagtattaattttacgcaattttagtgataattatcttAatt	tA	206413 (-)	VC0199	-52	96.6191	c	-3	0	0	0	0	0	0	0	0	0	0	0	0	0	0	0	0
						t	-2	0	0	0	0	0	0	0	0	0	0	0	0	0	0	0	0
						t	-1	61	18	2	0	0	1	0	0	29.902	21.6867	1.45985	0	0	0.680272	0	0
						A	+1	139	65	132	84	98	140	143	80	68.1373	78.3133	96.3504	95.4545	98	95.2381	97.2789	88.8889
						a	+2	4	0	1	3	2	6	4	9	1.96078	0	0.729927	3.40909	2	4.08163	2.72109	10
						t	+3	0	0	1	1	0	0	0	0	0	0	0.729927	1.13636	0	0	0	0
						t	+4	0	0	1	0	0	0	0	1	0	0	0.729927	0	0	0	0	1.11111
tcgtttgaaagaaatggcagagcgaactaaagtcaccaatGagg	tG	2658035 (+)	VC2478	147	96.613	a	-3	0	5	0	0	1	1	0	0	0	0.273075	0	0	0.0888889	0.0943396	0	0
						a	-2	0	0	2	2	1	2	4	2	0	0	0.162999	0.250313	0.0888889	0.188679	0.384615	0.214592
						t	-1	23	14	12	8	10	6	8	11	1.51515	0.76461	0.977995	1.00125	0.888889	0.566038	0.769231	1.18026
						G	+1	1450	1754	1186	756	1087	1024	1009	884	95.5204	95.7946	96.6585	94.6183	96.6222	96.6038	97.0192	94.8498
						a	+2	32	44	24	27	16	24	15	25	2.10804	2.40306	1.95599	3.37922	1.42222	2.26415	1.44231	2.6824
						g	+3	3	4	0	3	8	2	2	8	0.197628	0.21846	0	0.375469	0.711111	0.188679	0.192308	0.858369
						g	+4	10	10	3	3	2	1	2	2	0.658762	0.54615	0.244499	0.375469	0.177778	0.0943396	0.192308	0.214592
gccgcttgtacgaaaaagcaaaacgggtaaattatctcttGtcg	tG	943847 (+)	VC0884	-520	96.6082	c	-3	76	35	82	79	40	30	39	51	0.0136933	0.0168281	0.0135978	0.0127246	0.00290318	0.00407542	0.00605525	0.00563095
						t	-2	694	76	123	154	31	23	22	47	0.125041	0.0365409	0.0203968	0.0248049	0.00224997	0.00312449	0.00341578	0.00518931
						t	-1	12723	1854	16219	21346	7952	2811	9540	15132	2.29237	0.891406	2.68955	3.43821	0.577153	0.381867	1.48121	1.67074
						G	+1	526113	200311	569692	581838	1329730	711869	615925	864260	94.7924	96.3098	94.4705	93.717	96.511	96.7054	95.6303	95.4237
						t	+2	14046	5185	15484	15878	36567	19550	16848	23803	2.53074	2.49296	2.56767	2.55748	2.65402	2.65581	2.61587	2.62811
						c	+3	1031	384	1137	1187	2685	1434	1249	1778	0.18576	0.184628	0.188546	0.191191	0.194876	0.194805	0.193923	0.196311
						g	+4	333	141	300	364	797	404	446	637	0.0599983	0.067793	0.0497482	0.0586297	0.0578459	0.0548823	0.0692472	0.0703317
gagacagacattattggtaagcttgggatactctgataatGagt	tG	978592 (+)	VC0916	-52	96.5781	a	-3	0	0	0	0	0	1	0	0	0	0	0	0	0	0.438596	0	0
						a	-2	0	1	2	1	0	0	0	0	0	0.699301	0.40568	0.204082	0	0	0	0
						t	-1	0	0	0	3	0	0	0	0	0	0	0	0.612245	0	0	0	0
						G	+1	181	131	475	461	204	221	179	279	96.2766	91.6084	96.3489	94.0816	96.2264	96.9298	91.7949	95.2218
						a	+2	5	11	15	21	6	6	13	12	2.65957	7.69231	3.0426	4.28571	2.83019	2.63158	6.66667	4.09556
						g	+3	2	0	0	3	2	0	3	1	1.06383	0	0	0.612245	0.943396	0	1.53846	0.341297
						t	+4	0	0	1	1	0	0	0	1	0	0	0.20284	0.204082	0	0	0	0.341297
ggagattgtcgaagatgagggagttgattaagctaacgccAacg	cA	2634527 (+)	VC2453	-70	96.5757	g	-3	0	0	0	0	0	0	0	0	0	0	0	0	0	0	0	0
						c	-2	0	0	0	0	0	0	0	0	0	0	0	0	0	0	0	0
						c	-1	0	0	1	0	0	0	0	0	0	0	0.454545	0	0	0	0	0
						A	+1	210	90	214	215	249	186	227	181	95.8904	95.7447	97.2727	95.1327	95.7692	97.3822	93.8017	96.7914
						a	+2	8	3	1	10	9	5	13	3	3.65297	3.19149	0.454545	4.42478	3.46154	2.6178	5.3719	1.60428
						c	+3	0	0	1	0	1	0	0	1	0	0	0.454545	0	0.384615	0	0	0.534759
						g	+4	1	1	3	1	1	0	2	2	0.456621	1.06383	1.36364	0.442478	0.384615	0	0.826446	1.06952
gagcgttttcgctctggcaatgaagtggtaggattgggctAcct	tA	2657671 (-)	VC2477	-25	96.574	g	-3	0	0	0	0	0	0	0	0	0	0	0	0	0	0	0	0
						c	-2	0	0	0	0	0	0	0	0	0	0	0	0	0	0	0	0
						t	-1	3	3	8	8	3	0	11	2	1.43541	3.7037	1.94647	1.7094	1.66667	0	2.6764	0.420168
						A	+1	192	76	389	446	173	131	391	455	91.866	93.8272	94.6472	95.2991	96.1111	97.037	95.1338	95.5882
						c	+2	8	2	13	11	4	3	6	17	3.82775	2.46914	3.16302	2.35043	2.22222	2.22222	1.45985	3.57143
						c	+3	0	0	1	0	0	0	2	0	0	0	0.243309	0	0	0	0.486618	0
						t	+4	6	0	0	3	0	1	1	2	2.87081	0	0	0.641026	0	0.740741	0.243309	0.420168
cgaaagagtcttacactttgatcctgcctactatgagattAacc	tA	1867032 (-)	VC1727	-482	96.566	a	-3	0	0	0	0	0	0	0	0	0	0	0	0	0	0	0	0
						t	-2	1	0	0	0	0	0	0	0	0.18315	0	0	0	0	0	0	0
						t	-1	56	6	9	3	2	2	1	0	10.2564	2.58621	2.30179	1.18577	0.249377	0.261097	0.217391	0
						A	+1	476	225	372	246	771	743	449	311	87.1795	96.9828	95.1407	97.2332	96.1347	96.9974	97.6087	97.1875
						a	+2	9	1	10	4	22	20	9	8	1.64835	0.431034	2.55754	1.58103	2.74314	2.61097	1.95652	2.5
						c	+3	3	0	0	0	4	1	1	1	0.549451	0	0	0	0.498753	0.130548	0.217391	0.3125
						c	+4	1	0	0	0	3	0	0	0	0.18315	0	0	0	0.374065	0	0	0
atgctgacaaaaacagtgttttattcactatactgtgcggGttt	gG	1794782 (+)	VC1663	-24	96.5341	c	-3	0	0	0	0	0	0	0	0	0	0	0	0	0	0	0	0
						g	-2	1	0	0	1	0	0	0	0	0.141044	0	0	0.0462107	0	0	0	0
						g	-1	2	3	8	7	1	2	4	15	0.282087	1.11524	0.491703	0.323475	0.142045	0.454545	0.296736	0.929368
						G	+1	690	257	1576	2087	676	427	1303	1550	97.3202	95.539	96.8654	96.4418	96.0227	97.0455	96.6617	96.0347
						t	+2	11	7	35	51	23	9	35	31	1.55148	2.60223	2.1512	2.35675	3.26705	2.04545	2.59644	1.92069
						t	+3	4	0	6	13	2	1	5	11	0.564175	0	0.368777	0.600739	0.284091	0.227273	0.37092	0.681537
						t	+4	1	2	2	5	2	1	1	7	0.141044	0.743494	0.122926	0.231054	0.284091	0.227273	0.074184	0.433705
tgaggttgcattcatttttttagtgtctatagtggtctgtGaac	tG	13806 (+)	VC0016	-70	96.5319	t	-3	7	0	8	14	0	0	2	7	0.00277981	0	0.00318668	0.0048486	0	0	0.0011712	0.00451345
						g	-2	43	14	23	28	10	5	17	4	0.017076	0.0194875	0.0091617	0.0096972	0.00903514	0.00760549	0.0099552	0.00257911
						t	-1	1024	185	1481	2014	191	89	611	672	0.406646	0.257513	0.589934	0.697506	0.172571	0.135378	0.357802	0.433291
						G	+1	244998	69880	242205	277439	106689	63552	163056	147194	97.2925	97.2704	96.4787	96.0851	96.395	96.6688	95.4856	94.9075
						a	+2	5144	1581	6587	8247	2822	1659	5188	5123	2.04276	2.20069	2.62383	2.85617	2.54972	2.5235	3.03809	3.3032
						a	+3	451	137	609	761	823	393	1616	1768	0.179099	0.190699	0.242586	0.263556	0.743592	0.597791	0.94633	1.13997
						c	+4	149	44	132	240	144	44	275	324	0.0591702	0.0612464	0.0525802	0.0831189	0.130106	0.0669283	0.16104	0.208908
aaggtttgtttgtcgcgccaaggcgaggtaacatgacgtcAtat	cA	555128 (+)	VC0521	-36	96.5273	g	-3	0	0	0	0	0	0	0	0	0	0	0	0	0	0	0	0
						t	-2	0	0	0	0	0	0	0	0	0	0	0	0	0	0	0	0
						c	-1	3	0	0	1	0	0	2	1	0.813008	0	0	0.309598	0	0	0.83682	0.392157
						A	+1	347	128	284	313	276	209	235	244	94.0379	95.5224	96.5986	96.904	97.1831	95.8716	98.3264	95.6863
						t	+2	11	2	6	4	3	4	2	10	2.98103	1.49254	2.04082	1.23839	1.05634	1.83486	0.83682	3.92157
						a	+3	3	2	1	0	4	4	0	0	0.813008	1.49254	0.340136	0	1.40845	1.83486	0	0
						t	+4	5	2	3	5	1	1	0	0	1.35501	1.49254	1.02041	1.54799	0.352113	0.458716	0	0
gagtggcatttgttaacaagatgattgctatactcaggttGaag	tG	2696639 (+)	VC2507	-180	96.5248	g	-3	0	0	0	0	0	0	0	0	0	0	0	0	0	0	0	0
						t	-2	0	0	0	0	0	0	0	0	0	0	0	0	0	0	0	0
						t	-1	45	39	3	0	0	2	1	0	8.00712	7.81563	0.810811	0	0	0.298507	0.20284	0
						G	+1	503	447	356	405	768	647	468	447	89.5018	89.5792	96.2162	95.5189	96.4824	96.5672	94.929	95.7173
						a	+2	13	10	11	18	23	17	21	19	2.31317	2.00401	2.97297	4.24528	2.88945	2.53731	4.25963	4.06852
						a	+3	1	3	0	1	3	2	1	0	0.177936	0.601202	0	0.235849	0.376884	0.298507	0.20284	0
						g	+4	0	0	0	0	2	2	2	1	0	0	0	0	0.251256	0.298507	0.40568	0.214133
atatgggaccgactgagttcaagatgttacacttcttcatGaca	tG	772767 (+)	VC0720	-211	96.5082	c	-3	0	0	0	0	0	0	0	0	0	0	0	0	0	0	0	0
						a	-2	1	2	0	0	0	2	0	2	0.395257	1.07527	0	0	0	0.716846	0	0.701754
						t	-1	1	3	0	1	3	0	1	0	0.395257	1.6129	0	0.581395	0.849858	0	0.377358	0
						G	+1	237	178	171	166	341	269	257	269	93.6759	95.6989	98.8439	96.5116	96.6006	96.4158	96.9811	94.386
						a	+2	12	3	0	3	7	7	5	11	4.74308	1.6129	0	1.74419	1.983	2.50896	1.88679	3.85965
						c	+3	0	0	0	1	0	1	1	3	0	0	0	0.581395	0	0.358423	0.377358	1.05263
						a	+4	2	0	2	1	2	0	1	0	0.790514	0	1.15607	0.581395	0.566572	0	0.377358	0
gccgtttctcttcatcacaagacaaaactagaatgtaactAcag	tA	2946740 (+)	VC2761	-73	96.5008	a	-3	0	0	0	0	0	0	0	0	0	0	0	0	0	0	0	0
						c	-2	0	0	0	0	0	0	0	0	0	0	0	0	0	0	0	0
						t	-1	129	27	5	5	4	4	2	3	5.16413	3.56201	0.270563	0.230097	0.194269	0.275862	0.0710985	0.141509
						A	+1	2291	705	1781	2085	1993	1395	2736	2052	91.7134	93.0079	96.3745	95.9503	96.7946	96.2069	97.2627	96.7925
						c	+2	57	19	45	61	48	36	48	49	2.28183	2.5066	2.43506	2.80718	2.33123	2.48276	1.70636	2.31132
						a	+3	19	7	16	20	11	15	23	15	0.760608	0.923483	0.865801	0.920387	0.53424	1.03448	0.817632	0.707547
						g	+4	2	0	1	2	3	0	4	1	0.0800641	0	0.0541126	0.0920387	0.145702	0	0.142197	0.0471698
cggttgacattttgcctcgacataatgctaacatcttggcGatt	cG	806421 (+)	VC0755	-51	96.498	g	-3	0	0	0	0	0	0	0	0	0	0	0	0	0	0	0	0
						g	-2	0	0	0	0	0	0	0	0	0	0	0	0	0	0	0	0
						c	-1	1	0	1	0	0	0	0	0	0.578035	0	0.25974	0	0	0	0	0
						G	+1	158	69	362	443	82	83	178	195	91.3295	94.5205	94.026	92.6778	95.3488	97.6471	89.899	90.2778
						a	+2	7	3	14	25	1	2	12	13	4.04624	4.10959	3.63636	5.23013	1.16279	2.35294	6.06061	6.01852
						t	+3	4	1	5	5	1	0	7	5	2.31214	1.36986	1.2987	1.04603	1.16279	0	3.53535	2.31481
						t	+4	3	0	3	5	2	0	1	3	1.7341	0	0.779221	1.04603	2.32558	0	0.505051	1.38889
taaacgggcaccattgagagtttacgatgtcataacttttGatg	tG	580535 (+)	VC0548	-54	96.4909	t	-3	0	4	1	1	0	2	0	0	0	1.41844	0.184843	0.131752	0	0.464037	0	0
						t	-2	8	4	2	8	0	2	6	0	2.39521	1.41844	0.369686	1.05402	0	0.464037	1.47783	0
						t	-1	8	6	5	21	3	1	1	8	2.39521	2.12766	0.924214	2.7668	0.826446	0.232019	0.246305	1.67015
						G	+1	305	258	513	685	351	415	384	455	91.3174	91.4894	94.8244	90.2503	96.6942	96.2877	94.5813	94.9896
						a	+2	12	9	18	42	8	10	14	12	3.59281	3.19149	3.32717	5.5336	2.20386	2.32019	3.44828	2.50522
						t	+3	0	0	1	2	1	1	0	3	0	0	0.184843	0.263505	0.275482	0.232019	0	0.626305
						g	+4	1	1	1	0	0	0	1	1	0.299401	0.35461	0.184843	0	0	0	0.246305	0.208768
gatagcagtggcatctcgattaatgaaatatattaaaaatAtgg	tA	1730883 (-)	VC1617	-4	96.4862	a	-3	0	0	0	0	0	0	0	0	0	0	0	0	0	0	0	0
						a	-2	1	0	0	0	0	0	1	2	0.469484	0	0	0	0	0	0.694444	1.66667
						t	-1	11	4	1	0	0	0	1	0	5.16432	2.10526	0.561798	0	0	0	0.694444	0
						A	+1	196	179	171	149	205	229	137	117	92.0188	94.2105	96.0674	98.6755	97.1564	95.8159	95.1389	97.5
						t	+2	2	7	5	2	5	9	5	1	0.938967	3.68421	2.80899	1.3245	2.36967	3.76569	3.47222	0.833333
						g	+3	2	0	0	0	0	1	0	0	0.938967	0	0	0	0	0.41841	0	0
						g	+4	1	0	1	0	1	0	0	0	0.469484	0	0.561798	0	0.473934	0	0	0
tttcacagacaatagaccatgaatatgagataagtcattcAcaa	cA	223439 (+)	VC0216	-15	96.4387	t	-3	0	0	0	0	0	0	0	0	0	0	0	0	0	0	0	0
						t	-2	0	0	0	0	0	0	0	0	0	0	0	0	0	0	0	0
						c	-1	3	0	0	2	0	0	0	1	0.763359	0	0	0.664452	0	0	0	0.549451
						A	+1	380	105	185	285	173	216	195	173	96.6921	100	94.3878	94.6844	95.5801	97.2973	94.6602	95.0549
						c	+2	3	0	6	8	6	6	6	6	0.763359	0	3.06122	2.65781	3.31492	2.7027	2.91262	3.2967
						a	+3	7	0	5	6	2	0	3	1	1.78117	0	2.55102	1.99336	1.10497	0	1.45631	0.549451
						a	+4	0	0	0	0	0	0	2	1	0	0	0	0	0	0	0.970874	0.549451
tttacttggttaacgaataagctttatctataatgcttccActt	cA	59793 (+)	VC0061	-195	96.4317	t	-3	0	0	1	0	0	3	1	0	0	0	0.0292141	0	0	0.0518852	0.0473934	0
						c	-2	1	0	1	0	0	0	0	0	0.0211238	0	0.0292141	0	0	0	0	0
						c	-1	4	6	4	0	3	3	1	2	0.0844951	0.0694766	0.116857	0	0.0794913	0.0518852	0.0473934	0.0721761
						A	+1	4587	8373	3312	1259	3645	5567	2036	2667	96.8948	96.9546	96.7572	97.1451	96.5819	96.2816	96.4929	96.2468
						c	+2	124	221	96	34	109	181	57	84	2.61935	2.55906	2.80456	2.62346	2.88818	3.1304	2.70142	3.0314
						t	+3	16	25	8	3	12	24	12	14	0.337981	0.289486	0.233713	0.231481	0.317965	0.415081	0.56872	0.505233
						t	+4	2	11	1	0	5	4	3	4	0.0422476	0.127374	0.0292141	0	0.132485	0.0691802	0.14218	0.144352
cgattgattacttttttgtgaaattgtgtaaaataaccgtGctc	tG	107382 (+)	VC0112	-27	96.4278	c	-3	0	1	0	0	0	0	0	0	0	0.0238777	0	0	0	0	0	0
						g	-2	1	0	2	3	2	1	2	0	0.00953016	0	0.025697	0.0395935	0.0276205	0.0217061	0.035926	0
						t	-1	36	6	1	8	2	3	2	8	0.343086	0.143266	0.0128485	0.105583	0.0276205	0.0651183	0.035926	0.129345
						G	+1	10123	4052	7517	7310	6994	4435	5376	5968	96.4738	96.7526	96.5823	96.4762	96.5889	96.2666	96.5691	96.4915
						c	+2	269	114	193	188	196	143	144	156	2.56361	2.72206	2.47976	2.48119	2.70681	3.10397	2.58667	2.52223
						t	+3	42	11	57	55	32	19	40	42	0.400267	0.262655	0.732365	0.725881	0.441928	0.412416	0.71852	0.679062
						c	+4	22	4	13	13	15	6	3	11	0.209664	0.095511	0.167031	0.171572	0.207154	0.130237	0.053889	0.17785
aaacttgacttggctgatcatatataatgtagtttggtacAggg	cA	523450 (+)	VC0494	-4855	96.4252	t	-3	2	0	0	0	0	1	0	0	0.424628	0	0	0	0	0.343643	0	0
						a	-2	2	4	3	1	0	1	2	1	0.424628	1.45455	0.835655	0.343643	0	0.343643	0.442478	0.169205
						c	-1	5	8	2	2	2	0	5	7	1.06157	2.90909	0.557103	0.687285	0.256082	0	1.10619	1.18443
						A	+1	450	250	343	286	752	281	425	570	95.5414	90.9091	95.5432	98.2818	96.2868	96.5636	94.0265	96.4467
						g	+2	11	11	11	2	19	7	16	12	2.33546	4	3.06407	0.687285	2.43278	2.4055	3.53982	2.03046
						g	+3	1	2	0	0	6	1	4	1	0.212314	0.727273	0	0	0.768246	0.343643	0.884956	0.169205
						g	+4	0	0	0	0	2	0	0	0	0	0	0	0	0.256082	0	0	0
cggttatatgatggcctgcatcgctgataaaatcgtcagtGcgc	tG	1128302 (+)	VC1060	588	96.4189	a	-3	0	0	1	1	0	0	0	0	0	0	1.36986	1.88679	0	0	0	0
						g	-2	0	0	0	0	1	0	0	1	0	0	0	0	0.970874	0	0	1.75439
						t	-1	1	0	2	1	2	0	2	0	0.909091	0	2.73973	1.88679	1.94175	0	2.1978	0
						G	+1	108	90	70	51	99	59	88	55	98.1818	100	95.8904	96.2264	96.1165	96.7213	96.7033	96.4912
						c	+2	1	0	0	0	1	2	1	1	0.909091	0	0	0	0.970874	3.27869	1.0989	1.75439
						g	+3	0	0	0	0	0	0	0	0	0	0	0	0	0	0	0	0
						c	+4	0	0	0	0	0	0	0	0	0	0	0	0	0	0	0	0
aaaacttgtcagtataataagctaggtttagtattaactcGtta	cG	1198603 (-)	VC1130	-23	96.4161	c	-3	10	1	23	34	1	5	5	7	0.642674	0.147493	0.735059	0.757238	0.0942507	0.399361	0.287522	0.331439
						t	-2	1	3	2	3	1	0	1	3	0.0642674	0.442478	0.0639182	0.0668151	0.0942507	0	0.0575043	0.142045
						c	-1	5	1	5	3	0	1	1	0	0.321337	0.147493	0.159795	0.0668151	0	0.0798722	0.0575043	0
						G	+1	1507	657	3004	4322	1018	1213	1671	2015	96.8509	96.9027	96.0051	96.2584	95.9472	96.885	96.0897	95.4072
						t	+2	29	15	70	94	34	23	38	60	1.86375	2.21239	2.23714	2.09354	3.20452	1.83706	2.18516	2.84091
						t	+3	3	0	8	21	3	6	15	20	0.192802	0	0.255673	0.467706	0.282752	0.479233	0.862565	0.94697
						a	+4	1	1	17	13	4	4	8	7	0.0642674	0.147493	0.543305	0.289532	0.377003	0.319489	0.460035	0.331439
acagtcggaaatatccacaaaatgagtgtataatccgcagGttt	gG	2380403 (-)	VC2225	-28	96.4076	c	-3	0	0	0	0	0	0	0	0	0	0	0	0	0	0	0	0
						a	-2	0	0	0	1	0	0	1	0	0	0	0	0.194175	0	0	0.280112	0
						g	-1	2	1	8	15	2	1	4	1	1.33333	1.53846	2.0202	2.91262	2.04082	1.03093	1.12045	0.377358
						G	+1	139	58	329	439	95	93	310	235	92.6667	89.2308	83.0808	85.2427	96.9388	95.8763	86.8347	88.6792
						t	+2	3	2	18	17	0	3	16	10	2	3.07692	4.54545	3.30097	0	3.09278	4.48179	3.77358
						t	+3	4	4	36	31	0	0	23	14	2.66667	6.15385	9.09091	6.01942	0	0	6.44258	5.28302
						t	+4	2	0	5	12	1	0	3	5	1.33333	0	1.26263	2.3301	1.02041	0	0.840336	1.88679
aaaacttgaaatggttttgagtgaccttatatctagaattGaag	tG	14609 (+)	VC0018	-160	96.3894	a	-3	85	12	54	123	17	17	37	36	0.665258	0.0863309	0.234966	0.298848	0.104551	0.0507205	0.126018	0.097429
						t	-2	68	22	12	23	4	4	5	6	0.532206	0.158273	0.0522148	0.0558822	0.0246002	0.0119342	0.0170294	0.0162382
						t	-1	607	193	335	439	64	156	189	161	4.75072	1.38849	1.45766	1.06662	0.393604	0.465435	0.643711	0.435724
						G	+1	11691	13277	21958	39546	15635	32385	28194	35630	91.5004	95.518	95.5443	96.0834	96.1562	96.6226	96.0253	96.4276
						a	+2	288	351	544	910	422	803	733	900	2.25405	2.52518	2.36707	2.21099	2.59533	2.3958	2.49651	2.43572
						a	+3	25	27	52	87	81	122	160	163	0.195664	0.194245	0.226264	0.211381	0.498155	0.363994	0.544941	0.441137
						g	+4	13	18	27	30	37	30	43	54	0.101745	0.129496	0.117483	0.0728898	0.227552	0.0895068	0.146453	0.146143
aattatcgaacccggagaacattacgttgtccaaagagttGaag	tG	2649363 (-)	VC2466	-203	96.3782	g	-3	5	3	6	7	0	1	2	0	0.078765	0.0581734	0.0686813	0.0692247	0	0.0126518	0.023076	0
						t	-2	3	0	4	3	0	2	4	3	0.047259	0	0.0457875	0.0296677	0	0.0253036	0.0461521	0.0321647
						t	-1	65	30	83	138	24	25	55	55	1.02394	0.581734	0.950092	1.36472	0.485143	0.316296	0.634591	0.589686
						G	+1	6068	4958	8303	9587	4742	7659	8323	8977	95.5892	96.1412	95.0435	94.8081	95.8561	96.9003	96.0309	96.2475
						a	+2	173	124	274	310	152	184	225	227	2.72527	2.4045	3.13645	3.06566	3.07257	2.32794	2.59605	2.43379
						a	+3	26	29	54	53	20	20	34	40	0.409578	0.562342	0.618132	0.52413	0.404285	0.253036	0.392293	0.428862
						g	+4	8	13	12	14	9	13	24	25	0.126024	0.252085	0.137363	0.138449	0.181928	0.164474	0.276912	0.268039
gacagtagaatttttctttatttgggtcttcacttacaacGaag	cG	1021326 (+)	VC0957	-201	96.3689	a	-3	0	0	0	0	0	0	0	0	0	0	0	0	0	0	0	0
						a	-2	0	0	0	0	0	0	0	0	0	0	0	0	0	0	0	0
						c	-1	0	0	0	0	0	0	2	0	0	0	0	0	0	0	0.884956	0
						G	+1	279	261	398	280	213	315	216	145	97.5524	96.31	95.9036	97.2222	95.5157	97.2222	95.5752	95.3947
						a	+2	6	10	14	7	9	8	4	6	2.0979	3.69004	3.37349	2.43056	4.03587	2.46914	1.76991	3.94737
						a	+3	1	0	3	1	0	1	3	1	0.34965	0	0.722892	0.347222	0	0.308642	1.32743	0.657895
						g	+4	0	0	0	0	1	0	1	0	0	0	0	0	0.44843	0	0.442478	0
ggcgttgttagcatgctgttaacattatagaatccgccccAtag	cA	2524366 (+)	VC2368	-184	96.368	c	-3	1	0	0	0	0	0	1	0	0.0592066	0	0	0	0	0	0.0957854	0
						c	-2	0	0	0	2	1	0	0	0	0	0	0	0.298063	0.0567859	0	0	0
						c	-1	8	0	4	2	6	1	1	0	0.473653	0	0.597015	0.298063	0.340716	0.100604	0.0957854	0
						A	+1	1639	623	631	640	1688	963	1011	579	97.0397	94.9695	94.1791	95.38	95.8546	96.8813	96.8391	95.7025
						t	+2	29	28	24	22	45	20	16	18	1.71699	4.26829	3.58209	3.27869	2.55537	2.01207	1.53257	2.97521
						a	+3	7	5	9	5	15	5	14	7	0.414446	0.762195	1.34328	0.745156	0.851789	0.503018	1.341	1.15702
						g	+4	5	0	2	0	6	5	1	1	0.296033	0	0.298507	0	0.340716	0.503018	0.0957854	0.165289
atcggttccattctgccgcttaatccttaatataggtggcAcat	cA	2312126 (+)	VC2164	-154	96.3677	g	-3	1	0	0	0	0	0	1	0	0.291545	0	0	0	0	0	0.188324	0
						g	-2	0	0	0	0	1	0	0	2	0	0	0	0	0.284091	0	0	0.445434
						c	-1	0	0	0	7	0	0	4	2	0	0	0	1.55902	0	0	0.753296	0.445434
						A	+1	323	76	278	425	339	216	503	428	94.1691	95	93.2886	94.6548	96.3068	96.4286	94.7269	95.3229
						c	+2	7	4	16	7	5	6	15	9	2.04082	5	5.36913	1.55902	1.42045	2.67857	2.82486	2.00445
						a	+3	6	0	3	2	3	2	6	4	1.74927	0	1.00671	0.445434	0.852273	0.892857	1.12994	0.890869
						t	+4	6	0	1	8	4	0	2	4	1.74927	0	0.33557	1.78174	1.13636	0	0.376648	0.890869
ttgctttatccaacttgggtctcatagtaacatgtccctcGtac	cG	601631 (-)	VC0567	-57	96.3531	c	-3	0	0	0	0	0	0	0	0	0	0	0	0	0	0	0	0
						t	-2	9	2	1	4	0	0	0	1	0.595632	0.11534	0.0534759	0.157048	0	0	0	0.0342818
						c	-1	38	23	68	110	30	16	39	53	2.51489	1.32641	3.63636	4.31881	1.32743	0.788177	1.79806	1.81694
						G	+1	1430	1675	1721	2323	2182	1952	2055	2776	94.6393	96.5975	92.0321	91.2053	96.5487	96.1576	94.7441	95.1663
						t	+2	31	24	76	101	42	56	62	80	2.05162	1.38408	4.06417	3.96545	1.85841	2.75862	2.85846	2.74254
						a	+3	3	10	4	7	6	5	10	7	0.198544	0.576701	0.213904	0.274833	0.265487	0.246305	0.461042	0.239973
						c	+4	0	0	0	2	0	1	3	0	0	0	0	0.0785238	0	0.0492611	0.138313	0
actggtgacagataagctaatcatcagtatggttatgcatAgaa	tA	1649343 (+)	VC1537	-141	96.3278	c	-3	0	0	0	0	0	0	0	0	0	0	0	0	0	0	0	0
						a	-2	0	0	0	0	1	0	0	0	0	0	0	0	0.452489	0	0	0
						t	-1	17	0	1	0	0	1	1	1	5.68562	0	0.704225	0	0	0.591716	0.571429	0.641026
						A	+1	273	146	135	130	210	165	172	151	91.3043	94.1935	95.0704	97.7444	95.0226	97.6331	98.2857	96.7949
						g	+2	4	8	5	3	10	3	2	3	1.33779	5.16129	3.52113	2.25564	4.52489	1.77515	1.14286	1.92308
						a	+3	4	1	0	0	0	0	0	0	1.33779	0.645161	0	0	0	0	0	0
						a	+4	1	0	1	0	0	0	0	1	0.334448	0	0.704225	0	0	0	0	0.641026
atggatgacctagtaatctttgagttgttatactgtccgcCatt	cC	1988689 (-)	VC1848	-34	96.3227	c	-3	0	0	0	0	0	0	0	0	0	0	0	0	0	0	0	0
						g	-2	0	0	0	0	0	0	0	0	0	0	0	0	0	0	0	0
						c	-1	0	1	6	2	1	1	1	1	0	0.666667	1.12782	0.406504	0.543478	0.591716	0.30303	0.361011
						C	+1	326	144	506	465	177	163	310	264	95.3216	96	95.1128	94.5122	96.1957	96.4497	93.9394	95.3069
						a	+2	13	3	17	19	5	4	17	11	3.80117	2	3.19549	3.86179	2.71739	2.36686	5.15152	3.97112
						t	+3	2	0	0	0	0	1	0	0	0.584795	0	0	0	0	0.591716	0	0
						t	+4	1	2	3	6	1	0	2	1	0.292398	1.33333	0.56391	1.21951	0.543478	0	0.606061	0.361011
ggccagtggcaaatcagccgttgtgaaccatccttttattAgtc	tA	1320940 (-)	VC1248	-84	96.318	a	-3	0	0	0	0	0	0	0	0	0	0	0	0	0	0	0	0
						t	-2	0	0	0	0	0	0	0	0	0	0	0	0	0	0	0	0
						t	-1	30	1	0	0	0	0	0	0	5.79151	0.362319	0	0	0	0	0	0
						A	+1	468	262	267	289	514	747	312	276	90.3475	94.9275	97.4453	97.3064	97.7186	94.9174	98.1132	94.8454
						g	+2	14	13	7	8	12	35	4	15	2.7027	4.71014	2.55474	2.6936	2.28137	4.44727	1.25786	5.15464
						t	+3	2	0	0	0	0	3	1	0	0.3861	0	0	0	0	0.381194	0.314465	0
						c	+4	4	0	0	0	0	2	1	0	0.772201	0	0	0	0	0.25413	0.314465	0
ctctttttgggataacgtggatttcggctatgcttgaaccAgtt	cA	1446153 (+)	VC1355	-89	96.3113	a	-3	0	0	0	0	0	0	0	0	0	0	0	0	0	0	0	0
						c	-2	0	0	0	0	0	0	0	0	0	0	0	0	0	0	0	0
						c	-1	0	0	0	0	2	0	0	1	0	0	0	0	0.126502	0	0	0.0418235
						A	+1	1061	543	2386	2325	1521	942	2107	2295	96.7183	98.7273	96.6383	97.3211	96.2049	96.4176	96.298	95.9849
						g	+2	22	7	72	51	46	25	71	82	2.00547	1.27273	2.91616	2.13478	2.90955	2.55885	3.24497	3.42953
						t	+3	6	0	8	8	8	6	6	9	0.546946	0	0.324018	0.334868	0.506009	0.614125	0.274223	0.376412
						t	+4	8	0	3	5	4	4	4	4	0.729262	0	0.121507	0.209293	0.253004	0.409417	0.182815	0.167294
acatccggtgatttgatgtaccctttgctatgcttgtcctAtct	tA	746217 (-)	VC0697	28	96.3111	c	-3	0	0	0	0	0	0	0	0	0	0	0	0	0	0	0	0
						c	-2	5	0	1	4	2	1	1	1	0.180375	0	0.0345543	0.160192	0.118413	0.0704722	0.077821	0.10582
						t	-1	111	50	5	15	5	1	1	1	4.00433	2.8885	0.172771	0.600721	0.296033	0.0704722	0.077821	0.10582
						A	+1	2537	1628	2765	2384	1612	1379	1232	915	91.5224	94.0497	95.5425	95.4746	95.4411	97.1811	95.8755	96.8254
						t	+2	83	31	88	69	45	32	38	20	2.99423	1.79087	3.04077	2.76332	2.6643	2.25511	2.9572	2.1164
						c	+3	33	22	34	21	17	5	10	8	1.19048	1.27094	1.17484	0.841009	1.00651	0.352361	0.77821	0.846561
						t	+4	3	0	1	4	8	1	3	0	0.108225	0	0.0345543	0.160192	0.473653	0.0704722	0.233463	0
ctcggcgacgccagccttggaaacgttgcataatgcgctcAgtg	cA	2846448 (-)	VC2678	1107	96.2979	c	-3	0	3	0	2	0	0	0	1	0	0.96463	0	2.17391	0	0	0	0.775194
						t	-2	0	0	0	0	0	0	0	0	0	0	0	0	0	0	0	0
						c	-1	1	0	0	0	0	1	0	0	0.512821	0	0	0	0	0.446429	0	0
						A	+1	188	296	111	85	276	216	171	124	96.4103	95.1768	96.5217	92.3913	96.1672	96.4286	97.7143	96.124
						g	+2	3	4	4	4	9	7	1	2	1.53846	1.28617	3.47826	4.34783	3.13589	3.125	0.571429	1.55039
						t	+3	2	2	0	1	1	0	3	2	1.02564	0.643087	0	1.08696	0.348432	0	1.71429	1.55039
						g	+4	1	6	0	0	1	0	0	0	0.512821	1.92926	0	0	0.348432	0	0	0
gttgctacatttactccttaatctcgtatacactgtcaatAagc	tA	1026168 (-)	VC0961	-48	96.2892	a	-3	10	6	74	39	17	9	82	40	0.517866	0.729927	3.95299	1.88862	0.995316	0.915565	5.17677	2.40819
						a	-2	3	0	2	1	0	1	2	0	0.15536	0	0.106838	0.0484262	0	0.101729	0.126263	0
						t	-1	91	36	4	4	0	0	0	0	4.71258	4.37956	0.213675	0.193705	0	0	0	0
						A	+1	1768	766	1745	1975	1649	944	1449	1570	91.5588	93.1873	93.2158	95.6416	96.5457	96.0326	91.4773	94.5214
						a	+2	54	9	41	38	37	21	40	40	2.79648	1.09489	2.19017	1.84019	2.16628	2.13632	2.52525	2.40819
						g	+3	5	5	5	6	4	7	10	7	0.258933	0.608273	0.267094	0.290557	0.234192	0.712106	0.631313	0.421433
						c	+4	0	0	1	2	1	1	1	4	0	0	0.0534188	0.0968523	0.058548	0.101729	0.0631313	0.240819
aaacgtttccattgcgagatgaactggctatagtgactttGaga	tG	2115131 (-)	VC1964	-52	96.2844	t	-3	0	0	0	0	0	1	0	0	0	0	0	0	0	0.046729	0	0
						t	-2	7	1	0	3	0	0	0	0	0.107808	0.0746269	0	0.0154321	0	0	0	0
						t	-1	157	16	15	30	4	1	12	2	2.41799	1.19403	0.13363	0.154321	0.0890869	0.046729	0.147493	0.0242512
						G	+1	6018	1253	10622	18223	4320	2062	7708	7755	92.6844	93.5075	94.6281	93.7397	96.2138	96.3551	94.7394	94.0342
						a	+2	257	58	487	951	133	61	303	326	3.95811	4.32836	4.33853	4.89198	2.96214	2.85047	3.72419	3.95295
						g	+3	40	3	63	126	25	12	88	110	0.616048	0.223881	0.561247	0.648148	0.556793	0.560748	1.08161	1.33382
						a	+4	14	9	38	107	8	3	25	54	0.215617	0.671642	0.33853	0.550412	0.178174	0.140187	0.307276	0.654784
tatcacttatttgcgcgaagctatcgggtaaagtaactccGtac	cG	1100358 (+)	VC1034	-35	96.2841	t	-3	0	0	0	1	0	0	0	0	0	0	0	0.0410846	0	0	0	0
						c	-2	0	0	0	1	1	0	0	0	0	0	0	0.0410846	0.0492368	0	0	0
						c	-1	0	3	2	0	6	0	2	0	0	0.169875	0.0915751	0	0.295421	0	0.131406	0
						G	+1	2767	1731	2106	2354	1952	2233	1453	998	98.3997	98.0181	96.4286	96.7132	96.1103	96.4579	95.4665	94.1509
						t	+2	26	20	54	51	55	62	39	39	0.924609	1.1325	2.47253	2.09532	2.70803	2.67819	2.56242	3.67925
						a	+3	15	6	19	27	13	19	25	22	0.533428	0.339751	0.869963	1.10929	0.640079	0.820734	1.64258	2.07547
						c	+4	4	6	3	0	4	1	3	1	0.142248	0.339751	0.137363	0	0.196947	0.0431965	0.197109	0.0943396
tgggttgaaccctctagtatttgccactgataatcttatcGctc	cG	2035061 (+)	VC1888	-124	96.2805	a	-3	0	0	0	0	0	0	0	0	0	0	0	0	0	0	0	0
						t	-2	0	0	1	0	0	0	0	0	0	0	0.074129	0	0	0	0	0
						c	-1	4	0	2	2	1	2	0	2	1.06101	0	0.148258	0.122624	0.304878	1.11111	0	0.296736
						G	+1	368	122	1287	1572	320	171	842	652	97.6127	98.3871	95.404	96.3826	97.561	95	96.0091	96.7359
						c	+2	3	2	38	29	6	4	20	11	0.795756	1.6129	2.8169	1.77805	1.82927	2.22222	2.2805	1.63205
						t	+3	2	0	21	27	1	3	15	8	0.530504	0	1.55671	1.65543	0.304878	1.66667	1.71038	1.18694
						c	+4	0	0	0	1	0	0	0	1	0	0	0	0.0613121	0	0	0	0.148368
attccattgaaaaagcctatattgtccccatttcagagtcGcta	cG	2075563 (-)	VC1923	-321	96.2674	g	-3	0	0	1	1	0	0	2	0	0	0	0.406504	0.714286	0	0	0.985222	0
						t	-2	0	0	0	0	0	1	0	0	0	0	0	0	0	0.19084	0	0
						c	-1	0	0	0	0	0	0	0	0	0	0	0	0	0	0	0	0
						G	+1	196	959	239	134	195	508	195	163	97.0297	96.0922	97.1545	95.7143	95.5882	96.9466	96.0591	98.7879
						c	+2	6	38	5	5	9	14	4	1	2.9703	3.80762	2.03252	3.57143	4.41176	2.67176	1.97044	0.606061
						t	+3	0	1	1	0	0	0	2	0	0	0.1002	0.406504	0	0	0	0.985222	0
						a	+4	0	0	0	0	0	1	0	1	0	0	0	0	0	0.19084	0	0.606061
tcgtattgagatagccgtaatgaaggcatagagtgcgtgaGtcg	aG	1185926 (-)	VC1116	4	96.2662	t	-3	0	0	0	0	0	0	0	1	0	0	0	0	0	0	0	0.0022119
						g	-2	0	0	2	1	0	1	3	2	0	0	0.0041941	0.00171054	0	0.00571298	0.00785855	0.0044238
						a	-1	46	23	125	150	43	21	66	83	0.186416	0.154882	0.262131	0.256581	0.141662	0.119973	0.172888	0.183588
						G	+1	23613	14201	44798	54411	29237	16841	36339	42912	95.6922	95.6296	93.9437	93.0723	96.3201	96.2123	95.1906	94.9171
						t	+2	721	466	1736	2342	822	501	1174	1462	2.92187	3.13805	3.64048	4.00609	2.70805	2.8622	3.07531	3.2338
						c	+3	88	44	216	333	60	38	125	123	0.356622	0.296296	0.452963	0.569611	0.197668	0.217093	0.327439	0.272064
						g	+4	208	116	809	1224	192	102	468	627	0.842924	0.781145	1.69651	2.0937	0.632536	0.582724	1.22593	1.38686
tcgattggaaaaatatcaagcatatacgtaagattcctgtGtct	tG	150564 (-)	VC0159	-65	96.2607	t	-3	0	3	0	0	0	0	0	0	0	0.884956	0	0	0	0	0	0
						g	-2	1	3	4	3	6	3	5	1	0.1443	0.884956	0.495663	0.332226	0.837989	0.694444	0.856164	0.183486
						t	-1	6	0	3	0	1	0	2	0	0.865801	0	0.371747	0	0.139665	0	0.342466	0
						G	+1	667	328	779	873	684	419	564	533	96.2482	96.7552	96.5304	96.6777	95.5307	96.9907	96.5753	97.7982
						t	+2	17	4	19	23	24	9	13	11	2.4531	1.17994	2.3544	2.54707	3.35196	2.08333	2.22603	2.01835
						c	+3	2	1	1	4	0	1	0	0	0.2886	0.294985	0.123916	0.442968	0	0.231481	0	0
						t	+4	0	0	1	0	1	0	0	0	0	0	0.123916	0	0.139665	0	0	0
gcatttgatatcgaacccagagtccggtactttccgtatcGata	cG	1344726 (+)	VC1269	-29	96.2606	a	-3	0	0	1	0	0	0	1	0	0	0	0.123305	0	0	0	0.11976	0
						t	-2	0	0	0	0	0	0	0	0	0	0	0	0	0	0	0	0
						c	-1	15	2	3	7	3	0	7	2	1.74216	0.740741	0.369914	0.489853	0.472441	0	0.838323	0.208117
						G	+1	805	260	769	1342	612	349	789	910	93.4959	96.2963	94.8212	93.9118	96.378	96.1433	94.491	94.693
						a	+2	37	5	35	73	18	13	25	44	4.29733	1.85185	4.31566	5.10847	2.83465	3.58127	2.99401	4.57856
						t	+3	2	3	1	7	2	1	6	3	0.232288	1.11111	0.123305	0.489853	0.314961	0.275482	0.718563	0.312175
						a	+4	2	0	2	0	0	0	7	2	0.232288	0	0.246609	0	0	0	0.838323	0.208117
ttaactaccctttagggttaagcgatgctaaaatattgacGtac	cG	1532493 (-)	VC1434	-25	96.2552	g	-3	0	0	1	0	0	0	0	0	0	0	0.127551	0	0	0	0	0
						a	-2	1	0	2	0	0	0	0	0	0.122249	0	0.255102	0	0	0	0	0
						c	-1	2	0	0	0	0	0	0	1	0.244499	0	0	0	0	0	0	0.169492
						G	+1	783	353	722	681	539	345	537	541	95.7213	93.1398	92.0918	95.2448	96.9424	95.5679	91.1715	91.6949
						t	+2	16	11	26	10	9	5	16	19	1.95599	2.90237	3.31633	1.3986	1.61871	1.38504	2.71647	3.22034
						a	+3	14	15	32	23	7	11	35	27	1.71149	3.95778	4.08163	3.21678	1.25899	3.04709	5.94228	4.57627
						c	+4	2	0	1	1	1	0	1	2	0.244499	0	0.127551	0.13986	0.179856	0	0.169779	0.338983
atctgtatgccgacaatactggcatcatcatctcgcaagaGccg	aG	2839661 (-)	VC2672	467	96.2473	a	-3	1	0	1	3	0	0	0	0	0.980392	0	0.862069	2.47934	0	0	0	0
						g	-2	0	0	0	0	1	0	0	0	0	0	0	0	0.666667	0	0	0
						a	-1	1	2	1	0	1	1	1	0	0.980392	1.81818	0.862069	0	0.666667	1.6129	1.03093	0
						G	+1	97	103	110	113	146	59	94	158	95.098	93.6364	94.8276	93.3884	97.3333	95.1613	96.9072	98.75
						c	+2	3	4	4	5	2	1	2	2	2.94118	3.63636	3.44828	4.13223	1.33333	1.6129	2.06186	1.25
						c	+3	0	0	0	0	0	1	0	0	0	0	0	0	0	1.6129	0	0
						g	+4	0	1	0	0	0	0	0	0	0	0.909091	0	0	0	0	0	0
tttgacacaccgctgccaagtggttgccgataatcacggcAtca	cA	2572605 (-)	VC2402	-394	96.2439	g	-3	0	0	0	0	0	0	0	0	0	0	0	0	0	0	0	0
						g	-2	0	0	0	0	0	0	0	0	0	0	0	0	0	0	0	0
						c	-1	0	0	0	0	0	0	0	0	0	0	0	0	0	0	0	0
						A	+1	127	91	165	170	53	50	117	181	97.6923	92.8571	94.2857	95.5056	98.1481	94.3396	90.6977	96.2766
						t	+2	3	6	8	8	1	3	10	6	2.30769	6.12245	4.57143	4.49438	1.85185	5.66038	7.75194	3.19149
						c	+3	0	0	1	0	0	0	1	0	0	0	0.571429	0	0	0	0.775194	0
						a	+4	0	1	1	0	0	0	1	1	0	1.02041	0.571429	0	0	0	0.775194	0.531915
taagtttgctccgcttggggatatgtggaaaaatcaacgcAatt	cA	717115 (+)	VC0671	35	96.2421	c	-3	0	0	0	0	0	0	0	0	0	0	0	0	0	0	0	0
						g	-2	0	0	0	0	0	0	0	0	0	0	0	0	0	0	0	0
						c	-1	0	0	0	0	0	0	0	0	0	0	0	0	0	0	0	0
						A	+1	291	247	261	270	210	175	199	195	94.1748	97.2441	96.6667	95.4064	96.3303	96.1538	91.7051	94.2029
						a	+2	15	5	7	13	8	7	14	12	4.85437	1.9685	2.59259	4.59364	3.66972	3.84615	6.45161	5.7971
						t	+3	1	0	2	0	0	0	4	0	0.323625	0	0.740741	0	0	0	1.84332	0
						t	+4	2	2	0	0	0	0	0	0	0.647249	0.787402	0	0	0	0	0	0
ccgcacaacagcccgacgctatcttgagtatcttatcactGctg	tG	1717477 (-)	VC1603	-152	96.2383	a	-3	2	0	0	1	1	0	1	1	0.159617	0	0	0.184162	0.0710227	0	0.135318	0.19305
						c	-2	0	3	0	0	1	0	2	0	0	0.328947	0	0	0.0710227	0	0.270636	0
						t	-1	10	1	2	3	4	4	3	1	0.798085	0.109649	0.276243	0.552486	0.284091	0.335852	0.405954	0.19305
						G	+1	1191	885	695	522	1360	1142	703	505	95.0519	97.0395	95.9945	96.1326	96.5909	95.8858	95.1286	97.4903
						c	+2	35	21	20	12	36	43	26	8	2.7933	2.30263	2.76243	2.20994	2.55682	3.61041	3.51827	1.5444
						t	+3	14	1	6	4	5	1	3	2	1.11732	0.109649	0.828729	0.736648	0.355114	0.0839631	0.405954	0.3861
						g	+4	1	1	1	1	1	1	1	1	0.0798085	0.109649	0.138122	0.184162	0.0710227	0.0839631	0.135318	0.19305
atgtgtagttcattacaggtaagcagtttataatcgaaaaActt	aA	1010453 (-)	VC0944	-20	96.2207	a	-3	3	0	0	0	0	0	0	0	3.0303	0	0	0	0	0	0	0
						a	-2	0	0	0	0	0	0	1	0	0	0	0	0	0	0	0.884956	0
						a	-1	1	0	3	2	0	0	2	1	1.0101	0	2.65487	1.37931	0	0	1.76991	1.16279
						A	+1	93	52	103	136	87	68	103	83	93.9394	89.6552	91.1504	93.7931	96.6667	95.7746	91.1504	96.5116
						c	+2	0	1	4	5	3	1	1	1	0	1.72414	3.53982	3.44828	3.33333	1.40845	0.884956	1.16279
						t	+3	1	4	1	1	0	2	5	1	1.0101	6.89655	0.884956	0.689655	0	2.8169	4.42478	1.16279
						t	+4	1	1	2	1	0	0	1	0	1.0101	1.72414	1.76991	0.689655	0	0	0.884956	0
tttctttgaaaaaaggggtatgagccctcatagttaggtcActa	cA	1337006 (+)	VC1263	-17	96.2167	g	-3	2	1	43	25	2	3	19	12	1.33333	1.0989	14.8789	7.86164	1.3245	2.12766	10.7955	10.2564
						t	-2	3	1	19	11	0	3	11	3	2	1.0989	6.57439	3.45912	0	2.12766	6.25	2.5641
						c	-1	0	1	8	4	0	0	2	3	0	1.0989	2.76817	1.25786	0	0	1.13636	2.5641
						A	+1	141	82	208	259	146	135	137	94	94	90.1099	71.9723	81.4465	96.6887	95.7447	77.8409	80.3419
						c	+2	4	0	4	7	1	0	2	3	2.66667	0	1.38408	2.20126	0.662252	0	1.13636	2.5641
						t	+3	0	3	3	7	1	0	3	0	0	3.2967	1.03806	2.20126	0.662252	0	1.70455	0
						a	+4	0	3	4	5	1	0	2	2	0	3.2967	1.38408	1.57233	0.662252	0	1.13636	1.7094
taatcgcacccgctttggagcaatccaaactcaaatcgatGggg	tG	1135442 (+)	VC1068	-416	96.2003	g	-3	0	0	0	0	0	1	0	1	0	0	0	0	0	0.0131961	0	0.0269179
						a	-2	2	1	0	0	1	1	0	0	0.107181	0.0315657	0	0	0.0165453	0.0131961	0	0
						t	-1	0	3	0	2	3	8	1	2	0	0.094697	0	0.584795	0.049636	0.105569	0.0535906	0.0538358
						G	+1	1803	3086	378	326	5812	7293	1798	3593	96.6238	97.4116	96.1832	95.3216	96.1615	96.2391	96.3558	96.716
						g	+2	59	68	12	11	181	231	59	100	3.16184	2.14646	3.05344	3.21637	2.99471	3.0483	3.16184	2.69179
						g	+3	2	8	1	3	33	30	7	18	0.107181	0.252525	0.254453	0.877193	0.545996	0.395883	0.375134	0.484522
						g	+4	0	2	2	0	14	14	1	1	0	0.0631313	0.508906	0	0.231635	0.184745	0.0535906	0.0269179
gtttcgttactttcttggcagtaacagatacaatgtcggcGtat	cG	757798 (+)	VC0709	-53	96.1694	g	-3	0	0	0	0	0	0	0	0	0	0	0	0	0	0	0	0
						g	-2	0	0	0	0	0	0	0	0	0	0	0	0	0	0	0	0
						c	-1	0	0	2	2	0	0	1	2	0	0	0.151515	0.140154	0	0	0.0659631	0.145243
						G	+1	814	278	1251	1346	596	508	1453	1313	92.6052	94.2373	94.7727	94.3238	97.3856	94.9533	95.8443	95.3522
						t	+2	20	5	22	24	14	15	34	33	2.27531	1.69492	1.66667	1.68185	2.28758	2.80374	2.24274	2.39651
						a	+3	14	9	16	16	0	3	12	12	1.59272	3.05085	1.21212	1.12123	0	0.560748	0.791557	0.87146
						t	+4	31	3	29	39	2	9	16	17	3.52673	1.01695	2.19697	2.73301	0.326797	1.68224	1.05541	1.23457
ctcactgaccacagcacttttttcacggtaaactgaaggtAaca	tA	2859781 (+)	VC2692	-24	96.1198	g	-3	0	0	0	0	0	0	0	0	0	0	0	0	0	0	0	0
						g	-2	0	0	0	0	0	0	0	0	0	0	0	0	0	0	0	0
						t	-1	9	0	0	0	0	0	0	0	5.23256	0	0	0	0	0	0	0
						A	+1	160	65	126	102	87	84	69	81	93.0233	91.5493	96.1832	86.4407	94.5652	97.6744	97.1831	97.5904
						a	+2	3	3	4	15	5	2	1	2	1.74419	4.22535	3.05344	12.7119	5.43478	2.32558	1.40845	2.40964
						c	+3	0	3	1	1	0	0	1	0	0	4.22535	0.763359	0.847458	0	0	1.40845	0
						a	+4	0	0	0	0	0	0	0	0	0	0	0	0	0	0	0	0
ttatttgcgggaagtcgaaactgtggtcaatactgcgcttGagg	tG	2637162 (+)	VC2453	2565	96.1168	c	-3	1	1	0	0	0	1	2	0	1.17647	1.07527	0	0	0	1.0989	2.89855	0
						t	-2	1	0	2	2	1	0	0	0	1.17647	0	3.7037	3.33333	1.1236	0	0	0
						t	-1	3	2	0	2	0	0	0	1	3.52941	2.15054	0	3.33333	0	0	0	1.44928
						G	+1	78	87	49	54	86	87	64	64	91.7647	93.5484	90.7407	90	96.6292	95.6044	92.7536	92.7536
						a	+2	2	1	3	1	1	1	3	3	2.35294	1.07527	5.55556	1.66667	1.1236	1.0989	4.34783	4.34783
						g	+3	0	0	0	0	0	2	0	1	0	0	0	0	0	2.1978	0	1.44928
						g	+4	0	2	0	1	1	0	0	0	0	2.15054	0	1.66667	1.1236	0	0	0
tttgtttgcgttctagaccagtggtgtccacactgatgtaGaac	aG	319634 (+)	VC0308	-20	96.1154	g	-3	0	0	0	0	0	0	2	0	0	0	0	0	0	0	0.43573	0
						t	-2	0	0	0	0	0	0	0	0	0	0	0	0	0	0	0	0
						a	-1	7	21	11	5	6	16	8	6	2.51799	6.42202	3.16092	1.82482	1.1194	2.33918	1.74292	1.65746
						G	+1	262	293	323	264	521	650	435	346	94.2446	89.6024	92.8161	96.3504	97.2015	95.0292	94.7712	95.5801
						a	+2	5	10	10	5	8	16	13	9	1.79856	3.0581	2.87356	1.82482	1.49254	2.33918	2.83224	2.48619
						a	+3	3	0	4	0	0	2	1	0	1.07914	0	1.14943	0	0	0.292398	0.217865	0
						c	+4	1	3	0	0	1	0	0	1	0.359712	0.917431	0	0	0.186567	0	0	0.276243
acctttgccagagcgggcatttatgttttagagtgagctcGatt	cG	278400 (+)	VC0273	-32	96.1069	c	-3	0	1	0	0	0	1	0	2	0	0.0136184	0	0	0	0.0110534	0	0.0134318
						t	-2	5	5	26	35	3	7	16	16	0.0411117	0.0680921	0.106131	0.099681	0.0303613	0.0773737	0.106945	0.107455
						c	-1	10	13	17	35	7	4	9	8	0.0822233	0.177039	0.0693934	0.099681	0.070843	0.0442136	0.0601564	0.0537273
						G	+1	11753	7090	23709	33896	9495	8696	14230	14092	96.6371	96.5545	96.7793	96.5368	96.0935	96.1203	95.114	94.6407
						a	+2	315	190	629	953	266	265	500	533	2.59003	2.5875	2.56756	2.71417	2.69204	2.92915	3.34202	3.57958
						t	+3	62	35	96	155	67	56	132	136	0.509785	0.476644	0.391869	0.441445	0.678069	0.61899	0.882294	0.913365
						t	+4	17	9	21	38	43	18	74	103	0.13978	0.122566	0.0857213	0.108225	0.435179	0.198961	0.494619	0.691739
cttaaagaaatgaacgtttgattgacgctatacttacggcCtaa	cC	35842 (-)	VC0036	-44	96.0898	g	-3	0	0	0	0	0	0	0	0	0	0	0	0	0	0	0	0
						g	-2	0	0	0	0	0	0	0	0	0	0	0	0	0	0	0	0
						c	-1	0	0	0	0	0	0	0	0	0	0	0	0	0	0	0	0
						C	+1	110	60	81	69	87	141	63	63	84.6154	93.75	65.8537	68.3168	95.6044	96.5753	78.75	79.7468
						t	+2	16	2	40	31	1	4	16	15	12.3077	3.125	32.5203	30.6931	1.0989	2.73973	20	18.9873
						a	+3	0	0	2	1	2	1	1	0	0	0	1.62602	0.990099	2.1978	0.684932	1.25	0
						a	+4	4	2	0	0	1	0	0	1	3.07692	3.125	0	0	1.0989	0	0	1.26582
atctaacgacatcgctagctgaattgcatagaatattggcAact	cA	159323 (-)	VC0163	-20	96.0853	g	-3	0	0	0	0	0	0	0	0	0	0	0	0	0	0	0	0
						g	-2	0	0	0	0	0	0	0	0	0	0	0	0	0	0	0	0
						c	-1	0	0	1	1	0	0	0	0	0	0	0.174825	0.141844	0	0	0	0
						A	+1	499	141	537	653	306	282	168	256	95.4111	97.2414	93.8811	92.6241	95.9248	96.2457	93.3333	89.5105
						a	+2	17	1	28	42	13	11	12	27	3.25048	0.689655	4.8951	5.95745	4.07524	3.75427	6.66667	9.44056
						c	+3	2	0	4	4	0	0	0	2	0.382409	0	0.699301	0.567376	0	0	0	0.699301
						t	+4	5	3	2	5	0	0	0	1	0.956023	2.06897	0.34965	0.70922	0	0	0	0.34965
tttgttgattttccttcacaaaaatatagagaatcgagttGcta	tG	526818 (-)	VC0492	-29	96.0839	g	-3	1	0	1	0	0	0	0	1	0.225225	0	0.367647	0	0	0	0	0.318471
						t	-2	1	0	4	2	2	1	0	1	0.225225	0	1.47059	0.597015	0.714286	0.497512	0	0.318471
						t	-1	17	5	8	12	5	3	1	5	3.82883	5.61798	2.94118	3.58209	1.78571	1.49254	0.617284	1.59236
						G	+1	416	78	252	311	272	191	154	296	93.6937	87.6404	92.6471	92.8358	97.1429	95.0249	95.0617	94.2675
						c	+2	7	6	6	10	0	5	6	10	1.57658	6.74157	2.20588	2.98507	0	2.48756	3.7037	3.18471
						t	+3	2	0	0	0	1	0	0	0	0.45045	0	0	0	0.357143	0	0	0
						a	+4	0	0	1	0	0	1	1	1	0	0	0.367647	0	0	0.497512	0.617284	0.318471
ctttgctcccggtgagcggtaacgatgttacattttactcGccc	cG	2889213 (-)	VC2714	-40	96.0763	c	-3	0	0	0	0	0	0	0	0	0	0	0	0	0	0	0	0
						t	-2	0	0	0	0	0	0	0	1	0	0	0	0	0	0	0	0.093985
						c	-1	3	3	1	0	1	0	1	1	1.03093	4.28571	0.148588	0	0.294118	0	0.17301	0.093985
						G	+1	276	65	656	1363	332	86	552	1034	94.8454	92.8571	97.474	96.4614	97.6471	94.5055	95.5017	97.1805
						c	+2	6	2	14	47	7	5	22	28	2.06186	2.85714	2.08024	3.32626	2.05882	5.49451	3.80623	2.63158
						c	+3	0	0	2	2	0	0	3	0	0	0	0.297177	0.141543	0	0	0.519031	0
						c	+4	6	0	0	1	0	0	0	0	2.06186	0	0	0.0707714	0	0	0	0
ttgtgttgacagcctccgatcacatccctagaatatcgccAatt	cA	2558534 (-)	VC2390	-99	96.0685	g	-3	0	0	0	0	0	0	0	0	0	0	0	0	0	0	0	0
						c	-2	0	0	0	0	0	0	0	0	0	0	0	0	0	0	0	0
						c	-1	3	0	4	2	1	0	4	4	0.463679	0	0.125	0.0637959	0.172414	0	0.102433	0.158416
						A	+1	614	141	3100	3049	561	208	3764	2452	94.8995	95.2703	96.875	97.2568	96.7241	95.4128	96.3892	97.1089
						a	+2	21	5	78	63	13	9	119	55	3.24575	3.37838	2.4375	2.00957	2.24138	4.12844	3.04738	2.17822
						t	+3	7	2	15	11	2	0	15	14	1.08192	1.35135	0.46875	0.350877	0.344828	0	0.384123	0.554455
						t	+4	2	0	3	10	3	1	3	0	0.309119	0	0.09375	0.318979	0.517241	0.458716	0.0768246	0
ccaacttgcaacttcataaaaatctcttcataactatatcGaac	cG	454372 (-)	VC0423	-209	96.0476	a	-3	0	0	0	0	0	0	0	0	0	0	0	0	0	0	0	0
						t	-2	0	0	0	0	0	0	0	0	0	0	0	0	0	0	0	0
						c	-1	3	0	3	2	2	0	1	0	0.296736	0	0.13363	0.0674764	0.214592	0	0.0423191	0
						G	+1	957	593	2104	2769	897	924	2255	2370	94.6588	94.4268	93.7194	93.4211	96.2446	95.8506	95.4295	93.8242
						a	+2	47	34	118	162	29	34	95	131	4.64886	5.41401	5.25612	5.46559	3.11159	3.52697	4.02031	5.18606
						a	+3	4	1	15	25	4	6	11	23	0.395648	0.159236	0.668151	0.843455	0.429185	0.622407	0.46551	0.91053
						c	+4	0	0	5	6	0	0	1	2	0	0	0.222717	0.202429	0	0	0.0423191	0.0791766
acgggtataaccgccgggcttttctttgtatactggcggcCtat	cC	1255532 (-)	VC1181	-36	96.0389	g	-3	0	0	0	0	0	0	0	0	0	0	0	0	0	0	0	0
						g	-2	0	0	0	0	0	0	0	0	0	0	0	0	0	0	0	0
						c	-1	1	0	0	0	0	0	1	0	0.458716	0	0	0	0	0	0.555556	0
						C	+1	207	83	213	223	146	214	165	160	94.9541	87.3684	90.6383	85.1145	94.8052	97.2727	91.6667	89.3855
						t	+2	9	12	21	35	5	6	12	14	4.12844	12.6316	8.93617	13.3588	3.24675	2.72727	6.66667	7.82123
						a	+3	1	0	1	3	3	0	2	4	0.458716	0	0.425532	1.14504	1.94805	0	1.11111	2.23464
						t	+4	0	0	0	1	0	0	0	1	0	0	0	0.381679	0	0	0	0.558659
ggggggattctcttgactaagattatggtagtcttggcctGcgt	tG	1863708 (-)	VC1725	-19	96.0291	c	-3	0	0	0	0	0	0	0	0	0	0	0	0	0	0	0	0
						c	-2	0	0	0	0	0	0	0	0	0	0	0	0	0	0	0	0
						t	-1	0	0	0	0	0	0	0	0	0	0	0	0	0	0	0	0
						G	+1	140	50	202	249	204	112	264	357	95.8904	92.5926	95.7346	95.0382	97.1429	94.9153	94.6237	94.9468
						c	+2	4	3	4	8	3	3	6	10	2.73973	5.55556	1.89573	3.05344	1.42857	2.54237	2.15054	2.65957
						g	+3	2	1	4	5	3	3	8	8	1.36986	1.85185	1.89573	1.9084	1.42857	2.54237	2.86738	2.12766
						t	+4	0	0	1	0	0	0	1	1	0	0	0.473934	0	0	0	0.358423	0.265957
attttacgctttaagaaacttccctgcttagtattactgtAtct	tA	1651855 (+)	VC1540	-485	96.0189	t	-3	3	0	3	4	2	1	0	0	0.0244678	0	0.0289995	0.0303398	0.023291	0.0176647	0	0
						g	-2	16	2	2	3	2	0	3	2	0.130495	0.0358809	0.019333	0.0227549	0.023291	0	0.0365542	0.0296516
						t	-1	241	59	27	35	16	14	16	12	1.96558	1.05849	0.260996	0.265473	0.186328	0.247306	0.194956	0.17791
						A	+1	11598	5337	10008	12651	8237	5441	7873	6504	94.5926	95.7481	96.7424	95.9572	95.9241	96.1138	95.9303	96.427
						t	+2	351	145	252	398	291	185	273	199	2.86274	2.60136	2.43596	3.01881	3.38884	3.26797	3.32643	2.95033
						c	+3	43	26	44	71	29	14	31	23	0.350705	0.466451	0.425326	0.538532	0.33772	0.247306	0.377726	0.340993
						t	+4	9	5	9	22	10	6	11	5	0.0734035	0.0897022	0.0869986	0.166869	0.116455	0.105988	0.134032	0.074129
gcatctttagcttcagttgggctgcggttaaactcggggtAgca	tA	1750238 (-)	VC1627	926	96.0157	g	-3	0	0	0	0	0	0	0	0	0	0	0	0	0	0	0	0
						g	-2	0	0	1	0	0	0	0	0	0	0	0.740741	0	0	0	0	0
						t	-1	3	2	2	0	0	0	0	0	1.72414	2.5	1.48148	0	0	0	0	0
						A	+1	164	75	130	142	154	96	137	128	94.2529	93.75	96.2963	95.9459	95.0617	96.9697	97.1631	98.4615
						g	+2	7	3	2	6	6	2	4	1	4.02299	3.75	1.48148	4.05405	3.7037	2.0202	2.83688	0.769231
						c	+3	0	0	0	0	0	0	0	1	0	0	0	0	0	0	0	0.769231
						a	+4	0	0	0	0	2	1	0	0	0	0	0	0	1.23457	1.0101	0	0
atcgcttgcgctcacagcctttcggcgtataatgccgaccGttt	cG	2699427 (+)	VC2509	-20	96.0152	a	-3	0	0	0	0	0	0	0	0	0	0	0	0	0	0	0	0
						c	-2	0	0	0	0	0	0	0	0	0	0	0	0	0	0	0	0
						c	-1	3	2	9	7	2	1	2	9	2.22222	3.38983	2.50696	2.23642	1.5748	0.934579	0.527704	2.43243
						G	+1	130	57	340	298	124	101	363	346	96.2963	96.6102	94.7075	95.2077	97.6378	94.3925	95.7784	93.5135
						t	+2	2	0	8	6	1	5	13	14	1.48148	0	2.22841	1.91693	0.787402	4.6729	3.43008	3.78378
						t	+3	0	0	2	1	0	0	1	1	0	0	0.557103	0.319489	0	0	0.263852	0.27027
						t	+4	0	0	0	1	0	0	0	0	0	0	0	0.319489	0	0	0	0
caagattgcgtgttgatgctgcgcagcctattgttgccgcAaca	cA	1830442 (+)	VC1696	121	96.0119	c	-3	0	0	0	0	0	0	0	0	0	0	0	0	0	0	0	0
						g	-2	0	0	0	0	0	0	0	0	0	0	0	0	0	0	0	0
						c	-1	0	0	0	1	0	0	0	0	0	0	0	0.173913	0	0	0	0
						A	+1	350	109	442	546	190	163	350	307	95.1087	98.1982	94.8498	94.9565	95	97.0238	93.5829	93.0303
						a	+2	17	1	24	24	9	5	23	21	4.61957	0.900901	5.15021	4.17391	4.5	2.97619	6.14973	6.36364
						c	+3	1	0	0	3	0	0	1	1	0.271739	0	0	0.521739	0	0	0.26738	0.30303
						a	+4	0	1	0	1	1	0	0	1	0	0.900901	0	0.173913	0.5	0	0	0.30303
tttgcttgttcagaaagctcagctcagtaagatgaatctcGtcg	cG	196931 (-)	VC0191	867	96.0036	c	-3	1220	569	886	893	1692	1602	1459	1186	0.0314606	0.0306755	0.0195114	0.0199353	0.00973396	0.0118908	0.00935901	0.00727924
						t	-2	26283	7809	29313	39255	56184	38205	64021	60576	0.677769	0.420993	0.645528	0.876326	0.323223	0.283574	0.410674	0.371794
						c	-1	31092	11098	38972	45843	84117	60497	107154	99041	0.80178	0.598308	0.858237	1.0234	0.483919	0.449035	0.687358	0.607878
						G	+1	3695500	1776160	4327370	4247800	16683500	12937500	14909900	15609200	95.2972	95.7549	95.2969	94.8277	95.9793	96.0279	95.6423	95.8035
						t	+2	110193	52728	128816	129103	506559	394826	458875	474194	2.84159	2.84264	2.83677	2.88209	2.9142	2.93057	2.94353	2.91043
						c	+3	10096	4631	11781	12270	39851	31825	38236	38521	0.260349	0.249663	0.25944	0.273915	0.22926	0.236219	0.245272	0.236428
						g	+4	3485	1907	3795	4331	10486	8194	9590	10218	0.0898689	0.102809	0.0835731	0.096685	0.0603253	0.0608195	0.0615168	0.0627144
aaagttggcgaaaatcagaaggttggcatacactttcactGttc	tG	1300184 (+)	VC1221	64	96.0036	a	-3	0	0	0	0	0	0	0	0	0	0	0	0	0	0	0	0
						c	-2	0	0	0	0	0	0	0	0	0	0	0	0	0	0	0	0
						t	-1	2	1	0	0	0	1	0	0	0.77821	0.353357	0	0	0	0.301205	0	0
						G	+1	251	274	322	287	248	322	402	341	97.6654	96.8198	96.4072	95.9866	95.0192	96.988	97.3366	93.6813
						t	+2	3	8	4	6	11	7	6	10	1.16732	2.82686	1.1976	2.00669	4.21456	2.10843	1.45278	2.74725
						t	+3	1	0	8	5	2	1	5	12	0.389105	0	2.39521	1.67224	0.766284	0.301205	1.21065	3.2967
						c	+4	0	0	0	1	0	1	0	1	0	0	0	0.334448	0	0.301205	0	0.274725
cttgtttgatttttgtaattggcaagaatattctggtcagAcca	gA	2146870 (-)	VC1993	-32	95.9601	c	-3	0	0	0	0	0	0	1	0	0	0	0	0	0	0	0.138889	0
						a	-2	1	0	1	0	0	0	0	0	0.10661	0	0.113122	0	0	0	0	0
						g	-1	5	0	2	3	5	4	1	2	0.533049	0	0.226244	0.220103	1.02459	0.992556	0.138889	0.252207
						A	+1	912	259	861	1331	474	382	694	756	97.2281	96.6418	97.3982	97.6522	97.1311	94.7891	96.3889	95.3342
						c	+2	16	9	17	23	7	13	19	29	1.70576	3.35821	1.92308	1.68745	1.43443	3.22581	2.63889	3.657
						c	+3	2	0	1	4	1	3	3	4	0.21322	0	0.113122	0.29347	0.204918	0.744417	0.416667	0.504414
						a	+4	2	0	2	2	1	1	2	2	0.21322	0	0.226244	0.146735	0.204918	0.248139	0.277778	0.252207
attttagacttgggtgtaacatttaaactacaattaagtcGccg	cG	2252864 (-)	VC2091	-93	95.942	g	-3	1	1	1	4	4	0	7	2	0.0980392	0.141643	0.114811	0.492611	0.414508	0	0.854701	0.289017
						t	-2	1	2	1	2	5	9	8	5	0.0980392	0.283286	0.114811	0.246305	0.518135	1.24309	0.976801	0.722543
						c	-1	1	2	0	1	4	2	1	4	0.0980392	0.283286	0	0.123153	0.414508	0.276243	0.1221	0.578035
						G	+1	1002	675	840	776	928	693	777	654	98.2353	95.6091	96.4409	95.5665	96.1658	95.7182	94.8718	94.5087
						c	+2	12	23	24	19	22	19	22	23	1.17647	3.25779	2.75545	2.3399	2.27979	2.62431	2.6862	3.3237
						c	+3	2	1	2	4	2	0	4	3	0.196078	0.141643	0.229621	0.492611	0.207254	0	0.4884	0.433526
						g	+4	1	2	3	6	0	1	0	1	0.0980392	0.283286	0.344432	0.738916	0	0.138122	0	0.144509
accatttcattcctgaacaattcttgctaaaacttgttctAtat	tA	23125 (-)	VC0026	-117	95.9109	t	-3	0	0	0	0	0	0	0	0	0	0	0	0	0	0	0	0
						c	-2	0	0	0	0	0	0	0	0	0	0	0	0	0	0	0	0
						t	-1	32	1	10	15	11	1	13	11	5.99251	1.26582	1.51057	1.58898	1.39949	0.303951	1.58151	1.10999
						A	+1	484	75	626	900	748	318	776	955	90.6367	94.9367	94.5619	95.339	95.1654	96.6565	94.4039	96.3673
						t	+2	12	2	16	19	17	6	25	18	2.24719	2.53165	2.41692	2.01271	2.16285	1.82371	3.04136	1.81635
						a	+3	6	1	10	9	10	4	8	7	1.1236	1.26582	1.51057	0.95339	1.27226	1.21581	0.973236	0.706357
						t	+4	0	0	0	1	0	0	0	0	0	0	0	0.105932	0	0	0	0
tgagcttgatgagctcgatttgcctgagtacactgaaaaaGacg	aG	1069007 (+)	VC0999	-958	95.8958	a	-3	0	0	0	1	0	0	0	0	0	0	0	0.234192	0	0	0	0
						a	-2	1	0	0	1	0	0	0	0	0.136612	0	0	0.234192	0	0	0	0
						a	-1	16	2	5	5	4	3	1	2	2.18579	0.684932	0.851789	1.17096	0.459242	0.837989	0.263158	0.527704
						G	+1	686	282	558	403	836	343	368	362	93.7158	96.5753	95.0596	94.3794	95.9816	95.8101	96.8421	95.5145
						a	+2	28	8	23	17	30	10	10	14	3.82514	2.73973	3.91823	3.98126	3.44432	2.7933	2.63158	3.69393
						c	+3	1	0	1	0	1	2	1	1	0.136612	0	0.170358	0	0.114811	0.558659	0.263158	0.263852
						g	+4	0	0	0	0	0	0	0	0	0	0	0	0	0	0	0	0
atcacactatttttgtttaggtttttctatactaagcagtGcca	tG	2654270 (+)	VC2473	2	95.886	a	-3	2	0	0	1	0	0	0	0	0.155763	0	0	0.233645	0	0	0	0
						g	-2	5	3	2	0	3	5	0	0	0.389408	0.470958	0.372439	0	0.27027	0.578035	0	0
						t	-1	27	6	16	11	16	8	11	6	2.1028	0.941915	2.97952	2.57009	1.44144	0.924855	2.43902	1.76471
						G	+1	1213	609	509	404	1070	825	432	321	94.4704	95.6044	94.7858	94.3925	96.3964	95.3757	95.7871	94.4118
						c	+2	36	17	8	10	19	22	8	10	2.80374	2.66876	1.48976	2.33645	1.71171	2.54335	1.77384	2.94118
						c	+3	1	0	2	2	2	2	0	0	0.0778816	0	0.372439	0.46729	0.18018	0.231214	0	0
						a	+4	0	2	0	0	0	3	0	3	0	0.313972	0	0	0	0.346821	0	0.882353
agaagctgaatttctacgcgccagccagtatcatgacgcgGttt	gG	2596016 (+)	VC2422	-42	95.8755	g	-3	0	0	0	0	0	0	0	0	0	0	0	0	0	0	0	0
						c	-2	0	0	0	0	0	0	0	2	0	0	0	0	0	0	0	1.22699
						g	-1	4	5	6	7	2	0	2	8	2.64901	8.19672	2.67857	2.25806	1.45985	0	0.851064	4.90798
						G	+1	144	55	213	291	129	81	228	151	95.3642	90.1639	95.0893	93.871	94.1606	97.5904	97.0213	92.638
						t	+2	3	1	5	6	4	2	5	2	1.98675	1.63934	2.23214	1.93548	2.91971	2.40964	2.12766	1.22699
						t	+3	0	0	0	5	1	0	0	0	0	0	0	1.6129	0.729927	0	0	0
						t	+4	0	0	0	1	1	0	0	0	0	0	0	0.322581	0.729927	0	0	0
cgttccgccgaactgcgcaaaaatcgcttaagctagtattGttg	tG	2835671 (+)	VC2667	-43	95.8655	a	-3	1	0	0	0	0	0	0	1	0.0645578	0	0	0	0	0	0	0.0375799
						t	-2	1	0	1	1	1	0	0	1	0.0645578	0	0.0300842	0.0330797	0.0481232	0	0	0.0375799
						t	-1	6	1	2	5	2	3	2	3	0.387347	0.136612	0.0601685	0.165399	0.0962464	0.15625	0.104932	0.11274
						G	+1	1491	721	3219	2905	1996	1837	1809	2554	96.2556	98.4973	96.8412	96.0966	96.0539	95.6771	94.9108	95.979
						t	+2	44	9	85	92	73	70	89	78	2.84054	1.22951	2.55716	3.04333	3.51299	3.64583	4.66946	2.93123
						t	+3	6	0	12	13	4	6	3	19	0.387347	0	0.361011	0.430036	0.192493	0.3125	0.157398	0.714017
						g	+4	0	1	5	7	2	4	3	5	0	0.136612	0.150421	0.231558	0.0962464	0.208333	0.157398	0.187899
ttttataagtaaaataagtctataggattatagtgatttcGttg	cG	2236578 (+)	VC2079	-290	95.8473	t	-3	0	0	0	0	0	0	0	0	0	0	0	0	0	0	0	0
						t	-2	0	0	0	0	0	0	0	0	0	0	0	0	0	0	0	0
						c	-1	2	3	0	0	0	0	0	1	0.148478	0.161551	0	0	0	0	0	0.469484
						G	+1	1319	1837	668	284	539	451	158	204	97.9213	98.923	97.9472	96.9283	95.7371	95.9574	96.3415	95.7746
						t	+2	13	3	4	3	12	6	2	3	0.965108	0.161551	0.58651	1.02389	2.13144	1.2766	1.21951	1.40845
						t	+3	7	5	3	1	1	5	2	0	0.519673	0.269251	0.439883	0.341297	0.17762	1.06383	1.21951	0
						g	+4	6	9	7	5	11	8	2	5	0.445434	0.484653	1.02639	1.70648	1.95382	1.70213	1.21951	2.34742
gtcaaacaaatttcccccatttggatgcaagcttagcactAtct	tA	1217788 (+)	VC1147	-9	95.8366	a	-3	0	0	0	0	0	0	0	0	0	0	0	0	0	0	0	0
						c	-2	1	0	0	0	0	0	0	0	0.235294	0	0	0	0	0	0	0
						t	-1	22	11	2	2	3	4	2	0	5.17647	2.48307	2.06186	2.53165	1.12782	0.961538	1.94175	0
						A	+1	384	425	92	74	256	397	98	51	90.3529	95.9368	94.8454	93.6709	96.2406	95.4327	95.1456	96.2264
						t	+2	17	5	3	2	4	11	2	1	4	1.12867	3.09278	2.53165	1.50376	2.64423	1.94175	1.88679
						c	+3	0	2	0	0	2	4	1	1	0	0.451467	0	0	0.75188	0.961538	0.970874	1.88679
						t	+4	1	0	0	1	1	0	0	0	0.235294	0	0	1.26582	0.37594	0	0	0
cccggtagccaacccggatgcacaactgtatgataagctgGctt	gG	2413668 (-)	VC2257	-224	95.8277	c	-3	0	0	0	1	0	0	0	1	0	0	0	0.0308642	0	0	0	0.0486855
						t	-2	0	0	0	0	0	0	0	0	0	0	0	0	0	0	0	0
						g	-1	55	29	76	79	43	18	49	59	3.00382	4.31548	2.64716	2.43827	2.34973	2.07135	2.1003	2.87244
						G	+1	1706	635	2701	3067	1751	834	2216	1927	93.1731	94.494	94.0787	94.6605	95.6831	95.9724	94.985	93.8169
						c	+2	50	7	76	64	32	16	59	52	2.73075	1.04167	2.64716	1.97531	1.74863	1.8412	2.52893	2.53165
						t	+3	13	1	8	22	3	0	4	11	0.709995	0.14881	0.278649	0.679012	0.163934	0	0.171453	0.53554
						t	+4	7	0	10	7	1	1	5	4	0.382305	0	0.348311	0.216049	0.0546448	0.115075	0.214316	0.194742
gttcatttcaaatctttcattttctgactatattttccttAcgt	tA	2640554 (-)	VC2456	-144	95.8189	c	-3	0	0	0	0	0	0	0	0	0	0	0	0	0	0	0	0
						t	-2	0	0	0	0	1	0	0	0	0	0	0	0	0.331126	0	0	0
						t	-1	104	47	6	2	2	1	0	0	25.0602	16.6078	3.52941	1.33333	0.662252	0.31348	0	0
						A	+1	300	230	156	142	290	305	190	151	72.2892	81.2721	91.7647	94.6667	96.0265	95.6113	97.9381	96.7949
						c	+2	11	6	7	5	7	11	4	5	2.6506	2.12014	4.11765	3.33333	2.31788	3.44828	2.06186	3.20513
						g	+3	0	0	1	1	2	2	0	0	0	0	0.588235	0.666667	0.662252	0.626959	0	0
						t	+4	0	0	0	0	0	0	0	0	0	0	0	0	0	0	0	0
tctggtttcagttgtcaggcatagtaggttatcataagccGctt	cG	2197100 (+)	VC2040	-27	95.8143	g	-3	0	0	1	0	0	0	0	0	0	0	0.106838	0	0	0	0	0
						c	-2	2	0	0	0	0	0	0	0	0.41841	0	0	0	0	0	0	0
						c	-1	1	0	2	1	0	0	0	0	0.209205	0	0.213675	0.124688	0	0	0	0
						G	+1	453	172	888	761	262	188	339	432	94.7699	94.5055	94.8718	94.8878	96.679	94.9495	97.4138	94.5295
						c	+2	10	4	22	24	8	4	8	17	2.09205	2.1978	2.35043	2.99252	2.95203	2.0202	2.29885	3.71991
						t	+3	10	6	19	14	1	5	1	7	2.09205	3.2967	2.02991	1.74564	0.369004	2.52525	0.287356	1.53173
						t	+4	2	0	4	2	0	1	0	1	0.41841	0	0.42735	0.249377	0	0.505051	0	0.218818
gttcacattaattgtgttttttaaaactatacttctgagtAaac	tA	1408979 (+)	VC1325	-101	95.7673	a	-3	0	0	0	0	0	0	0	0	0	0	0	0	0	0	0	0
						g	-2	4	2	1	1	1	8	1	2	0.125117	0.0844595	0.0231965	0.0358938	0.0240732	0.178412	0.0241022	0.0935454
						t	-1	36	27	29	23	15	21	13	11	1.12606	1.1402	0.672698	0.825556	0.361098	0.468332	0.313329	0.5145
						A	+1	3065	2261	4142	2648	3983	4289	3974	2037	95.8711	95.4814	96.0798	95.0467	95.8835	95.6512	95.7821	95.276
						a	+2	70	52	109	99	129	142	145	73	2.18955	2.19595	2.52842	3.55348	3.10544	3.16682	3.49482	3.41441
						a	+3	14	18	22	12	22	22	15	14	0.437911	0.760135	0.510322	0.430725	0.52961	0.490633	0.361533	0.654818
						c	+4	8	8	8	3	4	2	1	1	0.250235	0.337838	0.185572	0.107681	0.0962927	0.044603	0.0241022	0.0467727
gcttttttcgctaagctgcgttatagactaagctcaaaatAggg	tA	1469163 (+)	VC1376	-239	95.7527	a	-3	2	1	0	3	1	1	2	0	1.03093	0.456621	0	3.06122	0.934579	0.636943	2.38095	0
						a	-2	13	8	8	2	0	1	3	4	6.70103	3.65297	9.52381	2.04082	0	0.636943	3.57143	4.3956
						t	-1	3	6	0	2	2	1	3	0	1.54639	2.73973	0	2.04082	1.86916	0.636943	3.57143	0
						A	+1	169	191	74	86	102	151	74	85	87.1134	87.2146	88.0952	87.7551	95.3271	96.1783	88.0952	93.4066
						g	+2	5	13	2	5	2	3	1	1	2.57732	5.93607	2.38095	5.10204	1.86916	1.91083	1.19048	1.0989
						g	+3	2	0	0	0	0	0	1	1	1.03093	0	0	0	0	0	1.19048	1.0989
						g	+4	0	0	0	0	0	0	0	0	0	0	0	0	0	0	0	0
caggcttttaataaagtaaaaagttgctaaaatacttggcAagt	cA	2203102 (+)	VC2045	-88	95.7401	g	-3	4	0	3	2	3	0	1	0	0.164474	0	0.0493502	0.0224896	0.122499	0	0.0238152	0
						g	-2	12	6	17	25	11	4	18	11	0.493421	0.826446	0.279651	0.28112	0.449163	0.281889	0.428673	0.286757
						c	-1	8	2	27	44	6	4	27	38	0.328947	0.275482	0.444152	0.494771	0.244998	0.281889	0.64301	0.990615
						A	+1	2333	704	5869	8575	2337	1363	3932	3529	95.9293	96.9697	96.5455	96.4242	95.4267	96.0536	93.6413	91.9969
						a	+2	65	11	145	217	74	34	162	164	2.6727	1.51515	2.38526	2.44012	3.02164	2.39605	3.85806	4.27529
						g	+3	5	3	16	25	13	11	36	66	0.205592	0.413223	0.263201	0.28112	0.530829	0.775194	0.857347	1.72054
						t	+4	5	0	2	5	5	3	23	28	0.205592	0	0.0329001	0.056224	0.204165	0.211416	0.547749	0.729927
agccttgtttaacgcagggatccgcgtctatgctttacctAggg	tA	1408317 (-)	VC1322	-197	95.7263	c	-3	0	0	0	0	0	1	0	0	0	0	0	0	0	0.649351	0	0
						c	-2	0	0	0	0	0	0	0	0	0	0	0	0	0	0	0	0
						t	-1	20	17	0	0	1	0	0	1	17.5439	23.9437	0	0	0.581395	0	0	0.609756
						A	+1	92	52	142	128	164	148	148	159	80.7018	73.2394	97.931	98.4615	95.3488	96.1039	100	96.9512
						g	+2	2	2	3	2	7	4	0	4	1.75439	2.8169	2.06897	1.53846	4.06977	2.5974	0	2.43902
						g	+3	0	0	0	0	0	1	0	0	0	0	0	0	0	0.649351	0	0
						g	+4	0	0	0	0	0	0	0	0	0	0	0	0	0	0	0	0
tgtggttgaaaaaaaaacttagcttagttagtgtgaaggcAgtt	cA	1201037 (+)	VC1132	-223	95.7215	g	-3	1	0	0	0	0	0	0	0	0.0613874	0	0	0	0	0	0	0
						g	-2	0	0	0	0	0	0	0	0	0	0	0	0	0	0	0	0
						c	-1	1	0	0	1	0	0	1	1	0.0613874	0	0	0.0712251	0	0	0.08726	0.0735294
						A	+1	1589	763	1349	1364	765	618	1094	1276	97.5445	97.8205	97.8245	97.151	95.0311	96.4119	95.4625	93.8235
						g	+2	30	16	27	33	36	21	45	73	1.84162	2.05128	1.95794	2.35043	4.47205	3.27613	3.9267	5.36765
						t	+3	7	0	3	6	2	2	5	5	0.429711	0	0.217549	0.42735	0.248447	0.312012	0.4363	0.367647
						t	+4	1	1	0	0	2	0	1	5	0.0613874	0.128205	0	0	0.248447	0	0.08726	0.367647
attagatgcggtttgtgtctgaaccttttatcctagcgacGatt	cG	1875339 (-)	VC1739	-15	95.7068	g	-3	0	0	1	0	0	0	0	0	0	0	0.0135336	0	0	0	0	0
						a	-2	1	0	0	0	0	0	0	0	0.0482393	0	0	0	0	0	0	0
						c	-1	1	0	6	4	0	0	2	3	0.0482393	0	0.0812018	0.0506521	0	0	0.0269215	0.0435856
						G	+1	1934	932	6980	7503	2116	1361	7055	6609	93.2947	92.3687	94.4647	95.0108	95.7033	95.7103	94.9657	96.0192
						a	+2	58	31	181	196	72	40	222	168	2.79788	3.07235	2.44959	2.48196	3.25645	2.81294	2.98829	2.4408
						t	+3	40	23	92	82	12	11	76	36	1.92957	2.27948	1.24509	1.03837	0.542741	0.773558	1.02302	0.523028
						t	+4	39	23	129	112	11	10	74	67	1.88133	2.27948	1.74584	1.41826	0.497512	0.703235	0.996096	0.973413
aaacttggtatcgaagagccttcgcggttaagatggcgggGatt	gG	725948 (+)	VC0680	-94	95.7039	g	-3	0	0	0	0	0	0	0	0	0	0	0	0	0	0	0	0
						g	-2	1	0	0	0	0	0	0	0	0.42735	0	0	0	0	0	0	0
						g	-1	1	0	1	2	2	1	0	2	0.42735	0	0.462963	0.952381	1.05263	0.613497	0	0.840336
						G	+1	230	58	208	201	183	155	231	231	98.2906	96.6667	96.2963	95.7143	96.3158	95.092	95.8506	97.0588
						a	+2	2	1	6	3	4	6	7	4	0.854701	1.66667	2.77778	1.42857	2.10526	3.68098	2.90456	1.68067
						t	+3	0	0	0	1	1	1	2	1	0	0	0	0.47619	0.526316	0.613497	0.829876	0.420168
						t	+4	0	1	1	3	0	0	1	0	0	1.66667	0.462963	1.42857	0	0	0.414938	0
tcatcttcactgtctgtcaccaccaaggtaatattgatttGagc	tG	1911841 (+)	VC1772	-10044	95.7007	t	-3	0	0	0	0	0	0	0	0	0	0	0	0	0	0	0	0
						t	-2	0	0	0	0	0	0	0	0	0	0	0	0	0	0	0	0
						t	-1	25	5	1	0	0	0	0	0	12.4378	4.58716	1.1236	0	0	0	0	0
						G	+1	167	94	82	62	190	109	95	105	83.0846	86.2385	92.1348	92.5373	97.4359	93.9655	94.0594	92.9204
						a	+2	8	10	6	5	5	7	4	7	3.9801	9.17431	6.74157	7.46269	2.5641	6.03448	3.9604	6.19469
						g	+3	1	0	0	0	0	0	2	1	0.497512	0	0	0	0	0	1.9802	0.884956
						c	+4	0	0	0	0	0	0	0	0	0	0	0	0	0	0	0	0
tcccttgaaaatctggttcgtgataaccatctttcctaacGtat	cG	759637 (+)	VC0711	-38	95.6967	a	-3	0	2	2	0	0	1	1	0	0	0.515464	0.970874	0	0	0.118343	0.487805	0
						a	-2	2	3	2	1	0	3	1	4	1.36986	0.773196	0.970874	0.3663	0	0.35503	0.487805	1.48148
						c	-1	0	1	0	1	0	2	0	0	0	0.257732	0	0.3663	0	0.236686	0	0
						G	+1	139	362	191	267	140	807	194	261	95.2055	93.299	92.7184	97.8022	95.8904	95.503	94.6341	96.6667
						t	+2	4	5	8	3	4	26	6	3	2.73973	1.28866	3.8835	1.0989	2.73973	3.07692	2.92683	1.11111
						a	+3	1	8	3	1	1	4	2	2	0.684932	2.06186	1.45631	0.3663	0.684932	0.473373	0.97561	0.740741
						t	+4	0	7	0	0	1	2	1	0	0	1.80412	0	0	0.684932	0.236686	0.487805	0
aaatagttactttgaagtgacaggtgagtacactattggtGatg	tG	1993086 (-)	VC1853	-478	95.6813	g	-3	0	0	1	0	0	0	0	0	0	0	0.543478	0	0	0	0	0
						g	-2	1	1	0	0	0	0	0	0	0.288184	0.384615	0	0	0	0	0	0
						t	-1	10	0	0	0	1	0	0	0	2.88184	0	0	0	0.26738	0	0	0
						G	+1	319	255	174	170	355	244	163	173	91.9308	98.0769	94.5652	91.3978	94.9198	96.4427	94.2197	97.7401
						a	+2	13	4	7	8	13	8	8	4	3.7464	1.53846	3.80435	4.30108	3.47594	3.16206	4.62428	2.25989
						t	+3	1	0	2	4	4	0	1	0	0.288184	0	1.08696	2.15054	1.06952	0	0.578035	0
						g	+4	3	0	0	4	1	1	1	0	0.864553	0	0	2.15054	0.26738	0.395257	0.578035	0
aatcgtggggagaaagcgaaattcttgttatcctaataacAtca	cA	2718257 (-)	VC2535	-26	95.6216	a	-3	1	0	1	0	0	0	0	0	0.0733676	0	0.0942507	0	0	0	0	0
						a	-2	3	3	0	0	0	0	0	2	0.220103	0.544465	0	0	0	0	0	0.280112
						c	-1	6	0	1	0	0	2	1	2	0.440205	0	0.0942507	0	0	0.461894	0.163399	0.280112
						A	+1	1313	523	1020	1165	417	413	585	687	96.3316	94.9183	96.1357	96.8412	95.8621	95.3811	95.5882	96.2185
						t	+2	35	18	31	31	14	15	22	18	2.56787	3.26679	2.92177	2.57689	3.21839	3.4642	3.59477	2.52101
						c	+3	2	0	4	2	2	0	1	2	0.146735	0	0.377003	0.166251	0.45977	0	0.163399	0.280112
						a	+4	3	7	4	5	2	3	3	3	0.220103	1.27042	0.377003	0.415628	0.45977	0.692841	0.490196	0.420168
aaagattgttcactgcgctaaacagaacaataattcctatAact	tA	2873943 (+)	VC2702	-28	95.6135	t	-3	1	0	0	0	0	0	0	0	0.0645995	0	0	0	0	0	0	0
						a	-2	1	0	0	0	0	0	0	0	0.0645995	0	0	0	0	0	0	0
						t	-1	83	7	1	0	1	2	0	0	5.36176	1.07858	0.076746	0	0.0781861	0.159744	0	0
						A	+1	1392	627	1250	993	1224	1196	734	770	89.9225	96.6102	95.9325	94.2125	95.6998	95.5272	95.8225	96.01
						a	+2	52	12	40	45	47	48	23	21	3.35917	1.849	3.06984	4.26945	3.67475	3.83387	3.00261	2.61845
						c	+3	14	3	7	11	3	3	3	10	0.904393	0.46225	0.537222	1.04364	0.234558	0.239617	0.391645	1.24688
						t	+4	5	0	5	5	4	3	6	1	0.322997	0	0.38373	0.474383	0.312744	0.239617	0.78329	0.124688
gacctacaccctgcccctgcacagtgatatgctgtgcaacGaaa	cG	2433965 (+)	VC2279	42	95.6126	a	-3	0	0	0	0	0	1	1	1	0	0	0	0	0	0.414938	0.392157	0.340136
						a	-2	0	0	0	2	1	0	0	1	0	0	0	0.453515	0.263158	0	0	0.340136
						c	-1	5	5	10	13	8	5	1	8	1.46628	3.59712	3.06748	2.94785	2.10526	2.07469	0.392157	2.72109
						G	+1	325	129	303	407	364	230	245	274	95.3079	92.8058	92.9448	92.2902	95.7895	95.4357	96.0784	93.1973
						a	+2	10	5	12	18	4	4	7	10	2.93255	3.59712	3.68098	4.08163	1.05263	1.65975	2.7451	3.40136
						a	+3	1	0	1	1	3	1	0	0	0.293255	0	0.306748	0.226757	0.789474	0.414938	0	0
						a	+4	0	0	0	0	0	0	1	0	0	0	0	0	0	0	0.392157	0
gacggttgatcaaacaaaaacaaaggagtatgttgaacctGtcg	tG	564236 (+)	VC0534	-496	95.6093	c	-3	1	0	0	1	2	4	2	1	0.00471165	0	0	0.0322997	0.0113811	0.0294833	0.0481464	0.0285063
						c	-2	16	6	4	0	10	11	5	5	0.0753864	0.0269107	0.086881	0	0.0569055	0.0810791	0.120366	0.142531
						t	-1	5172	2887	165	95	108	70	22	9	24.3686	12.9485	3.58384	3.06848	0.614579	0.515958	0.52961	0.256556
						G	+1	15117	18753	4267	2854	16807	12967	3981	3352	71.226	84.1093	92.6803	92.1835	95.641	95.5775	95.8353	95.553
						t	+2	846	604	158	134	606	480	136	134	3.98605	2.70901	3.4318	4.32817	3.44847	3.538	3.27395	3.81984
						c	+3	56	39	9	9	38	27	8	6	0.263852	0.174919	0.195482	0.290698	0.216241	0.199012	0.192585	0.171038
						g	+4	16	7	1	3	2	8	0	1	0.0753864	0.0313958	0.0217202	0.0968992	0.0113811	0.0589666	0	0.0285063
atcactttgcgcaattttgtctctggcttagtatgagtttAttc	tA	157389 (+)	VC0162	-52	95.6061	t	-3	0	5	1	2	0	0	0	1	0	3.26797	0.287356	0.546448	0	0	0	0.510204
						t	-2	0	1	0	1	0	0	0	0	0	0.653595	0	0.273224	0	0	0	0
						t	-1	48	3	4	4	4	2	1	4	11.2412	1.96078	1.14943	1.0929	1.7316	0.909091	0.5	2.04082
						A	+1	374	144	334	346	217	214	188	186	87.5878	94.1176	95.977	94.5355	93.9394	97.2727	94	94.898
						t	+2	3	0	7	7	8	3	10	4	0.702576	0	2.01149	1.91257	3.4632	1.36364	5	2.04082
						t	+3	1	0	2	6	2	1	1	1	0.234192	0	0.574713	1.63934	0.865801	0.454545	0.5	0.510204
						c	+4	1	0	0	0	0	0	0	0	0.234192	0	0	0	0	0	0	0
tcaggttgaaaaaaaattgtaaatttgtattatttgcaccGaaa	cG	1337799 (+)	VC1264	-10	95.6052	a	-3	0	0	0	0	0	0	0	0	0	0	0	0	0	0	0	0
						c	-2	0	0	2	0	0	0	0	0	0	0	0.0824742	0	0	0	0	0
						c	-1	27	9	29	22	13	14	19	16	2.44565	2.00893	1.19588	1.79153	1.07349	1.57127	1.05732	1.8244
						G	+1	1034	422	2292	1158	1163	848	1710	844	93.6594	94.1964	94.5155	94.2997	96.0363	95.174	95.1586	96.2372
						a	+2	36	13	73	29	29	24	49	13	3.26087	2.90179	3.01031	2.36156	2.39472	2.6936	2.72677	1.48233
						a	+3	4	2	16	9	3	1	8	3	0.362319	0.446429	0.659794	0.732899	0.247729	0.112233	0.445186	0.342075
						a	+4	3	2	13	10	3	4	11	1	0.271739	0.446429	0.536082	0.814332	0.247729	0.448934	0.612131	0.114025
acccaagccttatcacaaaaaattccgctaaacttaactcAagt	cA	1283667 (-)	VC1207	-27	95.6038	c	-3	0	0	0	0	0	0	0	0	0	0	0	0	0	0	0	0
						t	-2	1	0	0	0	0	0	0	0	0.308642	0	0	0	0	0	0	0
						c	-1	3	1	2	0	0	0	0	0	0.925926	0.406504	0.943396	0	0	0	0	0
						A	+1	314	230	203	246	182	282	155	167	96.9136	93.4959	95.7547	97.619	94.3005	96.9072	92.2619	93.8202
						a	+2	6	15	7	6	10	8	6	10	1.85185	6.09756	3.30189	2.38095	5.18135	2.74914	3.57143	5.61798
						g	+3	0	0	0	0	0	1	6	1	0	0	0	0	0	0.343643	3.57143	0.561798
						t	+4	0	0	0	0	1	0	1	0	0	0	0	0	0.518135	0	0.595238	0
tcgccgtaactttctgttctgaatcccttagactatcggtAaaa	tA	2845208 (-)	VC2677	-163	95.5949	g	-3	0	0	0	0	0	0	0	0	0	0	0	0	0	0	0	0
						g	-2	0	0	0	0	0	0	0	0	0	0	0	0	0	0	0	0
						t	-1	13	3	1	0	1	0	0	0	9.84848	3.7037	1.69492	0	1.36986	0	0	0
						A	+1	109	74	54	55	68	100	56	50	82.5758	91.358	91.5254	94.8276	93.1507	98.0392	87.5	87.7193
						a	+2	3	3	0	2	2	2	2	5	2.27273	3.7037	0	3.44828	2.73973	1.96078	3.125	8.77193
						a	+3	4	0	0	0	1	0	3	1	3.0303	0	0	0	1.36986	0	4.6875	1.75439
						a	+4	3	1	4	1	1	0	3	1	2.27273	1.23457	6.77966	1.72414	1.36986	0	4.6875	1.75439
ttagttaagcttacgcaaccgattgacctataatgacggtGgta	tG	1058456 (-)	VC0992	-49	95.585	g	-3	0	0	0	0	0	1	0	0	0	0	0	0	0	1.02041	0	0
						g	-2	0	0	1	0	0	2	0	0	0	0	0.704225	0	0	2.04082	0	0
						t	-1	0	1	0	0	0	0	1	0	0	0.970874	0	0	0	0	0.606061	0
						G	+1	230	102	139	157	149	90	159	191	97.4576	99.0291	97.8873	98.125	99.3333	91.8367	96.3636	99.4792
						g	+2	6	0	1	3	1	5	4	1	2.54237	0	0.704225	1.875	0.666667	5.10204	2.42424	0.520833
						t	+3	0	0	0	0	0	0	0	0	0	0	0	0	0	0	0	0
						a	+4	0	0	1	0	0	0	1	0	0	0	0.704225	0	0	0	0.606061	0
aagctagccaagacccgtaagctttgctagtcttagcggcAcat	cA	1484752 (+)	VC1393	-72	95.5769	g	-3	0	0	0	0	0	0	0	0	0	0	0	0	0	0	0	0
						g	-2	2	0	1	1	2	1	2	1	1.5625	0	0.684932	0.840336	2	0.961538	1.18343	0.793651
						c	-1	4	3	3	1	0	2	1	1	3.125	5.35714	2.05479	0.840336	0	1.92308	0.591716	0.793651
						A	+1	119	53	140	116	95	100	161	121	92.9688	94.6429	95.8904	97.479	95	96.1538	95.2663	96.0317
						c	+2	1	0	1	1	3	0	5	1	0.78125	0	0.684932	0.840336	3	0	2.95858	0.793651
						a	+3	2	0	1	0	0	0	0	1	1.5625	0	0.684932	0	0	0	0	0.793651
						t	+4	0	0	0	0	0	1	0	1	0	0	0	0	0	0.961538	0	0.793651
aagattgaagcaagacaagcaagctgctaaatatagcgctAtgt	tA	2880538 (+)	VC2709	-134	95.5677	g	-3	0	0	0	0	0	0	0	0	0	0	0	0	0	0	0	0
						c	-2	1	0	0	0	0	0	0	0	0.0539957	0	0	0	0	0	0	0
						t	-1	66	15	140	144	18	12	87	111	3.56371	2	3.68227	3.90879	1.25874	1.03986	2.75578	2.91645
						A	+1	1731	717	3563	3418	1359	1109	2966	3559	93.4665	95.6	93.7138	92.7796	95.035	96.1005	93.95	93.5102
						t	+2	45	9	77	89	39	20	70	102	2.42981	1.2	2.02525	2.41585	2.72727	1.7331	2.21729	2.67998
						g	+3	8	8	12	19	12	11	25	21	0.431965	1.06667	0.315623	0.515744	0.839161	0.953206	0.791891	0.55176
						t	+4	1	1	10	14	2	2	9	13	0.0539957	0.133333	0.263019	0.380022	0.13986	0.17331	0.285081	0.341566
gaactggcttgattgccacttcgcggttaacattcttgttAagc	tA	1820360 (-)	VC1686	59	95.5325	g	-3	0	0	0	0	0	0	0	0	0	0	0	0	0	0	0	0
						t	-2	0	0	1	0	0	0	0	0	0	0	0.294118	0	0	0	0	0
						t	-1	9	2	7	11	3	2	0	6	5.59006	1.75439	2.05882	3.15186	1.52284	0.947867	0	2.0202
						A	+1	147	112	328	332	185	205	351	280	91.3043	98.2456	96.4706	95.1289	93.9086	97.1564	96.9613	94.2761
						a	+2	2	0	4	4	6	4	8	7	1.24224	0	1.17647	1.14613	3.04569	1.89573	2.20994	2.3569
						g	+3	3	0	0	2	3	0	3	4	1.86335	0	0	0.573066	1.52284	0	0.828729	1.3468
						c	+4	0	0	0	0	0	0	0	0	0	0	0	0	0	0	0	0
gaagtggctaaaaaaccaaactgccgcaataatcaataacGcta	cG	133732 (+)	VC0141	-67	95.4973	a	-3	0	0	0	0	0	1	1	0	0	0	0	0	0	0.294985	0.133869	0
						a	-2	9	2	5	9	4	8	10	10	2.24439	1.25	1.10132	1.82927	0.869565	2.35988	1.33869	1.34048
						c	-1	5	4	7	6	3	2	7	4	1.24688	2.5	1.54185	1.21951	0.652174	0.589971	0.937082	0.536193
						G	+1	378	152	431	463	443	321	704	711	94.2643	95	94.9339	94.1057	96.3043	94.6903	94.2436	95.3083
						c	+2	7	1	11	14	10	6	22	15	1.74564	0.625	2.42291	2.84553	2.17391	1.76991	2.94511	2.01072
						t	+3	1	0	0	0	0	0	3	4	0.249377	0	0	0	0	0	0.401606	0.536193
						a	+4	1	1	0	0	0	1	0	2	0.249377	0.625	0	0	0	0.294985	0	0.268097
cttggttgccttatttgctgatttaaatagaatagaagccActa	cA	2292925 (-)	VC2137	-147	95.4847	g	-3	0	0	0	0	0	0	0	0	0	0	0	0	0	0	0	0
						c	-2	0	0	0	0	0	0	0	0	0	0	0	0	0	0	0	0
						c	-1	26	5	17	7	16	8	12	11	3.40314	2.65957	3.07971	1.30841	2.46154	1.64271	2.07254	1.79445
						A	+1	717	169	519	516	622	464	553	585	93.8482	89.8936	94.0217	96.4486	95.6923	95.2772	95.5095	95.4323
						c	+2	18	12	12	11	10	12	9	13	2.35602	6.38298	2.17391	2.05607	1.53846	2.46407	1.5544	2.12072
						t	+3	1	0	1	1	1	2	2	4	0.13089	0	0.181159	0.186916	0.153846	0.410678	0.345423	0.652529
						a	+4	2	2	3	0	1	1	3	0	0.26178	1.06383	0.543478	0	0.153846	0.205339	0.518135	0
aagcgtttcctaaccgctgaccaatccgtataatgcgcccActa	cA	915214 (-)	VC0848	-3	95.4839	c	-3	0	0	0	0	1	0	0	0	0	0	0	0	0.485437	0	0	0
						c	-2	0	0	0	2	0	0	0	1	0	0	0	0.28169	0	0	0	0.316456
						c	-1	1	0	1	0	0	0	0	0	0.343643	0	0.129199	0	0	0	0	0
						A	+1	267	126	725	644	197	184	226	286	91.7526	98.4375	93.6693	90.7042	95.6311	95.3368	91.498	90.5063
						c	+2	12	1	21	33	4	4	9	11	4.12371	0.78125	2.71318	4.64789	1.94175	2.07254	3.64372	3.48101
						t	+3	2	0	17	19	2	1	6	12	0.687285	0	2.19638	2.67606	0.970874	0.518135	2.42915	3.79747
						a	+4	9	1	10	12	2	4	6	6	3.09278	0.78125	1.29199	1.69014	0.970874	2.07254	2.42915	1.89873
acgggtatgcctgtccgtttgtctaaggtatactcacgctAatt	tA	594634 (+)	VC0560	-31	95.4826	g	-3	0	0	0	0	0	0	0	0	0	0	0	0	0	0	0	0
						c	-2	0	0	0	0	0	0	0	0	0	0	0	0	0	0	0	0
						t	-1	3	1	3	1	1	0	0	1	0.729927	0.598802	0.44843	0.118203	0.374532	0	0	0.15748
						A	+1	389	165	641	801	253	203	555	588	94.6472	98.8024	95.8146	94.6809	94.7566	96.2085	92.9648	92.5984
						a	+2	12	0	16	29	10	8	22	33	2.91971	0	2.39163	3.4279	3.74532	3.79147	3.68509	5.19685
						t	+3	4	0	6	10	3	0	11	10	0.973236	0	0.896861	1.18203	1.1236	0	1.84255	1.5748
						t	+4	3	1	3	5	0	0	9	3	0.729927	0.598802	0.44843	0.591017	0	0	1.50754	0.472441
agtgttcgcaccgcggcgaatttctactattcatataagcAggc	cA	86449 (+)	VC0089	-125	95.475	a	-3	0	0	0	1	0	2	0	0	0	0	0	1.6129	0	0.20429	0	0
						g	-2	1	2	0	0	1	1	0	1	0.141844	0.421053	0	0	0.11236	0.102145	0	1.38889
						c	-1	13	3	1	0	11	17	3	1	1.84397	0.631579	1.23457	0	1.23596	1.73647	4.54545	1.38889
						A	+1	679	448	79	59	854	930	63	65	96.3121	94.3158	97.5309	95.1613	95.9551	94.9949	95.4545	90.2778
						g	+2	11	16	1	1	22	26	0	5	1.56028	3.36842	1.23457	1.6129	2.47191	2.65577	0	6.94444
						g	+3	0	6	0	1	2	2	0	0	0	1.26316	0	1.6129	0.224719	0.20429	0	0
						c	+4	1	0	0	0	0	1	0	0	0.141844	0	0	0	0	0.102145	0	0
gcttgaccttgaagttgactccaaggtgtaagctgatcacAgca	cA	1097617 (+)	VC1033	-24	95.4668	c	-3	0	0	0	0	0	0	1	0	0	0	0	0	0	0	0.0364033	0
						a	-2	0	0	0	2	0	0	0	0	0	0	0	0.0194628	0	0	0	0
						c	-1	10	0	3	9	3	0	0	4	0.160231	0	0.0628667	0.0875827	0.0984575	0	0	0.0755858
						A	+1	6056	2044	4636	9973	2902	1755	2627	5062	97.0357	97.2407	97.15	97.0514	95.2412	95.6925	95.6316	95.6538
						g	+2	146	50	112	268	121	73	104	201	2.33937	2.37869	2.34702	2.60802	3.97112	3.98037	3.78595	3.79819
						c	+3	13	5	9	15	11	2	11	14	0.2083	0.237869	0.1886	0.145971	0.361011	0.109051	0.400437	0.26455
						a	+4	16	3	12	9	10	4	4	11	0.256369	0.142721	0.251467	0.0875827	0.328192	0.218103	0.145613	0.207861
gtatttgacatgcagaatattcttttgcaatcttaaccacGaat	cG	1993865 (-)	VC1854	-32	95.4622	c	-3	0	0	0	0	0	0	0	0	0	0	0	0	0	0	0	0
						a	-2	14	6	15	23	20	19	15	33	0.111093	0.0269215	0.101971	0.136499	0.222965	0.21394	0.109737	0.222657
						c	-1	3	7	7	13	5	8	8	11	0.0238057	0.0314084	0.0475867	0.0771513	0.0557414	0.0900799	0.0585266	0.074219
						G	+1	11417	19370	13264	15288	8669	8373	12845	13879	90.5967	86.9117	90.17	90.73	96.6444	94.2799	93.9718	93.6442
						a	+2	212	303	268	384	108	109	224	270	1.68227	1.35954	1.82189	2.27893	1.20401	1.22734	1.63874	1.82174
						a	+3	721	2199	865	851	112	289	424	449	5.72131	9.86674	5.88035	5.05045	1.24861	3.25414	3.10191	3.02949
						t	+4	235	402	291	291	56	83	153	179	1.86478	1.80374	1.97825	1.727	0.624303	0.934579	1.11932	1.20775
gcgatagcttccaacgaaataagctgtgtataatgtgatcGctt	cG	369985 (+)	VC0347	-164	95.434	a	-3	9	0	1	3	2	2	1	1	0.526008	0	0.0424809	0.123406	0.146306	0.187617	0.0441306	0.0458716
						t	-2	0	0	0	2	2	0	0	0	0	0	0	0.0822707	0.146306	0	0	0
						c	-1	16	17	15	14	9	13	21	15	0.935126	1.69323	0.637213	0.575895	0.658376	1.21951	0.926743	0.688073
						G	+1	1552	923	2222	2288	1305	1017	2135	2080	90.7072	91.9323	94.3925	94.1176	95.4645	95.4034	94.2189	95.4128
						c	+2	40	28	36	52	25	14	72	49	2.33781	2.78884	1.52931	2.13904	1.82882	1.31332	3.17741	2.24771
						t	+3	70	31	56	41	18	16	26	25	4.09117	3.08765	2.37893	1.68655	1.31675	1.50094	1.1474	1.14679
						t	+4	24	5	24	31	6	4	11	10	1.40269	0.498008	1.01954	1.2752	0.438917	0.375235	0.485437	0.458716
atcattccattctggatccagtcagtgctatctttaaatcAttg	cA	2879891 (+)	VC2708	16	95.4309	a	-3	4	8	9	20	7	1	4	8	0.943396	3.49345	1.91083	4.42478	1.27737	0.213675	0.493218	1.50943
						t	-2	1	0	2	4	0	1	3	0	0.235849	0	0.424628	0.884956	0	0.213675	0.369914	0
						c	-1	2	0	0	1	2	1	2	4	0.471698	0	0	0.221239	0.364964	0.213675	0.246609	0.754717
						A	+1	401	220	442	412	519	450	768	502	94.5755	96.0699	93.8429	91.1504	94.708	96.1538	94.6979	94.717
						t	+2	12	1	17	13	20	15	32	15	2.83019	0.436681	3.60934	2.87611	3.64964	3.20513	3.94575	2.83019
						t	+3	2	0	1	2	0	0	2	1	0.471698	0	0.212314	0.442478	0	0	0.246609	0.188679
						g	+4	2	0	0	0	0	0	0	0	0.471698	0	0	0	0	0	0	0
tccgtgcaacttgctaaatgagaagtatataatcagcaccAtgt	cA	2376226 (+)	VC2222	-26	95.4164	a	-3	1	0	0	0	0	0	1	0	0.188679	0	0	0	0	0	0.0812348	0
						c	-2	0	0	0	1	0	0	0	0	0	0	0	0.0668896	0	0	0	0
						c	-1	7	5	24	35	5	3	18	21	1.32075	1.97628	1.95918	2.34114	1.04603	0.753769	1.46223	1.52064
						A	+1	509	246	1173	1419	457	379	1166	1308	96.0377	97.2332	95.7551	94.9164	95.6067	95.2261	94.7197	94.714
						t	+2	10	2	21	32	13	11	39	40	1.88679	0.790514	1.71429	2.14047	2.71967	2.76382	3.16816	2.89645
						g	+3	3	0	7	7	3	5	3	11	0.566038	0	0.571429	0.468227	0.627615	1.25628	0.243704	0.796524
						t	+4	0	0	0	1	0	0	4	1	0	0	0	0.0668896	0	0	0.324939	0.0724113
tagcgagcctcgccaaagaatatggtgtatggttattgatAggc	tA	450814 (+)	VC0421	242	95.393	g	-3	0	0	0	0	0	0	0	0	0	0	0	0	0	0	0	0
						a	-2	0	0	0	0	0	4	0	0	0	0	0	0	0	1.22324	0	0
						t	-1	22	13	4	1	1	3	2	1	9.64912	4.24837	2.63158	1.08696	0.308642	0.917431	0.823045	0.543478
						A	+1	198	271	145	84	310	311	235	171	86.8421	88.5621	95.3947	91.3043	95.679	95.107	96.7078	92.9348
						g	+2	8	19	2	4	12	8	6	9	3.50877	6.20915	1.31579	4.34783	3.7037	2.44648	2.46914	4.8913
						g	+3	0	3	1	1	1	0	0	0	0	0.980392	0.657895	1.08696	0.308642	0	0	0
						c	+4	0	0	0	2	0	1	0	3	0	0	0	2.17391	0	0.30581	0	1.63043
cagacttttaccgtaccctatggtgggttaatatatgcacAagg	cA	909869 (+)	VC0845	3490	95.393	c	-3	0	0	0	0	0	0	0	0	0	0	0	0	0	0	0	0
						a	-2	1	0	0	0	0	0	0	1	0.423729	0	0	0	0	0	0	0.458716
						c	-1	2	0	1	0	2	1	0	0	0.847458	0	0.564972	0	0.796813	0.606061	0	0
						A	+1	229	153	173	177	237	159	218	209	97.0339	98.7097	97.7401	96.7213	94.4223	96.3636	95.614	95.8716
						a	+2	4	2	3	6	9	4	7	6	1.69492	1.29032	1.69492	3.27869	3.58566	2.42424	3.07018	2.75229
						g	+3	0	0	0	0	2	1	1	1	0	0	0	0	0.796813	0.606061	0.438596	0.458716
						g	+4	0	0	0	0	1	0	2	1	0	0	0	0	0.398406	0	0.877193	0.458716
tcgccgtgccaaagcttagagtatcggttactattgccaaAcaa	aA	506884 (+)	VC0476	-28	95.3895	c	-3	0	0	0	0	0	0	0	0	0	0	0	0	0	0	0	0
						a	-2	0	0	1	0	0	0	0	0	0	0	0.187617	0	0	0	0	0
						a	-1	1	0	1	4	0	1	0	2	0.230415	0	0.187617	0.620155	0	0.571429	0	0.488998
						A	+1	417	116	515	616	236	168	327	393	96.0829	95.082	96.6229	95.5039	94.7791	96	94.7826	96.088
						c	+2	8	1	8	17	7	3	10	5	1.84332	0.819672	1.50094	2.63566	2.81124	1.71429	2.89855	1.22249
						a	+3	1	1	4	5	3	2	4	6	0.230415	0.819672	0.750469	0.775194	1.20482	1.14286	1.15942	1.46699
						a	+4	7	4	4	3	3	1	4	3	1.6129	3.27869	0.750469	0.465116	1.20482	0.571429	1.15942	0.733496
gaagcaaaacgctctttaacaatataaaccaatcaatctgTgtg	gT	762603 (+)	VC0713	1	95.377	c	-3	0	0	0	0	0	0	1	1	0	0	0	0	0	0	0.207469	0.215983
						t	-2	0	0	0	0	0	0	0	1	0	0	0	0	0	0	0	0.215983
						g	-1	1	0	0	2	0	0	1	0	0.276243	0	0	0.34188	0	0	0.207469	0
						T	+1	350	152	420	563	183	263	463	444	96.6851	99.3464	96.9977	96.2393	96.8254	93.9286	96.0581	95.8963
						g	+2	8	1	9	17	6	15	15	13	2.20994	0.653595	2.07852	2.90598	3.1746	5.35714	3.11203	2.80778
						t	+3	3	0	3	3	0	2	2	4	0.828729	0	0.692841	0.512821	0	0.714286	0.414938	0.863931
						g	+4	0	0	1	0	0	0	0	0	0	0	0.230947	0	0	0	0	0
tatttttactttcttactattttgacttaatatttgcagcGaaa	cG	1198644 (-)	VC1130	-64	95.3687	a	-3	0	0	0	1	0	0	0	0	0	0	0	0.0363769	0	0	0	0
						g	-2	2	0	3	0	0	0	0	0	0.31348	0	0.144788	0	0	0	0	0
						c	-1	6	2	14	13	3	1	3	6	0.940439	0.877193	0.675676	0.472899	0.678733	0.369004	0.197628	0.373832
						G	+1	605	221	1974	2633	419	260	1478	1545	94.8276	96.9298	95.2703	95.7803	94.7964	95.941	97.365	96.2617
						a	+2	20	0	62	72	16	9	30	39	3.1348	0	2.99228	2.61913	3.61991	3.32103	1.97628	2.42991
						a	+3	5	5	16	18	2	1	6	11	0.783699	2.19298	0.772201	0.654784	0.452489	0.369004	0.395257	0.685358
						a	+4	0	0	3	12	2	0	1	4	0	0	0.144788	0.436522	0.452489	0	0.0658762	0.249221
taaaagtgaaaaatgacaaatctaaccgtataattgatgcGcaa	cG	2349771 (+)	VC2204	-170	95.3577	t	-3	1	0	1	1	1	0	0	0	0.0896861	0	0.105485	0.123457	0.10929	0	0	0
						g	-2	6	0	4	3	2	3	1	2	0.538117	0	0.421941	0.37037	0.218579	0.403769	0.115607	0.218818
						c	-1	0	3	2	1	1	0	0	3	0	0.494234	0.21097	0.123457	0.10929	0	0	0.328228
						G	+1	1069	580	898	769	883	700	819	874	95.8744	95.5519	94.7257	94.9383	96.5027	94.2127	94.6821	95.6236
						c	+2	19	17	21	20	19	19	23	20	1.70404	2.80066	2.21519	2.46914	2.0765	2.5572	2.65896	2.18818
						a	+3	15	4	18	15	7	17	20	11	1.34529	0.658979	1.89873	1.85185	0.765027	2.28802	2.31214	1.2035
						a	+4	5	3	4	1	2	4	2	4	0.44843	0.494234	0.421941	0.123457	0.218579	0.538358	0.231214	0.437637
caacgttgcctaaattgtaaataagggcaacaatgagattGaga	tG	1169151 (+)	VC1099	-139	95.3469	a	-3	9	2	0	0	0	1	0	1	0.452716	0.27248	0	0	0	0.0773994	0	0.0512558
						t	-2	4	1	1	0	0	0	0	0	0.201207	0.13624	0.0725689	0	0	0	0	0
						t	-1	174	31	63	50	19	5	18	29	8.75252	4.22343	4.57184	2.74424	1.47516	0.386997	1.07079	1.48642
						G	+1	1752	680	1263	1723	1212	1248	1605	1849	88.1288	92.6431	91.6546	94.5664	94.0994	96.5944	95.4789	94.7719
						a	+2	43	18	41	40	40	33	45	52	2.16298	2.45232	2.97533	2.19539	3.10559	2.55418	2.67698	2.6653
						g	+3	2	0	6	6	8	4	11	14	0.100604	0	0.435414	0.329308	0.621118	0.309598	0.654372	0.717581
						a	+4	4	2	4	3	9	1	2	6	0.201207	0.27248	0.290276	0.164654	0.698758	0.0773994	0.118977	0.307535
ttacccttgaaatggtttttgaagaccttatttaaggggcAtac	cA	920308 (+)	VC0855	-115	95.3238	g	-3	0	0	0	0	0	0	0	0	0	0	0	0	0	0	0	0
						g	-2	0	0	0	0	1	1	0	0	0	0	0	0	0.161812	0.0188041	0	0
						c	-1	1	0	0	1	0	0	1	0	0.127714	0	0	0.0488281	0	0	0.0558036	0
						A	+1	762	2984	1928	1980	586	5096	1682	1351	97.318	95.8869	94.9754	96.6797	94.822	95.8255	93.8616	92.2814
						t	+2	16	69	49	35	20	155	74	59	2.04342	2.21722	2.41379	1.70898	3.23625	2.91463	4.12946	4.03005
						a	+3	3	48	48	30	9	51	33	51	0.383142	1.54242	2.36453	1.46484	1.45631	0.959007	1.84152	3.48361
						c	+4	1	11	5	2	2	15	2	3	0.127714	0.35347	0.246305	0.0976562	0.323625	0.282061	0.111607	0.204918
cccatgtaacgagtcagcataatggtgtactcttactcttGaac	tG	20922 (-)	VC0024	613	95.2987	c	-3	1	0	0	0	0	0	0	0	0.359712	0	0	0	0	0	0	0
						t	-2	1	0	0	0	0	0	0	0	0.359712	0	0	0	0	0	0	0
						t	-1	30	4	9	17	4	4	9	19	10.7914	5.47945	5.4878	9.18919	1.02828	1.78571	3.64372	7.0632
						G	+1	242	66	153	163	375	211	227	245	87.0504	90.411	93.2927	88.1081	96.401	94.1964	91.9028	91.0781
						a	+2	4	0	2	4	8	6	7	4	1.43885	0	1.21951	2.16216	2.05656	2.67857	2.83401	1.48699
						a	+3	0	3	0	1	2	0	3	1	0	4.10959	0	0.540541	0.514139	0	1.21457	0.371747
						c	+4	0	0	0	0	0	3	1	0	0	0	0	0	0	1.33929	0.404858	0
gaggctagccagagtggaagatagttggtagtttaagtctAcaa	tA	2559772 (-)	VC2391	-45	95.258	t	-3	1	4	4	2	0	0	2	1	0.0441696	0.665557	0.109379	0.0325256	0	0	0.0817996	0.0277393
						c	-2	7	0	10	26	0	4	5	10	0.309187	0	0.273448	0.422833	0	0.58309	0.204499	0.277393
						t	-1	162	49	52	85	6	10	26	29	7.15548	8.15308	1.42193	1.38234	0.60241	1.45773	1.06339	0.804438
						A	+1	2033	516	3449	5800	948	654	2320	3457	89.7968	85.8569	94.3123	94.3243	95.1807	95.3353	94.8875	95.8946
						c	+2	42	17	90	156	36	12	70	77	1.85512	2.82862	2.46103	2.537	3.61446	1.74927	2.86299	2.13592
						a	+3	12	8	30	51	3	1	12	17	0.530035	1.33111	0.820345	0.829403	0.301205	0.145773	0.490798	0.471567
						a	+4	7	7	22	29	3	5	10	14	0.309187	1.16473	0.601586	0.471621	0.301205	0.728863	0.408998	0.38835
aaatggtgatcaaatcagaatctgagtgccagaatgcggtGaaa	tG	1270193 (-)	VC1197	-65	95.2552	g	-3	0	0	0	0	0	0	0	0	0	0	0	0	0	0	0	0
						g	-2	0	0	0	0	0	1	1	0	0	0	0	0	0	1.17647	0.552486	0
						t	-1	1	0	0	0	0	0	2	1	0.793651	0	0	0	0	0	1.10497	0.636943
						G	+1	123	56	193	187	142	82	165	141	97.619	100	94.6078	93.9698	94.0397	96.4706	91.1602	89.8089
						a	+2	2	0	8	12	8	2	12	13	1.5873	0	3.92157	6.03015	5.29801	2.35294	6.62983	8.28025
						a	+3	0	0	1	0	1	0	1	1	0	0	0.490196	0	0.662252	0	0.552486	0.636943
						a	+4	0	0	2	0	0	0	0	1	0	0	0.980392	0	0	0	0	0.636943
tcattttttactttgtctactttgtactatatttctcctcGtta	cG	787343 (-)	VC0731	-54	95.2382	c	-3	0	0	0	0	0	0	0	0	0	0	0	0	0	0	0	0
						t	-2	13	0	7	5	0	0	1	1	0.360211	0	0.0624721	0.0404924	0	0	0.0137798	0.0173581
						c	-1	51	20	173	212	18	28	96	72	1.41313	1.09469	1.54395	1.71688	0.722022	1.18644	1.32286	1.24978
						G	+1	3357	1676	10437	11455	2376	2246	6832	5409	93.0175	91.7351	93.1459	92.7681	95.3069	95.1695	94.1436	93.8899
						t	+2	85	54	280	353	69	52	206	181	2.35522	2.95567	2.49888	2.85876	2.76775	2.20339	2.83864	3.14182
						t	+3	16	13	51	52	12	11	43	34	0.443336	0.711549	0.455154	0.421121	0.481348	0.466102	0.592531	0.590175
						a	+4	87	64	257	271	18	23	79	64	2.41064	3.50301	2.29362	2.19469	0.722022	0.974576	1.0886	1.11092
ttctgggggatgttctgaaaaattggatgtctttataggtGaag	tG	2609883 (-)	VC2434	-198	95.2161	g	-3	0	0	1	0	0	0	1	0	0	0	0.340136	0	0	0	0.357143	0
						g	-2	3	4	9	10	0	1	2	4	1.97368	2.24719	3.06122	2.23714	0	0.452489	0.714286	1.37931
						t	-1	3	0	3	1	0	0	0	0	1.97368	0	1.02041	0.223714	0	0	0	0
						G	+1	141	171	276	421	139	209	272	278	92.7632	96.0674	93.8776	94.1834	95.8621	94.5701	97.1429	95.8621
						a	+2	2	1	3	11	5	10	4	5	1.31579	0.561798	1.02041	2.46085	3.44828	4.52489	1.42857	1.72414
						a	+3	2	2	1	2	1	1	0	1	1.31579	1.1236	0.340136	0.447427	0.689655	0.452489	0	0.344828
						g	+4	1	0	1	2	0	0	1	2	0.657895	0	0.340136	0.447427	0	0	0.357143	0.689655
aggtattcccttctctctcaataacgcagagactgttcctGtat	tG	2094647 (+)	VC1944	-94	95.1822	c	-3	0	0	0	0	0	0	0	0	0	0	0	0	0	0	0	0
						c	-2	0	0	0	0	0	0	0	0	0	0	0	0	0	0	0	0
						t	-1	3	2	0	0	0	0	0	0	1.69492	1.88679	0	0	0	0	0	0
						G	+1	167	97	188	92	151	81	148	84	94.3503	91.5094	94.4724	95.8333	96.1783	94.186	96.732	95.4545
						t	+2	4	4	8	1	3	0	0	3	2.25989	3.77358	4.0201	1.04167	1.91083	0	0	3.40909
						a	+3	3	3	3	3	3	5	4	1	1.69492	2.83019	1.50754	3.125	1.91083	5.81395	2.61438	1.13636
						t	+4	0	0	0	0	0	0	1	0	0	0	0	0	0	0	0.653595	0
gtattagcattggtaaaaaaatgctgatagaatccccgccAtct	cA	725941 (-)	VC0679	-142	95.1697	g	-3	0	0	0	1	0	0	0	0	0	0	0	0.00646371	0	0	0	0
						c	-2	0	0	1	0	0	0	0	1	0	0	0.00805932	0	0	0	0	0.0149432
						c	-1	23	13	152	211	6	7	75	103	0.783112	1.26829	1.22502	1.36384	0.492611	0.536398	1.1489	1.53915
						A	+1	2805	969	11781	14626	1161	1240	6036	6147	95.5056	94.5366	94.9468	94.5382	95.3202	95.0192	92.4632	91.8559
						t	+2	64	18	295	417	36	44	295	299	2.17909	1.7561	2.3775	2.69537	2.95567	3.37165	4.519	4.46802
						c	+3	38	20	146	169	8	8	68	65	1.29384	1.95122	1.17666	1.09237	0.656814	0.613027	1.04167	0.971309
						t	+4	7	5	33	47	7	6	54	77	0.238338	0.487805	0.265957	0.303794	0.574713	0.45977	0.827206	1.15063
agatttgacaaagccccctttcactcttcactatttcaatActg	tA	1045402 (-)	VC0979	-1128	95.166	a	-3	0	0	1	0	0	0	0	1	0	0	0.598802	0	0	0	0	0.70922
						a	-2	0	0	0	0	1	0	0	0	0	0	0	0	1.2987	0	0	0
						t	-1	0	0	0	1	0	0	0	1	0	0	0	0.584795	0	0	0	0.70922
						A	+1	124	103	162	165	72	61	133	135	98.4127	95.3704	97.006	96.4912	93.5065	96.8254	97.7941	95.7447
						c	+2	0	5	3	4	2	2	3	1	0	4.62963	1.79641	2.33918	2.5974	3.1746	2.20588	0.70922
						t	+3	1	0	1	1	1	0	0	3	0.793651	0	0.598802	0.584795	1.2987	0	0	2.12766
						g	+4	1	0	0	0	1	0	0	0	0.793651	0	0	0	1.2987	0	0	0
aaagcgtgttttgttcgctttgagtatcttaaaataagccGttt	cG	743320 (-)	VC0694	-28	95.1584	g	-3	0	0	0	2	0	0	0	4	0	0	0	0.727273	0	0	0	1.49254
						c	-2	0	0	0	0	0	0	0	0	0	0	0	0	0	0	0	0
						c	-1	0	0	0	1	0	0	0	0	0	0	0	0.363636	0	0	0	0
						G	+1	222	70	258	246	222	155	267	247	94.8718	90.9091	86.5772	89.4545	96.9432	93.3735	93.3566	92.1642
						t	+2	5	1	8	12	5	3	5	4	2.13675	1.2987	2.68456	4.36364	2.18341	1.80723	1.74825	1.49254
						t	+3	3	3	17	11	1	7	9	7	1.28205	3.8961	5.7047	4	0.436681	4.21687	3.14685	2.61194
						t	+4	4	3	15	3	1	1	5	6	1.7094	3.8961	5.03356	1.09091	0.436681	0.60241	1.74825	2.23881
aaatcacattatttccgcgatagcgcgctaatctgaactcAacc	cA	756603 (-)	VC0706	-34	95.1529	c	-3	0	0	0	1	0	0	0	0	0	0	0	0.00910249	0	0	0	0
						t	-2	4	0	1	0	0	0	0	0	0.0831947	0	0.0119847	0	0	0	0	0
						c	-1	24	2	6	8	5	1	6	7	0.499168	0.229358	0.071908	0.07282	0.0692233	0.0404858	0.0684853	0.0547003
						A	+1	4639	835	8075	10622	6862	2354	8370	12257	96.485	95.7569	96.7761	96.6867	95.0021	95.3036	95.537	95.7803
						a	+2	135	30	239	332	323	102	355	500	2.80782	3.44037	2.86433	3.02203	4.47183	4.12955	4.05205	3.90717
						c	+3	2	1	18	20	27	11	27	27	0.0415973	0.114679	0.215724	0.18205	0.373806	0.445344	0.308184	0.210987
						c	+4	4	4	5	3	6	2	3	6	0.0831947	0.458716	0.0599233	0.0273075	0.083068	0.0809717	0.0342427	0.046886
cctctttttctcttcgatgccgtttggcatgatcgcaactGagc	tG	520011 (-)	VC0488	366	95.1386	a	-3	3	0	2	2	0	0	0	1	0.432277	0	0.529101	0.675676	0	0	0	0.21322
						c	-2	2	0	0	0	0	0	0	0	0.288184	0	0	0	0	0	0	0
						t	-1	64	20	33	9	18	10	11	8	9.2219	5.46448	8.73016	3.04054	2.48619	2.71003	1.97842	1.70576
						G	+1	606	332	332	277	685	353	528	443	87.3199	90.7104	87.8307	93.5811	94.6133	95.664	94.964	94.4563
						a	+2	11	8	9	6	19	4	13	14	1.58501	2.18579	2.38095	2.02703	2.62431	1.08401	2.33813	2.98507
						g	+3	6	5	2	1	2	2	3	3	0.864553	1.36612	0.529101	0.337838	0.276243	0.542005	0.539568	0.639659
						c	+4	2	1	0	1	0	0	1	0	0.288184	0.273224	0	0.337838	0	0	0.179856	0
taggggttgaaacccgattctccatccccacattaggggtAtac	tA	920384 (+)	VC0855	-39	95.1345	g	-3	0	0	0	1	0	0	0	0	0	0	0	0.269542	0	0	0	0
						g	-2	2	0	1	0	0	0	0	0	1.22699	0	0.306748	0	0	0	0	0
						t	-1	5	22	3	7	0	11	2	2	3.06748	4.60251	0.920245	1.88679	0	1.27758	1.25786	1.31579
						A	+1	148	445	295	336	106	816	142	130	90.7975	93.0962	90.4908	90.566	95.4955	94.7735	89.3082	85.5263
						t	+2	5	9	17	16	4	23	12	11	3.06748	1.88285	5.21472	4.31267	3.6036	2.67131	7.54717	7.23684
						a	+3	3	2	10	10	1	10	2	7	1.84049	0.41841	3.06748	2.69542	0.900901	1.16144	1.25786	4.60526
						c	+4	0	0	0	1	0	1	1	2	0	0	0	0.269542	0	0.116144	0.628931	1.31579
gttactatttttaatatgcatttacagtattatgtgcctcGtaa	cG	2864849 (+)	VC2698	-109	95.1167	c	-3	0	0	0	0	0	0	0	0	0	0	0	0	0	0	0	0
						t	-2	4	1	0	0	0	1	0	0	0.0504732	0.0329598	0	0	0	0.0181521	0	0
						c	-1	57	21	27	32	36	27	28	13	0.719243	0.692156	0.697494	0.705156	0.438596	0.490107	0.422132	0.50564
						G	+1	7548	2856	3625	4220	7828	5226	6241	2424	95.2429	94.1332	93.6451	92.9925	95.3704	94.863	94.0902	94.2824
						t	+2	154	76	74	111	170	142	136	61	1.94322	2.50494	1.91165	2.44601	2.07115	2.5776	2.05035	2.37262
						a	+3	152	72	140	165	162	102	212	71	1.91798	2.3731	3.61664	3.63596	1.97368	1.85152	3.19614	2.76157
						a	+4	10	8	5	10	12	11	16	2	0.126183	0.263678	0.129166	0.220361	0.146199	0.199673	0.241218	0.0777907
caaggttaaacaatcgttttaatggtggtaaagtaagcacActt	cA	71474 (-)	VC0071	-38	95.1018	c	-3	0	0	0	0	0	0	1	0	0	0	0	0	0	0	0.204499	0
						a	-2	6	0	5	9	8	3	13	15	1.86916	0	1.26904	1.42631	2.53165	1.62162	2.65849	3.44828
						c	-1	0	0	0	4	1	0	0	1	0	0	0	0.633914	0.316456	0	0	0.229885
						A	+1	311	83	376	603	297	178	466	406	96.8847	94.3182	95.4315	95.5626	93.9873	96.2162	95.2965	93.3333
						c	+2	4	4	8	8	8	4	6	6	1.24611	4.54545	2.03046	1.26783	2.53165	2.16216	1.22699	1.37931
						t	+3	0	0	3	6	1	0	1	6	0	0	0.761421	0.950872	0.316456	0	0.204499	1.37931
						t	+4	0	1	2	1	1	0	2	1	0	1.13636	0.507614	0.158479	0.316456	0	0.408998	0.229885
tggtcaattccaccccaagttaacctcctacactcaaagaGcga	aG	1321633 (-)	VC1249	-34	95.0968	a	-3	0	0	0	0	1	0	0	0	0	0	0	0	0.0545554	0	0	0
						g	-2	0	0	0	0	1	1	0	1	0	0	0	0	0.0545554	0.0763359	0	0.280112
						a	-1	9	5	1	6	3	5	0	1	0.43881	0.539957	0.165563	0.96463	0.163666	0.381679	0	0.280112
						G	+1	1965	852	584	596	1747	1243	459	346	95.8069	92.0086	96.6887	95.8199	95.3082	94.8855	96.4286	96.9188
						c	+2	44	49	16	10	43	35	10	6	2.14529	5.29158	2.64901	1.60772	2.34588	2.67176	2.10084	1.68067
						g	+3	33	20	2	7	33	25	7	1	1.60897	2.15983	0.331126	1.1254	1.80033	1.9084	1.47059	0.280112
						a	+4	0	0	1	3	5	1	0	2	0	0	0.165563	0.482315	0.272777	0.0763359	0	0.560224
ttctgacagcgaacaacgagaagtggctaagcttatttacGaga	cG	180695 (+)	VC0179	276	95.0883	t	-3	0	2	0	0	0	0	1	0	0	3.84615	0	0	0	0	1.07527	0
						a	-2	0	1	0	2	0	1	0	3	0	1.92308	0	2.15054	0	1.35135	0	3.79747
						c	-1	1	0	0	0	1	0	0	0	1.66667	0	0	0	1.92308	0	0	0
						G	+1	55	49	79	87	49	71	87	70	91.6667	94.2308	92.9412	93.5484	94.2308	95.9459	93.5484	88.6076
						a	+2	3	0	4	1	2	2	4	4	5	0	4.70588	1.07527	3.84615	2.7027	4.30108	5.06329
						g	+3	0	0	0	1	0	0	1	1	0	0	0	1.07527	0	0	1.07527	1.26582
						a	+4	1	0	2	2	0	0	0	1	1.66667	0	2.35294	2.15054	0	0	0	1.26582
tttgtttttgattcggcaccctttttgctacattgacggcActt	cA	1631867 (+)	VC1519	99	95.0849	g	-3	0	0	0	0	0	0	0	0	0	0	0	0	0	0	0	0
						g	-2	1	0	0	2	0	0	1	0	0.285714	0	0	0.243605	0	0	0.17452	0
						c	-1	1	0	1	1	0	0	0	1	0.285714	0	0.0890472	0.121803	0	0	0	0.234742
						A	+1	330	113	1064	786	194	107	539	402	94.2857	99.1228	94.7462	95.7369	94.6341	95.5357	94.0663	94.3662
						c	+2	4	0	28	13	9	2	21	8	1.14286	0	2.49332	1.58343	4.39024	1.78571	3.66492	1.87793
						t	+3	4	0	9	1	0	3	3	6	1.14286	0	0.801425	0.121803	0	2.67857	0.52356	1.40845
						t	+4	10	1	21	18	2	0	9	9	2.85714	0.877193	1.86999	2.19245	0.97561	0	1.57068	2.11268
ccggcttgcaagtgaaatatggtgtaggtatttttaactcAgtc	cA	2727137 (-)	VC2546	-119	95.0842	c	-3	1	5	3	8	1	0	5	4	0.591716	5.61798	0.911854	1.93237	0.518135	0	1.66667	1.52091
						t	-2	1	0	0	0	0	0	0	0	0.591716	0	0	0	0	0	0	0
						c	-1	0	0	2	1	0	0	0	0	0	0	0.607903	0.241546	0	0	0	0
						A	+1	160	83	310	383	187	111	287	249	94.6746	93.2584	94.2249	92.5121	96.8912	93.2773	95.6667	94.6768
						g	+2	2	1	13	21	5	8	8	8	1.18343	1.1236	3.95137	5.07246	2.59067	6.72269	2.66667	3.04183
						t	+3	3	0	1	0	0	0	0	2	1.77515	0	0.303951	0	0	0	0	0.760456
						c	+4	2	0	0	1	0	0	0	0	1.18343	0	0	0.241546	0	0	0	0
aaccatagcctgtaaaaggcttttcgatgatcatatctatGgtt	tG	416682 (+)	VC0392	2073	95.0755	t	-3	0	0	0	0	0	0	0	0	0	0	0	0	0	0	0	0
						a	-2	0	0	0	0	0	0	0	0	0	0	0	0	0	0	0	0
						t	-1	6	1	0	0	0	0	2	0	2.6087	0.819672	0	0	0	0	1.23457	0
						G	+1	218	118	190	148	183	150	152	183	94.7826	96.7213	95.9596	93.0818	95.8115	94.3396	93.8272	94.3299
						g	+2	5	3	5	7	6	8	7	10	2.17391	2.45902	2.52525	4.40252	3.14136	5.03145	4.32099	5.15464
						t	+3	1	0	2	3	1	1	1	0	0.434783	0	1.0101	1.88679	0.52356	0.628931	0.617284	0
						t	+4	0	0	1	1	1	0	0	1	0	0	0.505051	0.628931	0.52356	0	0	0.515464
tggggtttacccgcaaggtgaaattgtgattaatggacgtGaag	tG	2810370 (+)	VC2638	249	95.0537	c	-3	0	0	0	0	0	0	0	0	0	0	0	0	0	0	0	0
						g	-2	0	0	0	0	0	0	0	0	0	0	0	0	0	0	0	0
						t	-1	0	0	0	0	0	0	0	1	0	0	0	0	0	0	0	1.31579
						G	+1	87	54	63	46	60	70	61	71	93.5484	94.7368	95.4545	90.1961	96.7742	93.3333	96.8254	93.4211
						a	+2	6	3	2	3	2	5	1	4	6.45161	5.26316	3.0303	5.88235	3.22581	6.66667	1.5873	5.26316
						a	+3	0	0	0	2	0	0	1	0	0	0	0	3.92157	0	0	1.5873	0
						g	+4	0	0	1	0	0	0	0	0	0	0	1.51515	0	0	0	0	0
ttacaagctcctcgcgctcgccgcgcggcatactgggtgaAtaa	aA	197816 (-)	VC0191	-18	95.0327	t	-3	0	0	0	0	0	0	0	0	0	0	0	0	0	0	0	0
						g	-2	0	0	3	0	1	1	2	0	0	0	1.1236	0	0.239808	0.561798	0.8	0
						a	-1	6	0	9	10	6	2	11	8	1.70455	0	3.37079	3.71747	1.43885	1.1236	4.4	2.61438
						A	+1	319	67	245	250	399	168	229	285	90.625	95.7143	91.7603	92.9368	95.6835	94.382	91.6	93.1373
						t	+2	14	0	6	6	4	3	5	4	3.97727	0	2.24719	2.23048	0.959233	1.68539	2	1.30719
						a	+3	5	1	3	2	4	2	3	4	1.42045	1.42857	1.1236	0.743494	0.959233	1.1236	1.2	1.30719
						a	+4	8	2	1	1	3	2	0	5	2.27273	2.85714	0.374532	0.371747	0.719424	1.1236	0	1.63399
aaacactgttttttgatcgagattggattattctaagtctGcat	tG	1048096 (-)	VC0984	-72	95.018	t	-3	0	0	0	0	0	0	0	0	0	0	0	0	0	0	0	0
						c	-2	0	0	0	0	0	0	0	0	0	0	0	0	0	0	0	0
						t	-1	1	0	1	0	0	0	2	0	0.657895	0	0.462963	0	0	0	0.862069	0
						G	+1	150	79	207	283	188	96	225	206	98.6842	98.75	95.8333	95.9322	95.9184	94.1176	96.9828	97.6303
						c	+2	1	0	5	10	8	3	4	3	0.657895	0	2.31481	3.38983	4.08163	2.94118	1.72414	1.4218
						a	+3	0	0	2	1	0	2	0	0	0	0	0.925926	0.338983	0	1.96078	0	0
						t	+4	0	1	1	1	0	1	1	2	0	1.25	0.462963	0.338983	0	0.980392	0.431034	0.947867
gcattactttctctctgtgcccgtgagtataattgcccccGctt	cG	2509766 (-)	VC2352	-58	95.009	c	-3	0	0	0	0	0	0	0	0	0	0	0	0	0	0	0	0
						c	-2	0	0	0	0	0	0	0	0	0	0	0	0	0	0	0	0
						c	-1	11	0	6	10	8	7	7	5	3.67893	0	1.373	1.9084	2.40964	2.28013	1.25224	1.0661
						G	+1	281	115	420	500	314	293	542	455	93.9799	98.2906	96.1098	95.4198	94.5783	95.4397	96.9589	97.0149
						c	+2	6	2	10	12	9	7	6	8	2.00669	1.7094	2.28833	2.29008	2.71084	2.28013	1.07335	1.70576
						t	+3	1	0	1	2	1	0	4	1	0.334448	0	0.228833	0.381679	0.301205	0	0.715564	0.21322
						t	+4	0	0	0	0	0	0	0	0	0	0	0	0	0	0	0	0
ctaaatgaatttttcgtcaactttgtgttatgcttacaccActt	cA	2049278 (+)	VC1901	-274	95	a	-3	0	0	0	0	0	0	0	1	0	0	0	0	0	0	0	0.943396
						c	-2	0	0	0	0	0	0	0	0	0	0	0	0	0	0	0	0
						c	-1	1	0	0	0	0	0	0	0	0.483092	0	0	0	0	0	0	0
						A	+1	199	162	109	106	163	112	114	105	96.1353	98.7805	95.614	99.0654	95.8824	94.1176	95	99.0566
						c	+2	7	2	4	1	5	6	5	0	3.38164	1.21951	3.50877	0.934579	2.94118	5.04202	4.16667	0
						t	+3	0	0	1	0	2	1	1	0	0	0	0.877193	0	1.17647	0.840336	0.833333	0
						t	+4	0	0	0	0	0	0	0	0	0	0	0	0	0	0	0	0
cttggcataaattgttcgtacaatttcttaacataccgctGtgc	tG	1314798 (+)	VC1242	-20	94.9761	g	-3	0	0	0	0	0	0	0	0	0	0	0	0	0	0	0	0
						c	-2	0	0	1	0	0	0	0	0	0	0	0.0657462	0	0	0	0	0
						t	-1	33	19	10	11	5	5	13	10	1.31947	1.20635	0.657462	0.912106	0.25641	0.310174	0.886162	1.1274
						G	+1	2356	1479	1423	1131	1846	1536	1382	826	94.2023	93.9048	93.5569	93.7811	94.6667	95.2854	94.2059	93.1229
						t	+2	56	46	32	24	37	29	26	21	2.2391	2.92063	2.10388	1.99005	1.89744	1.79901	1.77232	2.36753
						g	+3	54	31	51	34	62	38	45	30	2.15914	1.96825	3.35306	2.81924	3.17949	2.35732	3.06748	3.38219
						c	+4	2	0	4	6	0	4	1	0	0.079968	0	0.262985	0.497512	0	0.248139	0.0681663	0
gtcgtctggaggggcaggggaaatttgtcacacttagtgaAcct	aA	309761 (-)	VC0300	-27	94.9523	t	-3	1	0	0	0	0	0	0	0	0.165837	0	0	0	0	0	0	0
						g	-2	4	0	0	0	1	0	0	1	0.66335	0	0	0	0.173611	0	0	0.127551
						a	-1	6	1	15	29	13	4	23	19	0.995025	0.680272	1.87032	2.58237	2.25694	1.86047	2.64368	2.42347
						A	+1	576	143	761	1068	550	203	821	742	95.5224	97.2789	94.8878	95.1024	95.4861	94.4186	94.3678	94.6429
						c	+2	13	0	22	25	11	6	24	20	2.15589	0	2.74314	2.22618	1.90972	2.7907	2.75862	2.55102
						c	+3	1	1	2	0	1	0	2	1	0.165837	0.680272	0.249377	0	0.173611	0	0.229885	0.127551
						t	+4	2	2	2	1	0	2	0	1	0.331675	1.36054	0.249377	0.0890472	0	0.930233	0	0.127551
ttgggttgatatcgaagagattactcgtcaaactgttcgtGaaa	tG	501102 (-)	VC0472	225	94.9523	c	-3	1	0	1	0	0	0	0	0	0.102041	0	0.162602	0	0	0	0	0
						g	-2	0	0	2	0	0	0	0	1	0	0	0.325203	0	0	0	0	0.179533
						t	-1	7	1	1	0	0	0	0	0	0.714286	0.185874	0.162602	0	0	0	0	0
						G	+1	929	493	564	441	768	464	486	523	94.7959	91.6357	91.7073	93.6306	95.4037	94.501	94.9219	93.8959
						a	+2	15	17	20	13	18	12	13	19	1.53061	3.15985	3.25203	2.76008	2.23602	2.44399	2.53906	3.41113
						a	+3	2	9	3	2	3	0	1	2	0.204082	1.67286	0.487805	0.424628	0.372671	0	0.195312	0.359066
						a	+4	26	18	24	15	16	15	12	12	2.65306	3.34572	3.90244	3.18471	1.98758	3.05499	2.34375	2.1544
ttacttccgtattgcaagcgtaagctgatattctatagccAtga	cA	317660 (-)	VC0305	0	94.9419	g	-3	0	0	0	0	0	0	0	0	0	0	0	0	0	0	0	0
						c	-2	0	0	0	0	0	0	0	0	0	0	0	0	0	0	0	0
						c	-1	13	7	0	3	1	0	1	0	1.43488	3.44828	0	0.223881	0.263852	0	0.153846	0
						A	+1	872	182	792	1285	356	403	608	659	96.2472	89.6552	97.0588	95.8955	93.9314	95.9524	93.5385	94.8201
						t	+2	13	11	17	31	18	13	23	29	1.43488	5.41872	2.08333	2.31343	4.74934	3.09524	3.53846	4.17266
						g	+3	7	3	5	14	4	4	17	5	0.772627	1.47783	0.612745	1.04478	1.05541	0.952381	2.61538	0.719424
						a	+4	1	0	2	7	0	0	1	2	0.110375	0	0.245098	0.522388	0	0	0.153846	0.28777
aagcgctactagaattcccgggctgtgctatggtgatctcGcat	cG	746530 (-)	VC0697	-285	94.9071	c	-3	1	0	2	0	1	1	1	1	0.518135	0	1.0989	0	0.343643	0.520833	0.406504	0.387597
						t	-2	1	0	0	0	0	0	1	0	0.518135	0	0	0	0	0	0.406504	0
						c	-1	0	0	0	0	0	0	0	0	0	0	0	0	0	0	0	0
						G	+1	178	75	168	191	275	183	229	247	92.228	91.4634	92.3077	93.1707	94.5017	95.3125	93.0894	95.7364
						c	+2	2	5	2	9	8	1	7	6	1.03627	6.09756	1.0989	4.39024	2.74914	0.520833	2.84553	2.32558
						a	+3	7	2	9	5	7	5	8	4	3.62694	2.43902	4.94505	2.43902	2.4055	2.60417	3.25203	1.55039
						t	+4	4	0	1	0	0	2	0	0	2.07254	0	0.549451	0	0	1.04167	0	0
agaacttcacaattacttcgcaaagtaaaaaaattggtctGtcg	tG	2160567 (-)	VC2007	-23	94.9014	t	-3	0	0	0	0	0	0	0	0	0	0	0	0	0	0	0	0
						c	-2	0	0	0	0	0	0	0	0	0	0	0	0	0	0	0	0
						t	-1	9	0	10	11	9	2	4	10	4.30622	0	6.17284	6.43275	3.55731	1.21951	2.15054	5.10204
						G	+1	196	110	142	154	238	157	178	182	93.7799	96.4912	87.6543	90.0585	94.0711	95.7317	95.6989	92.8571
						t	+2	4	4	9	5	5	5	4	4	1.91388	3.50877	5.55556	2.92398	1.97628	3.04878	2.15054	2.04082
						c	+3	0	0	0	1	1	0	0	0	0	0	0	0.584795	0.395257	0	0	0
						g	+4	0	0	1	0	0	0	0	0	0	0	0.617284	0	0	0	0	0
tttctctaaaggatatttatttctcgccgttacaagatacGaga	cG	2297499 (-)	VC2142	-74	94.8885	t	-3	0	0	0	0	0	0	0	0	0	0	0	0	0	0	0	0
						a	-2	0	0	0	0	0	0	0	0	0	0	0	0	0	0	0	0
						c	-1	0	0	0	0	1	0	0	0	0	0	0	0	0.265252	0	0	0
						G	+1	525	555	218	143	355	523	164	75	90.6736	91.8874	87.2	90.5063	94.1645	95.6124	92.6554	90.3614
						a	+2	52	45	22	9	15	18	8	4	8.981	7.45033	8.8	5.6962	3.97878	3.29068	4.51977	4.81928
						g	+3	2	4	8	5	4	5	5	3	0.345423	0.662252	3.2	3.16456	1.06101	0.914077	2.82486	3.61446
						a	+4	0	0	2	1	2	1	0	1	0	0	0.8	0.632911	0.530504	0.182815	0	1.20482
gaaactctgggaagctaaacgtgaatgctaaagtatctaaGcgt	aG	267123 (+)	VC0262	-269	94.8874	t	-3	0	0	0	0	0	0	0	0	0	0	0	0	0	0	0	0
						a	-2	0	0	0	0	0	0	0	0	0	0	0	0	0	0	0	0
						a	-1	0	0	1	0	0	0	0	1	0	0	1.21951	0	0	0	0	1.07527
						G	+1	80	60	81	53	74	74	88	85	97.561	98.3607	98.7805	96.3636	96.1039	93.6709	96.7033	91.3978
						c	+2	0	1	0	2	2	3	0	4	0	1.63934	0	3.63636	2.5974	3.79747	0	4.30108
						g	+3	1	0	0	0	1	2	3	3	1.21951	0	0	0	1.2987	2.53165	3.2967	3.22581
						t	+4	1	0	0	0	0	0	0	0	1.21951	0	0	0	0	0	0	0
tttgcttgtggcgaatgatctcaagtggtaacactgacgtAtag	tA	2456882 (-)	VC2302	-46	94.8803	c	-3	0	1	1	0	0	0	1	0	0	0.813008	0.520833	0	0	0	0.442478	0
						g	-2	3	0	1	0	0	0	0	0	0.854701	0	0.520833	0	0	0	0	0
						t	-1	19	6	1	5	1	3	3	4	5.41311	4.87805	0.520833	1.77936	0.307692	1.28205	1.32743	1.50943
						A	+1	317	110	177	250	307	223	201	243	90.3134	89.4309	92.1875	88.968	94.4615	95.2991	88.9381	91.6981
						t	+2	6	2	5	7	6	2	10	7	1.7094	1.62602	2.60417	2.4911	1.84615	0.854701	4.42478	2.64151
						a	+3	6	3	6	19	11	6	10	11	1.7094	2.43902	3.125	6.76157	3.38462	2.5641	4.42478	4.15094
						g	+4	0	1	1	0	0	0	1	0	0	0.813008	0.520833	0	0	0	0.442478	0
aatgtcgatatattattttaactacggtaaagtgcacctcGact	cG	2193139 (+)	VC2037	-55	94.8783	c	-3	1	0	0	0	0	0	0	0	0.0623441	0	0	0	0	0	0	0
						t	-2	6	0	1	3	1	0	3	1	0.374065	0	0.0615385	0.172117	0.0665779	0	0.269784	0.0765697
						c	-1	49	12	43	39	42	21	33	28	3.05486	4.12371	2.64615	2.23752	2.79627	3.44828	2.96763	2.14395
						G	+1	1507	260	1539	1633	1432	575	1042	1241	93.9526	89.3471	94.7077	93.689	95.3395	94.4171	93.705	95.023
						a	+2	33	15	32	38	23	11	30	27	2.05736	5.15464	1.96923	2.18015	1.53129	1.80624	2.69784	2.06738
						c	+3	4	3	6	21	2	0	3	6	0.249377	1.03093	0.369231	1.20482	0.133156	0	0.269784	0.459418
						t	+4	4	1	4	9	2	2	1	3	0.249377	0.343643	0.246154	0.516351	0.133156	0.328407	0.0899281	0.229709
gccagtgaagctcgcttattgataaattactatccacagtGagc	tG	735314 (-)	VC0687	-32	94.8336	a	-3	0	0	0	0	0	1	1	0	0	0	0	0	0	0.277778	0.0874891	0
						g	-2	2	0	2	0	0	1	1	0	0.198807	0	0.157233	0	0	0.277778	0.0874891	0
						t	-1	2	0	13	26	4	3	5	15	0.198807	0	1.02201	1.03751	0.660066	0.833333	0.437445	0.95057
						G	+1	975	202	1197	2397	572	343	1105	1480	96.9185	98.0583	94.1038	95.6504	94.3894	95.2778	96.6754	93.7896
						a	+2	19	4	47	64	24	9	17	61	1.88867	1.94175	3.69497	2.55387	3.9604	2.5	1.48731	3.86565
						g	+3	1	0	2	9	6	1	12	20	0.0994036	0	0.157233	0.359138	0.990099	0.277778	1.04987	1.26743
						c	+4	7	0	11	10	0	2	2	2	0.695825	0	0.86478	0.399042	0	0.555556	0.174978	0.126743
ttctgattgatgttttctaaccgagagttagtctacggatAtgg	tA	1037757 (+)	VC0972	-134	94.8256	g	-3	0	0	0	0	0	0	0	0	0	0	0	0	0	0	0	0
						a	-2	3	1	3	0	0	0	0	0	0.136799	0.0588582	0.232378	0	0	0	0	0
						t	-1	146	47	8	4	4	2	0	2	6.65755	2.76633	0.619675	0.389864	0.216802	0.118765	0	0.289855
						A	+1	1953	1577	1215	976	1745	1601	738	644	89.0561	92.8193	94.1131	95.1267	94.5799	95.0713	95.1031	93.3333
						t	+2	30	31	29	23	51	47	18	19	1.36799	1.8246	2.24632	2.24172	2.76423	2.79097	2.31959	2.75362
						g	+3	58	42	35	21	39	29	19	24	2.64478	2.47204	2.71108	2.04678	2.11382	1.72209	2.44845	3.47826
						g	+4	3	1	1	2	6	5	1	1	0.136799	0.0588582	0.0774593	0.194932	0.325203	0.296912	0.128866	0.144928
ctatagttcacaccattaacgatttggttaaaatcaaggcGtgc	cG	1935211 (-)	VC1785	796	94.82	g	-3	0	0	0	0	0	0	1	0	0	0	0	0	0	0	1.19048	0
						g	-2	0	0	0	0	0	0	0	1	0	0	0	0	0	0	0	1.05263
						c	-1	2	0	0	1	3	1	0	0	1.42857	0	0	1.13636	2.20588	1.49254	0	0
						G	+1	136	57	109	86	128	64	78	91	97.1429	90.4762	91.5966	97.7273	94.1176	95.5224	92.8571	95.7895
						t	+2	2	6	7	0	5	2	0	2	1.42857	9.52381	5.88235	0	3.67647	2.98507	0	2.10526
						g	+3	0	0	3	1	0	0	5	1	0	0	2.52101	1.13636	0	0	5.95238	1.05263
						c	+4	0	0	0	0	0	0	0	0	0	0	0	0	0	0	0	0
tattcacacggatgcactcgcctttctgcgacaatcgggtAaac	tA	136375 (-)	VC0145	-221	94.8123	g	-3	0	0	0	0	0	0	0	0	0	0	0	0	0	0	0	0
						g	-2	0	0	1	1	0	0	0	0	0	0	0.840336	1.21951	0	0	0	0
						t	-1	2	4	0	0	0	0	0	0	0.854701	2.51572	0	0	0	0	0	0
						A	+1	220	144	115	77	226	214	135	112	94.0171	90.566	96.6387	93.9024	96.5812	93.0435	97.8261	94.1176
						a	+2	7	8	2	4	7	11	2	3	2.99145	5.03145	1.68067	4.87805	2.99145	4.78261	1.44928	2.52101
						a	+3	5	3	1	0	1	5	1	4	2.13675	1.88679	0.840336	0	0.42735	2.17391	0.724638	3.36134
						c	+4	0	0	0	0	0	0	0	0	0	0	0	0	0	0	0	0
cactgagtgacgccagcaaaatatttgttattatcgacaaAtca	aA	960454 (-)	VC0900	-40	94.8096	c	-3	0	0	0	0	0	0	0	0	0	0	0	0	0	0	0	0
						a	-2	0	0	0	0	0	0	0	0	0	0	0	0	0	0	0	0
						a	-1	0	0	0	0	2	1	0	2	0	0	0	0	0.796813	0.8	0	1.18343
						A	+1	263	67	236	204	239	118	134	143	92.2807	81.7073	86.4469	85.3556	95.2191	94.4	84.8101	84.6154
						t	+2	18	12	28	28	6	6	18	23	6.31579	14.6341	10.2564	11.7155	2.39044	4.8	11.3924	13.6095
						c	+3	4	3	6	2	3	0	2	0	1.40351	3.65854	2.1978	0.83682	1.19522	0	1.26582	0
						a	+4	0	0	3	5	1	0	4	1	0	0	1.0989	2.09205	0.398406	0	2.53165	0.591716
gcaactggcgaatgggctgagtgtgagccagaatcgattgGctt	gG	1820013 (-)	VC1686	406	94.8024	t	-3	0	0	0	1	0	1	0	3	0	0	0	0.900901	0	1.38889	0	2.54237
						t	-2	1	0	0	0	1	0	0	0	1.20482	0	0	0	1.03093	0	0	0
						g	-1	11	7	1	3	1	0	0	1	13.253	11.8644	1.08696	2.7027	1.03093	0	0	0.847458
						G	+1	71	52	88	105	95	66	92	104	85.5422	88.1356	95.6522	94.5946	97.9381	91.6667	94.8454	88.1356
						c	+2	0	0	1	2	0	5	4	6	0	0	1.08696	1.8018	0	6.94444	4.12371	5.08475
						t	+3	0	0	1	0	0	0	1	4	0	0	1.08696	0	0	0	1.03093	3.38983
						t	+4	0	0	1	0	0	0	0	0	0	0	1.08696	0	0	0	0	0
gctcttgattagctcttcagtttgtggaaaatctggagctAggt	tA	2055820 (-)	VC1904	-446	94.797	g	-3	2	0	0	0	1	0	0	0	0.280505	0	0	0	0.176056	0	0	0
						c	-2	0	0	0	0	2	0	0	3	0	0	0	0	0.352113	0	0	0.702576
						t	-1	158	63	5	10	7	0	5	6	22.1599	15.2913	1.39276	3.19489	1.23239	0	1.05485	1.40515
						A	+1	541	337	351	297	539	268	460	401	75.8766	81.7961	97.7716	94.8882	94.8944	94.6996	97.0464	93.911
						g	+2	7	7	3	5	12	11	7	14	0.981767	1.69903	0.835655	1.59744	2.11268	3.88693	1.47679	3.27869
						g	+3	0	0	0	0	6	3	2	1	0	0	0	0	1.05634	1.06007	0.421941	0.234192
						t	+4	5	5	0	1	1	1	0	2	0.701262	1.21359	0	0.319489	0.176056	0.353357	0	0.468384
ggcttaccaatgcagatttcaaccattgcaggtgtactggCttc	gC	733901 (-)	VC0687	1381	94.795	t	-3	1	0	0	0	0	0	0	0	0.657895	0	0	0	0	0	0	0
						g	-2	0	0	0	0	0	0	0	0	0	0	0	0	0	0	0	0
						g	-1	2	3	1	0	1	0	2	4	1.31579	0.797872	0.404858	0	0.970874	0	1.33333	2
						C	+1	144	366	242	216	98	51	145	191	94.7368	97.3404	97.9757	98.1818	95.1456	94.4444	96.6667	95.5
						t	+2	3	5	2	4	3	0	3	4	1.97368	1.32979	0.809717	1.81818	2.91262	0	2	2
						t	+3	1	0	0	0	1	2	0	1	0.657895	0	0	0	0.970874	3.7037	0	0.5
						c	+4	1	2	2	0	0	1	0	0	0.657895	0.531915	0.809717	0	0	1.85185	0	0
cagattttgcagcatttcgatcctgagcgaaaattaccggActa	gA	2692679 (-)	VC2504	-65	94.7861	c	-3	0	0	0	0	0	0	0	0	0	0	0	0	0	0	0	0
						g	-2	1	0	0	0	0	0	1	0	0.214133	0	0	0	0	0	0.115075	0
						g	-1	11	5	15	10	13	5	15	16	2.35546	2.38095	1.91816	1.26904	2.96804	1.18203	1.72612	2.54777
						A	+1	431	191	719	731	412	404	807	584	92.2912	90.9524	91.9437	92.7665	94.0639	95.5083	92.8654	92.9936
						c	+2	13	2	23	21	12	10	30	12	2.78373	0.952381	2.94118	2.66497	2.73973	2.36407	3.45224	1.91083
						t	+3	1	0	2	2	0	0	2	8	0.214133	0	0.255754	0.253807	0	0	0.23015	1.27389
						a	+4	10	12	23	24	1	4	14	8	2.14133	5.71429	2.94118	3.04569	0.228311	0.945626	1.61105	1.27389
caacttgacccgtgccagagaaaatcagaaagttagcgctGtga	tG	2516841 (-)	VC2360	-47	94.7332	g	-3	0	0	0	1	0	0	0	0	0	0	0	0.104822	0	0	0	0
						c	-2	0	0	0	0	0	1	0	0	0	0	0	0	0	0.617284	0	0
						t	-1	42	11	124	194	23	3	59	108	12.3167	12.2222	16.7116	20.3354	5.29954	1.85185	11.8712	14.0992
						G	+1	292	77	604	733	399	158	429	639	85.6305	85.5556	81.4016	76.8344	91.9355	97.5309	86.3179	83.4204
						t	+2	6	2	12	23	10	0	6	15	1.75953	2.22222	1.61725	2.4109	2.30415	0	1.20724	1.95822
						g	+3	0	0	2	0	0	0	2	4	0	0	0.269542	0	0	0	0.402414	0.522193
						a	+4	1	0	0	3	2	0	1	0	0.293255	0	0	0.314465	0.460829	0	0.201207	0
agcaattgtattagaatgttgcagtccgtatagtgacacaGaaa	aG	2252960 (-)	VC2091	-189	94.7253	a	-3	3	2	0	0	0	1	0	0	0.0805585	0.160772	0	0	0	0.081367	0	0
						c	-2	1	0	4	4	0	0	0	0	0.0268528	0	0.104959	0.112994	0	0	0	0
						a	-1	43	33	82	62	20	20	35	36	1.15467	2.65273	2.15167	1.75141	1.41143	1.62734	1.29008	1.46759
						G	+1	3574	1166	3607	3374	1339	1167	2554	2292	95.9721	93.7299	94.6471	95.3107	94.4954	94.9552	94.1393	93.4366
						a	+2	85	33	92	83	32	31	74	80	2.28249	2.65273	2.41406	2.34463	2.25829	2.52238	2.72761	3.26131
						a	+3	8	7	18	10	14	5	31	29	0.214823	0.562701	0.472317	0.282486	0.988003	0.406835	1.14265	1.18223
						a	+4	10	3	8	7	12	5	19	16	0.268528	0.241158	0.209919	0.19774	0.84686	0.406835	0.700332	0.652263
tccagtacttgtctaaacttgaataggttacaattagcccGatt	cG	99135 (-)	VC0100	-29	94.707	c	-3	0	0	0	0	0	0	0	0	0	0	0	0	0	0	0	0
						c	-2	1	0	0	0	0	0	0	0	0.0937207	0	0	0	0	0	0	0
						c	-1	2	0	2	2	1	0	0	0	0.187441	0	0.102197	0.0653595	0.0786164	0	0	0
						G	+1	1019	223	1849	2946	1216	440	2082	2938	95.5014	97.3799	94.4813	96.2745	95.5975	93.8166	94.8087	95.5137
						a	+2	30	4	79	88	43	20	82	102	2.81162	1.74672	4.03679	2.87582	3.3805	4.26439	3.73406	3.31599
						t	+3	15	2	22	19	8	8	25	29	1.40581	0.873362	1.12417	0.620915	0.628931	1.70576	1.13843	0.942783
						t	+4	0	0	5	5	4	1	7	7	0	0	0.255493	0.163399	0.314465	0.21322	0.318761	0.227568
gccatatcgaactttttaaaaaaccgtgagactaatagtcActa	cA	757815 (-)	VC0708	-83	94.6932	g	-3	0	0	0	0	0	0	0	0	0	0	0	0	0	0	0	0
						t	-2	0	0	0	0	0	0	0	0	0	0	0	0	0	0	0	0
						c	-1	2	1	0	3	0	0	2	1	0.677966	0.520833	0	0.385604	0	0	0.392927	0.163399
						A	+1	279	180	519	714	242	394	468	586	94.5763	93.75	93.6823	91.7738	94.902	94.4844	91.945	95.7516
						c	+2	6	7	13	28	7	12	26	15	2.0339	3.64583	2.34657	3.59897	2.7451	2.8777	5.10806	2.45098
						t	+3	5	2	15	19	2	2	8	7	1.69492	1.04167	2.70758	2.44216	0.784314	0.479616	1.57171	1.14379
						a	+4	3	2	7	14	4	9	5	3	1.01695	1.04167	1.26354	1.79949	1.56863	2.15827	0.982318	0.490196
tgaactgtcattgctctgtgtgctacctgataattatcgaAtca	aA	2788942 (-)	VC2619	-224	94.6855	c	-3	0	0	0	0	0	0	0	0	0	0	0	0	0	0	0	0
						g	-2	0	0	0	0	1	1	0	0	0	0	0	0	0.364964	0.515464	0	0
						a	-1	0	8	4	0	0	1	1	0	0	9.41176	2.1164	0	0	0.515464	0.507614	0
						A	+1	139	76	173	159	259	184	187	280	97.2028	89.4118	91.5344	91.9075	94.5255	94.8454	94.9239	94.9153
						t	+2	3	0	8	11	10	7	5	13	2.0979	0	4.2328	6.35838	3.64964	3.60825	2.53807	4.40678
						c	+3	0	1	2	0	1	0	1	0	0	1.17647	1.0582	0	0.364964	0	0.507614	0
						a	+4	1	0	2	3	3	1	3	2	0.699301	0	1.0582	1.7341	1.09489	0.515464	1.52284	0.677966
ctacttccctttgcctaaagttactggtaataatgttgtcAgcg	cA	1170631 (+)	VC1101	-88	94.685	g	-3	0	0	0	0	0	0	0	0	0	0	0	0	0	0	0	0
						t	-2	4	0	0	0	0	0	0	0	0.619195	0	0	0	0	0	0	0
						c	-1	4	0	3	3	2	0	0	6	0.619195	0	0.348028	0.294406	0.245399	0	0	0.575816
						A	+1	626	138	840	992	775	346	845	984	96.904	99.2806	97.4478	97.3503	95.092	94.2779	95.5882	94.4338
						g	+2	11	1	18	21	33	20	32	49	1.70279	0.719424	2.08817	2.06084	4.04908	5.44959	3.61991	4.7025
						c	+3	0	0	1	1	1	1	5	3	0	0	0.116009	0.0981354	0.122699	0.27248	0.565611	0.287908
						g	+4	1	0	0	2	4	0	2	0	0.154799	0	0	0.196271	0.490798	0	0.226244	0
ttctgcttcgattgtttttgagcagtcttatagtgaagttGatg	tG	1587908 (+)	VC1483	-517	94.6704	g	-3	1	0	5	1	0	2	3	1	0.302115	0	2.29358	0.483092	0	0.621118	1.13208	0.740741
						t	-2	10	2	10	19	1	2	8	6	3.02115	0.706714	4.58716	9.17874	0.460829	0.621118	3.01887	4.44444
						t	-1	5	0	2	2	2	0	0	0	1.51057	0	0.917431	0.966184	0.921659	0	0	0
						G	+1	312	271	195	181	206	304	243	126	94.2598	95.7597	89.4495	87.4396	94.9309	94.4099	91.6981	93.3333
						a	+2	2	10	6	4	7	11	6	1	0.60423	3.53357	2.75229	1.93237	3.22581	3.41615	2.26415	0.740741
						t	+3	1	0	0	0	1	1	4	1	0.302115	0	0	0	0.460829	0.310559	1.50943	0.740741
						g	+4	0	0	0	0	0	2	1	0	0	0	0	0	0	0.621118	0.377358	0
ttgtgattacagtaagaaaatgacaggctataatgcgtgcAact	cA	246114 (-)	VC0240	-27	94.6539	t	-3	1	0	0	1	0	0	0	1	0.110011	0	0	0.0736377	0	0	0	0.147493
						g	-2	0	0	0	0	0	0	0	0	0	0	0	0	0	0	0	0
						c	-1	0	1	0	1	0	0	1	0	0	0.456621	0	0.0736377	0	0	0.220751	0
						A	+1	888	214	1112	1315	304	186	426	646	97.6898	97.7169	97.7153	96.8336	94.4099	94.898	94.0397	95.2802
						a	+2	20	4	25	37	15	8	24	27	2.20022	1.82648	2.19684	2.72459	4.65839	4.08163	5.29801	3.9823
						c	+3	0	0	0	3	0	0	1	4	0	0	0	0.220913	0	0	0.220751	0.589971
						t	+4	0	0	1	1	3	2	1	0	0	0	0.0878735	0.0736377	0.931677	1.02041	0.220751	0
[truncated: 6,587 more rows]
