# Supplementary material for: A Conserved Pattern of Primer-Dependent Transcription Initiation in Escherichia coli and Vibrio cholerae Revealed by 5′ RNA-seq
Source: PLoS Genet. 2015 Jul 1;11(7):e1005348. doi: 10.1371/journal.pgen.1005348 (PMC4488433; doi:10.1371/journal.pgen.1005348)
Supplement: S3 Table — Analysis of transcripts isolated during late stationary phase or exponential phase from V. cholerae cells harboring plasmid pBAD-lacZ (wt) or pBADTOPO-NrnB-VSVG (+Nrn). Shown for each start site region is: the promoter sequence extending from positions −40 to +4, the sequence at positions −1 and +1, the genome coordinate of position +1, the gene nearest to +1, the distance of +1 to the nearest gene (note that “–”indicates that +1 is upstream of the gene), and the percentage of reads emanating from position +1 in the analysis of 5' triphosphate ends in wild-type cells during stationary phase. Read counts derived from the analysis of all 5' ends (5′ all) or 5' triphosphate ends (5′ ppp) are shown. The table contains data for 101 T−1A+1 uTSRs and 42 G−1G+1 uTSRs from S2 Table that also contained an above-threshold total read count (> 50) in the analysis of transcripts isolated during exponential phase. Data obtained from V. cholerae set 1 (see S9 Table). (XLSX) [file pgen.1005348.s004.xlsx]

## Sheet: Sheet1
Table S3. Analysis of primer-dependent initiation in V. cholerae by 5′ RNA-seq: data for T–1A+1 and G–1G+1 start site regions. Analysis of transcripts isolated during late stationary phase or exponential phase from V. cholerae cells harboring plasmid pBAD-lacZ (wt) or pBADTOPO-NrnB-VSVG (+Nrn). Shown for each start site region is: the promoter sequence extending from positions –40 to +4, the sequ…
								Read count												% of total
								stationary								exponential				stationary								exponential
								5' all				5' ppp				5' all		5' ppp		5' all				5' ppp				5' all		5' ppp
								wt		+Nrn		wt		+Nrn		wt		wt		wt		+Nrn		wt		+Nrn		wt		wt
Promoter Sequence (-40/+4)	-1/+1	Genome Coordinate	Gene	Dist. to gene	% at +1			#1	#2	#1	#2	#1	#2	#1	#2	#1	#2	#1	#2	#1	#2	#1	#2	#1	#2	#1	#2	#1	#2	#1	#2
gcaaatcgacgatatgacagccgtctgctactttaaaaagGtta	gG	107111 (+)	VC0112	-298	98.5	a	-3	0	0	0	0	0	0	0	0	0	0	0	0	0	0	0	0	0	0	0	0	0	0	0	0
						a	-2	0	0	0	0	0	0	0	0	0	0	0	0	0	0	0	0	0	0	0	0	0	0	0	0
						g	-1	4	6	2	0	0	0	2	0	0	0	5	2	2.7	5.2	1.1	0	0	0	0.9	0	0	0	1.6	0.4
						G	+1	140	101	174	114	162	158	206	179	60	159	301	446	94.6	87.1	96.1	96.6	97.6	99.4	96.3	98.4	98.4	98.8	96.2	98
						t	+2	4	4	3	4	3	1	5	2	1	0	7	7	2.7	3.4	1.7	3.4	1.8	0.6	2.3	1.1	1.6	0	2.2	1.5
						t	+3	0	5	2	0	1	0	1	0	0	2	0	0	0	4.3	1.1	0	0.6	0	0.5	0	0	1.2	0	0
						a	+4	0	0	0	0	0	0	0	1	0	0	0	0	0	0	0	0	0	0	0	0.5	0	0	0	0
tttacttgtaattgagtgagagaaaccttatttaaaaaggGcta	gG	278234 (-)	VC0271	-174	98.1	a	-3	0	0	0	0	0	0	0	0	0	0	0	0	0	0	0	0	0	0	0	0	0	0	0	0
						g	-2	0	0	0	1	0	0	0	0	0	0	3	0	0	0	0	0.2	0	0	0	0	0	0	0.3	0
						g	-1	10	6	4	1	0	1	2	0	4	0	2	2	3.3	1	1.5	0.2	0	0.2	0.6	0	1.5	0	0.2	0.1
						G	+1	279	565	250	500	233	509	331	404	256	357	1006	1485	92.7	97.6	96.5	97.7	99.1	97	96.5	97.1	96.2	96	97.2	96.8
						c	+2	12	6	4	9	2	14	10	11	6	14	21	44	4	1	1.5	1.8	0.9	2.7	2.9	2.6	2.3	3.8	2	2.9
						t	+3	0	2	0	1	0	1	0	1	0	0	3	1	0	0.3	0	0.2	0	0.2	0	0.2	0	0	0.3	0.1
						a	+4	0	0	1	0	0	0	0	0	0	1	0	2	0	0	0.4	0	0	0	0	0	0	0.3	0	0.1
agagattgaccttgaatatatgcaccattacactcataggGctt	gG	613254 (-)	VC0584	253	97.6	a	-3	0	0	0	0	0	0	0	0	0	0	0	0	0	0	0	0	0	0	0	0	0	0	0	0
						g	-2	0	0	0	0	0	0	0	0	0	1	0	1	0	0	0	0	0	0	0	0	0	0	0	0
						g	-1	53	7	4	3	1	2	1	3	11	11	11	17	3.4	1.5	0.5	0.3	0.1	0.2	0.2	0.4	0.4	0.2	0.1	0.2
						G	+1	1476	434	739	984	1877	846	649	792	2533	5060	7624	9552	94.4	93.1	97.8	96.7	97.9	97.4	97.7	97.4	97.4	97.1	98	97.7
						c	+2	25	18	10	24	35	20	13	16	55	123	136	198	1.6	3.9	1.3	2.4	1.8	2.3	2	2	2.1	2.4	1.7	2
						t	+3	6	6	3	4	3	1	1	0	2	11	8	7	0.4	1.3	0.4	0.4	0.2	0.1	0.2	0	0.1	0.2	0.1	0.1
						t	+4	3	1	0	3	1	0	0	2	0	7	4	3	0.2	0.2	0	0.3	0.1	0	0	0.2	0	0.1	0.1	0
taaattttgtgaaagcatggtgatgaggtagagtggcaggGcaa	gG	2121306 (-)	VC1969	-624	97.6	a	-3	0	0	0	0	0	0	0	0	0	0	0	0	0	0	0	0	0	0	0	0	0	0	0	0
						g	-2	1	0	0	0	0	0	0	0	0	0	0	0	0.2	0	0	0	0	0	0	0	0	0	0	0
						g	-1	5	3	2	2	1	1	4	1	0	1	0	5	1.1	1.5	0.4	0.3	0.2	0.3	0.5	0.1	0	0.1	0	0.5
						G	+1	446	184	523	745	530	382	778	864	365	762	483	1025	97.4	92	97.8	96.9	97.8	97.4	97.4	97.2	95.1	97.8	97.8	96.8
						c	+2	6	12	7	19	9	6	13	21	16	16	10	29	1.3	6	1.3	2.5	1.7	1.5	1.6	2.4	4.2	2.1	2	2.7
						a	+3	0	1	3	3	1	3	4	3	3	0	1	0	0	0.5	0.6	0.4	0.2	0.8	0.5	0.3	0.8	0	0.2	0
						a	+4	0	0	0	0	1	0	0	0	0	0	0	0	0	0	0	0	0.2	0	0	0	0	0	0	0
gactgatgcagttattattaacttcttctatcatattcggGtta	gG	2683200 (-)	VC2497	-27	97.1	c	-3	0	0	0	0	0	0	0	0	0	0	0	0	0	0	0	0	0	0	0	0	0	0	0	0
						g	-2	1	0	0	0	0	0	0	0	0	0	0	0	0.3	0	0	0	0	0	0	0	0	0	0	0
						g	-1	7	5	0	1	0	0	0	1	1	8	0	1	2.1	6.3	0	0.5	0	0	0	0.5	0.2	0.8	0	0.2
						G	+1	323	75	212	205	312	201	189	179	471	926	140	399	95.6	93.8	95.5	95.3	97.5	96.6	95.9	95.2	96.1	96.5	96.6	96.6
						t	+2	4	0	6	4	7	7	7	5	18	22	5	9	1.2	0	2.7	1.9	2.2	3.4	3.6	2.7	3.7	2.3	3.4	2.2
						t	+3	2	0	1	2	0	0	0	2	0	0	0	2	0.6	0	0.5	0.9	0	0	0	1.1	0	0	0	0.5
						a	+4	1	0	3	3	1	0	1	1	0	4	0	2	0.3	0	1.4	1.4	0.3	0	0.5	0.5	0	0.4	0	0.5
gatatttctcaagccgtcctcaaagtgctaaaacagtatgGtta	gG	150599 (-)	VCA0136	580	96.9605	a	-3	0	0	0	0	0	0	0	0	3	0	0	0	0	0	0	0	0	0	0	0	0.943396	0	0	0
						t	-2	0	0	0	0	0	0	1	0	1	1	0	0	0	0	0	0	0	0	0.746269	0	0.314465	0.157233	0	0
						g	-1	36	23	4	7	4	4	4	2	1	5	7	13	16.0714	19.8276	2.7027	3.04348	1.7316	2.43902	2.98507	1	0.314465	0.786164	1.70732	2.05047
						G	+1	183	91	137	219	224	159	122	194	304	615	395	607	81.6964	78.4483	92.5676	95.2174	96.9697	96.9512	91.0448	97	95.5975	96.6981	96.3415	95.7413
						t	+2	4	2	3	0	3	1	3	1	8	13	7	13	1.78571	1.72414	2.02703	0	1.2987	0.609756	2.23881	0.5	2.51572	2.04403	1.70732	2.05047
						t	+3	1	0	4	2	0	0	3	3	0	0	1	1	0.446429	0	2.7027	0.869565	0	0	2.23881	1.5	0	0	0.243902	0.157729
						a	+4	0	0	0	2	0	0	1	0	1	2	0	0	0	0	0	0.869565	0	0	0.746269	0	0.314465	0.314465	0	0
cacgcttcgaacaacctctgagcttagttacacttcaaagGttt	gG	222008 (-)	VC0214	-80	96.9	a	-3	0	0	0	0	0	0	0	0	1	2	0	0	0	0	0	0	0	0	0	0	0.5	0.5	0	0
						a	-2	0	0	0	0	0	0	0	0	2	1	0	0	0	0	0	0	0	0	0	0	1	0.2	0	0
						g	-1	2	4	1	0	0	1	0	0	0	2	2	3	1.3	3.4	0.5	0	0	0.6	0	0	0	0.5	0.6	0.4
						G	+1	142	112	175	167	230	152	131	174	179	394	353	673	91	96.6	95.6	91.8	98.3	95.6	92.9	94.1	90.4	91.8	98.3	97.3
						t	+2	1	0	0	2	2	2	8	5	12	27	4	15	0.6	0	0	1.1	0.9	1.3	5.7	2.7	6.1	6.3	1.1	2.2
						t	+3	8	0	4	8	2	3	2	2	0	2	0	0	5.1	0	2.2	4.4	0.9	1.9	1.4	1.1	0	0.5	0	0
						t	+4	3	0	3	5	0	1	0	4	4	1	0	1	1.9	0	1.6	2.7	0	0.6	0	2.2	2	0.2	0	0.1
actatttctgccgattgggggttatcagtattgtattcggGtct	gG	1018455 (-)	VCA1068	-27	96.6214	c	-3	0	0	0	0	0	0	0	0	0	0	0	0	0	0	0	0	0	0	0	0	0	0	0	0
						g	-2	0	0	0	0	0	0	0	0	0	0	0	0	0	0	0	0	0	0	0	0	0	0	0	0
						g	-1	0	0	0	1	0	0	0	0	0	0	0	1	0	0	0	0.218818	0	0	0	0	0	0	0	0.746269
						G	+1	200	101	404	438	146	126	289	296	116	320	69	132	96.6184	94.3925	98.0583	95.8425	94.8052	98.4375	96.0133	97.6898	99.1453	97.8593	94.5205	98.5075
						t	+2	5	5	6	16	6	2	11	6	1	7	4	1	2.41546	4.6729	1.45631	3.50109	3.8961	1.5625	3.65449	1.9802	0.854701	2.14067	5.47945	0.746269
						c	+3	2	1	2	2	2	0	1	1	0	0	0	0	0.966184	0.934579	0.485437	0.437637	1.2987	0	0.332226	0.330033	0	0	0	0
						t	+4	0	0	0	0	0	0	0	0	0	0	0	0	0	0	0	0	0	0	0	0	0	0	0	0
atgctgacaaaaacagtgttttattcactatactgtgcggGttt	gG	1794782 (+)	VC1663	-24	96.5	c	-3	0	0	0	0	0	0	0	0	0	1	0	0	0	0	0	0	0	0	0	0	0	0.1	0	0
						g	-2	1	0	0	1	0	0	0	0	2	0	0	0	0.1	0	0	0	0	0	0	0	0.3	0	0	0
						g	-1	2	3	8	7	1	2	4	15	0	8	1	1	0.3	1.1	0.5	0.3	0.1	0.5	0.3	0.9	0	0.5	0.1	0.1
						G	+1	690	257	1576	2087	676	427	1303	1550	724	1684	1337	1407	97.3	95.5	96.9	96.4	96	97	96.7	96	97.4	96.7	97.1	97.2
						t	+2	11	7	35	51	23	9	35	31	15	44	31	34	1.6	2.6	2.2	2.4	3.3	2	2.6	1.9	2	2.5	2.3	2.3
						t	+3	4	0	6	13	2	1	5	11	1	2	4	2	0.6	0	0.4	0.6	0.3	0.2	0.4	0.7	0.1	0.1	0.3	0.1
						t	+4	1	2	2	5	2	1	1	7	1	2	4	4	0.1	0.7	0.1	0.2	0.3	0.2	0.1	0.4	0.1	0.1	0.3	0.3
acagtcggaaatatccacaaaatgagtgtataatccgcagGttt	gG	2380403 (-)	VC2225	-28	96.4	c	-3	0	0	0	0	0	0	0	0	0	0	0	0	0	0	0	0	0	0	0	0	0	0	0	0
						a	-2	0	0	0	1	0	0	1	0	0	3	0	0	0	0	0	0.2	0	0	0.3	0	0	0.5	0	0
						g	-1	2	1	8	15	2	1	4	1	4	20	10	7	1.3	1.5	2	2.9	2	1	1.1	0.4	1.3	3.1	6.1	3.4
						G	+1	139	58	329	439	95	93	310	235	301	592	149	186	92.7	89.2	83.1	85.2	96.9	95.9	86.8	88.7	95.9	93.1	90.9	91.6
						t	+2	3	2	18	17	0	3	16	10	6	17	2	7	2	3.1	4.5	3.3	0	3.1	4.5	3.8	1.9	2.7	1.2	3.4
						t	+3	4	4	36	31	0	0	23	14	2	2	2	3	2.7	6.2	9.1	6	0	0	6.4	5.3	0.6	0.3	1.2	1.5
						t	+4	2	0	5	12	1	0	3	5	1	2	1	0	1.3	0	1.3	2.3	1	0	0.8	1.9	0.3	0.3	0.6	0
agaggtttcataaaagtcacgattctgtcatgatcggcggGcta	gG	481946 (+)	VCA0545	-32	95.9722	c	-3	0	0	0	0	1	0	0	0	0	0	0	0	0	0	0	0	0.064433	0	0	0	0	0	0	0
						g	-2	1	0	0	0	0	2	1	0	0	0	0	2	0.127389	0	0	0	0	0.284495	0.0590667	0	0	0	0	0.0706964
						g	-1	36	2	5	6	8	3	5	4	8	6	6	3	4.58599	1.23457	0.40783	0.296004	0.515464	0.426743	0.295334	0.185271	0.231683	0.136333	0.30581	0.106045
						G	+1	715	151	1173	1933	1491	674	1630	2051	3325	4240	1899	2737	91.0828	93.2099	95.677	95.3626	96.0696	95.8748	96.2788	94.9977	96.2931	96.3417	96.789	96.748
						c	+2	21	9	35	56	37	19	43	77	104	126	38	81	2.67516	5.55556	2.85481	2.7627	2.38402	2.7027	2.53987	3.56647	3.01187	2.86299	1.9368	2.8632
						t	+3	8	0	10	23	8	2	10	18	9	11	15	3	1.01911	0	0.815661	1.13468	0.515464	0.284495	0.590667	0.833719	0.260643	0.249943	0.764526	0.106045
						a	+4	4	0	3	9	7	3	4	9	7	18	4	3	0.509554	0	0.244698	0.444006	0.451031	0.426743	0.236267	0.41686	0.202722	0.408998	0.203874	0.106045
agaagctgaatttctacgcgccagccagtatcatgacgcgGttt	gG	2596016 (+)	VC2422	-42	95.9	g	-3	0	0	0	0	0	0	0	0	0	0	0	0	0	0	0	0	0	0	0	0	0	0	0	0
						c	-2	0	0	0	0	0	0	0	2	0	0	0	0	0	0	0	0	0	0	0	1.2	0	0	0	0
						g	-1	4	5	6	7	2	0	2	8	1	5	10	8	2.6	8.2	2.7	2.3	1.5	0	0.9	4.9	0.5	1.3	5.8	3.2
						G	+1	144	55	213	291	129	81	228	151	177	384	155	239	95.4	90.2	95.1	93.9	94.2	97.6	97	92.6	97.3	96.2	89.6	95.2
						t	+2	3	1	5	6	4	2	5	2	4	8	8	4	2	1.6	2.2	1.9	2.9	2.4	2.1	1.2	2.2	2	4.6	1.6
						t	+3	0	0	0	5	1	0	0	0	0	2	0	0	0	0	0	1.6	0.7	0	0	0	0	0.5	0	0
						t	+4	0	0	0	1	1	0	0	0	0	0	0	0	0	0	0	0.3	0.7	0	0	0	0	0	0	0
cccggtagccaacccggatgcacaactgtatgataagctgGctt	gG	2413668 (-)	VC2257	-224	95.8	c	-3	0	0	0	1	0	0	0	1	3	0	0	2	0	0	0	0	0	0	0	0	0.1	0	0	0.1
						t	-2	0	0	0	0	0	0	0	0	0	3	1	1	0	0	0	0	0	0	0	0	0	0	0.1	0
						g	-1	55	29	76	79	43	18	49	59	44	125	31	81	3	4.3	2.6	2.4	2.3	2.1	2.1	2.9	2	2.1	2.1	2.6
						G	+1	1706	635	2701	3067	1751	834	2216	1927	2126	5777	1382	2950	93.2	94.5	94.1	94.7	95.7	96	95	93.8	95	95.1	95.3	94.2
						c	+2	50	7	76	64	32	16	59	52	60	153	33	88	2.7	1	2.6	2	1.7	1.8	2.5	2.5	2.7	2.5	2.3	2.8
						t	+3	13	1	8	22	3	0	4	11	3	15	2	8	0.7	0.1	0.3	0.7	0.2	0	0.2	0.5	0.1	0.2	0.1	0.3
						t	+4	7	0	10	7	1	1	5	4	1	4	1	0	0.4	0	0.3	0.2	0.1	0.1	0.2	0.2	0	0.1	0.1	0
aaacttggtatcgaagagccttcgcggttaagatggcgggGatt	gG	725948 (+)	VC0680	-94	95.7	g	-3	0	0	0	0	0	0	0	0	0	0	0	0	0	0	0	0	0	0	0	0	0	0	0	0
						g	-2	1	0	0	0	0	0	0	0	0	0	0	0	0.4	0	0	0	0	0	0	0	0	0	0	0
						g	-1	1	0	1	2	2	1	0	2	2	0	3	2	0.4	0	0.5	1	1.1	0.6	0	0.8	0.8	0	0.9	0.3
						G	+1	230	58	208	201	183	155	231	231	223	449	329	620	98.3	96.7	96.3	95.7	96.3	95.1	95.9	97.1	94.5	97.2	96.5	96.9
						a	+2	2	1	6	3	4	6	7	4	7	13	7	16	0.9	1.7	2.8	1.4	2.1	3.7	2.9	1.7	3	2.8	2.1	2.5
						t	+3	0	0	0	1	1	1	2	1	2	0	2	1	0	0	0	0.5	0.5	0.6	0.8	0.4	0.8	0	0.6	0.2
						t	+4	0	1	1	3	0	0	1	0	2	0	0	1	0	1.7	0.5	1.4	0	0	0.4	0	0.8	0	0	0.2
taagttgctgccagcacacaaaatcctctatttttgaaagGcac	gG	89042 (+)	VCA0079	-106	95.1589	a	-3	0	0	0	0	0	1	0	0	0	0	0	0	0	0	0	0	0	0.847458	0	0	0	0	0	0
						a	-2	0	0	0	0	1	0	0	0	0	0	0	0	0	0	0	0	0.625	0	0	0	0	0	0	0
						g	-1	1	0	0	0	3	1	1	0	0	1	1	5	0.909091	0	0	0	1.875	0.847458	1.33333	0	0	0.316456	0.111235	0.393391
						G	+1	101	63	85	87	154	111	72	82	144	306	881	1240	91.8182	98.4375	97.7011	96.6667	96.25	94.0678	96	96.4706	97.2973	96.8354	97.9978	97.561
						c	+2	6	1	2	3	2	4	1	2	3	6	13	25	5.45455	1.5625	2.29885	3.33333	1.25	3.38983	1.33333	2.35294	2.02703	1.89873	1.44605	1.96696
						a	+3	2	0	0	0	0	1	1	1	1	3	2	1	1.81818	0	0	0	0	0.847458	1.33333	1.17647	0.675676	0.949367	0.222469	0.0786782
						c	+4	0	0	0	0	0	0	0	0	0	0	2	0	0	0	0	0	0	0	0	0	0	0	0.222469	0
ttcattcgcttttcacaatctctatgtttaaactttcgggGatt	gG	2258478 (+)	VC2097	-57	94.5	g	-3	0	0	0	0	0	0	0	0	0	0	0	0	0	0	0	0	0	0	0	0	0	0	0	0
						g	-2	0	0	0	0	0	0	0	0	1	3	2	4	0	0	0	0	0	0	0	0	0.2	0.3	0.7	0.6
						g	-1	36	18	4	2	4	2	2	1	6	2	4	6	17.2	23.7	2	0.9	2.5	2.7	1.5	1	1.1	0.2	1.4	0.9
						G	+1	163	58	186	200	149	71	127	96	490	825	269	606	78	76.3	93	94.8	94.3	94.7	96.2	96	93.9	92.7	94.4	94.4
						a	+2	5	0	5	8	2	2	1	2	21	55	10	25	2.4	0	2.5	3.8	1.3	2.7	0.8	2	4	6.2	3.5	3.9
						t	+3	5	0	4	0	3	0	2	1	4	2	0	1	2.4	0	2	0	1.9	0	1.5	1	0.8	0.2	0	0.2
						t	+4	0	0	1	1	0	0	0	0	0	3	0	0	0	0	0.5	0.5	0	0	0	0	0	0.3	0	0
tgagattacctatagttttggggagtgtcataatattgcgGttg	gG	779064 (-)	VC0723	-155	94.3	g	-3	4	1	1	4	2	2	1	4	0	0	1	0	0.4	0.2	0.1	0.3	0.1	0.2	0.1	0.4	0	0	0.3	0
						c	-2	0	0	1	0	0	0	0	0	0	1	0	0	0	0	0.1	0	0	0	0	0	0	0.2	0	0
						g	-1	122	47	28	24	20	12	26	21	1	6	9	13	11.1	8.9	2.9	2	1.4	1.1	2.5	1.9	0.5	1.4	2.8	1.7
						G	+1	922	455	887	1071	1315	1018	924	1019	190	387	291	692	83.8	86.2	91.1	91.1	94.2	94.3	90.6	90.8	87.6	91.1	91.5	93.1
						t	+2	26	9	28	23	34	26	23	29	3	5	4	7	2.4	1.7	2.9	2	2.4	2.4	2.3	2.6	1.4	1.2	1.3	0.9
						t	+3	10	6	15	35	8	6	23	27	0	2	1	1	0.9	1.1	1.5	3	0.6	0.6	2.3	2.4	0	0.5	0.3	0.1
						g	+4	16	10	14	18	17	15	23	22	23	24	12	30	1.5	1.9	1.4	1.5	1.2	1.4	2.3	2	10.6	5.6	3.8	4
agttgcagacaaaagcaaattagagcgttatgctcccgtgGtca	gG	1666223 (+)	VC1554	-132	94.1	g	-3	0	0	0	0	2	0	2	0	0	1	0	3	0	0	0	0	0.6	0	0.8	0	0	0.1	0	0.3
						t	-2	0	0	0	0	0	0	1	0	0	0	0	0	0	0	0	0	0	0	0.4	0	0	0	0	0
						g	-1	23	20	0	2	5	2	2	0	5	4	2	0	10.8	14.7	0	1.1	1.4	1.5	0.8	0	1.3	0.6	0.3	0
						G	+1	183	114	217	183	326	127	220	164	356	640	556	875	86.3	83.8	95.6	96.3	94.2	94.1	92.4	94.8	93.9	96	96.5	97.9
						t	+2	0	2	5	4	5	5	3	6	5	15	9	11	0	1.5	2.2	2.1	1.4	3.7	1.3	3.5	1.3	2.2	1.6	1.2
						c	+3	6	0	3	1	8	1	8	1	7	3	5	4	2.8	0	1.3	0.5	2.3	0.7	3.4	0.6	1.8	0.4	0.9	0.4
						a	+4	0	0	2	0	0	0	2	2	6	4	4	1	0	0	0.9	0	0	0	0.8	1.2	1.6	0.6	0.7	0.1
gcctcacatcgacccagctccgctgcgctagagttttttgGtct	gG	911058 (+)	VCA0962	-34	93.9074	t	-3	1	0	0	0	0	0	0	0	0	0	0	0	0.416667	0	0	0	0	0	0	0	0	0	0	0
						t	-2	0	0	0	0	0	0	0	0	0	0	0	1	0	0	0	0	0	0	0	0	0	0	0	0.234742
						g	-1	1	0	4	2	2	0	6	8	0	1	1	1	0.416667	0	0.436681	0.125786	0.52356	0	0.584795	0.756144	0	0.194553	0.404858	0.234742
						G	+1	224	57	832	1430	365	167	951	964	340	475	236	402	93.3333	86.3636	90.8297	89.9371	95.5497	92.2652	92.6901	91.1153	93.6639	92.4125	95.5466	94.3662
						t	+2	6	8	56	109	9	7	38	60	4	13	4	11	2.5	12.1212	6.11354	6.85535	2.35602	3.8674	3.7037	5.67108	1.10193	2.52918	1.61943	2.58216
						c	+3	8	1	20	44	5	7	30	23	18	25	6	9	3.33333	1.51515	2.18341	2.7673	1.3089	3.8674	2.92398	2.17391	4.95868	4.86381	2.42915	2.11268
						t	+4	0	0	4	5	1	0	1	3	1	0	0	2	0	0	0.436681	0.314465	0.26178	0	0.0974659	0.283554	0.275482	0	0	0.469484
gcgactggatgaattcgaaactgtcggcaatactgttaagGcgt	gG	2565391 (-)	VC2396	-442	93.9	a	-3	3	8	1	1	4	2	5	5	6	4	1	3	1	1.8	0.5	0.6	1.3	0.6	2	2.6	5.8	2.2	0.2	0.5
						a	-2	0	4	1	1	1	2	3	3	4	8	11	10	0	0.9	0.5	0.6	0.3	0.6	1.2	1.6	3.9	4.4	1.8	1.8
						g	-1	4	11	1	0	1	3	3	0	2	5	5	13	1.4	2.5	0.5	0	0.3	0.8	1.2	0	1.9	2.7	0.8	2.3
						G	+1	271	399	193	143	283	339	233	168	83	143	595	509	92.5	91.3	90.6	92.3	93.1	94.7	92.1	88	80.6	78.1	95.2	90.2
						c	+2	4	6	10	3	9	9	5	6	1	6	9	18	1.4	1.4	4.7	1.9	3	2.5	2	3.1	1	3.3	1.4	3.2
						g	+3	4	2	3	5	3	3	2	4	6	11	2	10	1.4	0.5	1.4	3.2	1	0.8	0.8	2.1	5.8	6	0.3	1.8
						t	+4	7	7	4	2	3	0	2	5	1	6	2	1	2.4	1.6	1.9	1.3	1	0	0.8	2.6	1	3.3	0.3	0.2
cccgaccagtataacggcgcaagtttgctaggattgcgcgGcat	gG	2177433 (-)	VC2023	-148	93.7	g	-3	0	0	0	0	1	0	0	0	0	0	0	0	0	0	0	0	0.6	0	0	0	0	0	0	0
						c	-2	0	0	0	0	0	0	0	0	0	0	1	1	0	0	0	0	0	0	0	0	0	0	0.1	0
						g	-1	3	0	8	12	4	1	9	11	18	43	62	110	1.7	0	2	2.4	2.5	1.7	2.7	2.9	2.5	2	3.9	3.2
						G	+1	164	91	373	483	145	57	316	348	684	2038	1456	3159	92.1	93.8	92.6	94.9	92.4	95	93.8	92.1	93.7	93.5	92.4	93
						c	+2	7	6	14	9	5	1	8	17	6	58	43	105	3.9	6.2	3.5	1.8	3.2	1.7	2.4	4.5	0.8	2.7	2.7	3.1
						a	+3	4	0	8	5	2	1	3	2	21	39	13	19	2.2	0	2	1	1.3	1.7	0.9	0.5	2.9	1.8	0.8	0.6
						t	+4	0	0	0	0	0	0	1	0	1	2	0	1	0	0	0	0	0	0	0.3	0	0.1	0.1	0	0
ttttatcgtcataatacttcttacttgttaatcttcacggGtaa	gG	969125 (-)	VCA1020	16	93.1342	c	-3	0	0	0	0	0	0	0	0	0	0	0	0	0	0	0	0	0	0	0	0	0	0	0	0
						g	-2	0	0	0	0	0	0	0	0	0	0	0	0	0	0	0	0	0	0	0	0	0	0	0	0
						g	-1	16	14	4	2	1	3	0	2	2	2	1	0	3.61174	7.69231	0.831601	0.2849	0.269542	1.2766	0	0.395257	0.229095	0.115942	0.263852	0
						G	+1	386	156	433	616	339	223	353	466	831	1643	367	694	87.1332	85.7143	90.0208	87.7493	91.3747	94.8936	92.6509	92.0949	95.189	95.2464	96.8338	96.2552
						t	+2	8	0	10	12	14	2	12	13	21	47	7	14	1.80587	0	2.079	1.7094	3.77358	0.851064	3.14961	2.56917	2.4055	2.72464	1.84697	1.94175
						a	+3	20	5	26	64	16	7	16	21	18	21	3	9	4.51467	2.74725	5.40541	9.11681	4.31267	2.97872	4.19948	4.1502	2.06186	1.21739	0.791557	1.24827
						a	+4	13	7	8	8	1	0	0	4	1	12	1	4	2.93454	3.84615	1.6632	1.1396	0.269542	0	0	0.790514	0.114548	0.695652	0.263852	0.554785
gcaaggtaccgtttgtggcggcggccgctatgatggcttgGttg	gG	813117 (+)	VC0761	-432	93	t	-3	0	0	3	4	0	1	1	0	2	2	0	3	0	0	2.2	2.8	0	1.2	0.6	0	3.6	0.9	0	0.9
						t	-2	0	0	1	0	0	0	0	1	0	2	0	1	0	0	0.7	0	0	0	0	0.9	0	0.9	0	0.3
						g	-1	4	0	0	1	1	3	6	2	3	5	6	5	4.8	0	0	0.7	0.8	3.7	3.7	1.8	5.5	2.2	3.5	1.5
						G	+1	64	61	115	111	119	73	126	94	39	197	161	302	77.1	98.4	82.7	78.7	96	90.1	78.3	84.7	70.9	86.4	93.1	93.5
						t	+2	14	1	15	17	1	3	13	9	10	10	6	8	16.9	1.6	10.8	12.1	0.8	3.7	8.1	8.1	18.2	4.4	3.5	2.5
						t	+3	1	0	2	7	2	1	10	5	0	5	0	4	1.2	0	1.4	5	1.6	1.2	6.2	4.5	0	2.2	0	1.2
						g	+4	0	0	3	1	1	0	5	0	1	7	0	0	0	0	2.2	0.7	0.8	0	3.1	0	1.8	3.1	0	0
gtcggattgaacttcgctttgagaagatggtcgaatcaggGttt	gG	369692 (+)	VC0347	-457	92.4	a	-3	0	0	0	2	0	0	1	0	0	6	1	2	0	0	0	0.3	0	0	0.1	0	0	1.1	0.1	0.1
						g	-2	1	0	0	0	2	1	0	1	0	3	3	3	0.4	0	0	0	0.6	0.3	0	0.2	0	0.5	0.3	0.2
						g	-1	8	10	17	14	8	4	8	8	3	7	11	20	2.9	3	2	1.8	2.3	1.1	1.2	1.3	1.6	1.2	1	1.1
						G	+1	249	308	746	612	313	348	608	521	171	509	1059	1762	88.9	93.6	86.2	80.5	91.8	93	88.9	85.1	91	90.1	94.2	94.9
						t	+2	13	4	25	32	6	13	24	18	12	26	36	46	4.6	1.2	2.9	4.2	1.8	3.5	3.5	2.9	6.4	4.6	3.2	2.5
						t	+3	9	3	57	72	10	3	30	39	1	9	7	19	3.2	0.9	6.6	9.5	2.9	0.8	4.4	6.4	0.5	1.6	0.6	1
						t	+4	0	4	20	28	2	5	13	25	1	5	7	4	0	1.2	2.3	3.7	0.6	1.3	1.9	4.1	0.5	0.9	0.6	0.2
aaaccttggtacttactacaagctgtggtaaaccttattgGcgt	gG	713618 (-)	VCA0771	3	91.9226	t	-3	0	1	0	0	0	1	0	0	0	0	0	0	0	0.0489956	0	0	0	0.0405351	0	0	0	0	0	0
						t	-2	0	0	1	0	3	0	0	0	0	0	0	0	0	0	0.0213995	0	0.075	0	0	0	0	0	0	0
						g	-1	112	57	80	102	46	47	75	117	92	153	334	348	3.64465	2.79275	1.71196	1.47122	1.15	1.90515	1.37262	1.49045	2.42936	2.24769	2.15888	2.28977
						G	+1	2766	1798	4342	6380	3717	2243	5118	7321	3355	6112	13827	13681	90.0098	88.0941	92.9168	92.0237	92.925	90.9201	93.6676	93.2611	88.5926	89.7899	89.3737	90.0184
						c	+2	109	98	160	285	134	87	164	251	103	183	442	427	3.54702	4.80157	3.42392	4.11077	3.35	3.52655	3.00146	3.19745	2.71983	2.68841	2.85696	2.80958
						g	+3	82	87	86	159	98	87	99	156	223	348	842	716	2.6684	4.26262	1.84036	2.29338	2.45	3.52655	1.81186	1.98726	5.88857	5.11238	5.44244	4.71115
						t	+4	4	0	4	7	2	2	8	5	14	11	26	26	0.130166	0	0.0855981	0.100966	0.05	0.0810701	0.146413	0.0636943	0.369686	0.161598	0.168056	0.171075
tttacttttcacaccattaacatctctgtaaactgttgcgGtct	gG	2582840 (-)	VC2412	-121	91.9	g	-3	0	0	0	1	0	0	0	0	7	20	1	3	0	0	0	0	0	0	0	0	0.5	0.8	0.1	0.2
						c	-2	0	1	0	0	0	1	0	1	2	4	1	6	0	0.1	0	0	0	0	0	0	0.1	0.2	0.1	0.5
						g	-1	39	10	14	16	17	7	15	15	8	8	4	9	1	0.6	0.1	0.2	0.3	0.2	0.2	0.2	0.5	0.3	0.6	0.7
						G	+1	3387	1423	8235	8510	4751	3027	7428	7008	1393	2387	682	1249	88.2	91.3	87.3	85.3	92.4	91.4	90.3	88.1	89.8	90.6	95	96.2
						t	+2	155	34	581	706	155	107	367	451	40	78	20	18	4	2.2	6.2	7.1	3	3.2	4.5	5.7	2.6	3	2.8	1.4
						c	+3	241	85	453	537	210	157	350	402	97	132	9	9	6.3	5.5	4.8	5.4	4.1	4.7	4.3	5.1	6.3	5	1.3	0.7
						t	+4	18	6	151	211	11	13	63	79	4	5	1	5	0.5	0.4	1.6	2.1	0.2	0.4	0.8	1	0.3	0.2	0.1	0.4
aaccccttgcaaagcctcggaataagagtaaaatcccgagGctt	gG	596190 (+)	VC0561	-96	90.6	g	-3	3	0	1	7	1	0	2	3	4	5	0	2	0.3	0	0	0.3	0.2	0	0.1	0.2	0.1	0	0	0
						a	-2	0	0	0	0	0	0	0	0	0	0	0	2	0	0	0	0	0	0	0	0	0	0	0	0
						g	-1	10	4	26	21	7	10	13	14	45	120	37	116	1	0.6	1.1	1	1.2	1.5	0.7	0.7	0.6	0.8	0.6	0.9
						G	+1	929	597	2135	2057	569	594	1827	1847	6736	13931	6385	13178	92.4	93.6	94.3	94.3	93.6	87.6	95.2	96	95.7	95.9	96.9	96.7
						c	+2	52	26	67	50	23	58	63	48	189	394	145	285	5.2	4.1	3	2.3	3.8	8.6	3.3	2.5	2.7	2.7	2.2	2.1
						t	+3	6	4	25	25	8	14	9	8	37	50	18	32	0.6	0.6	1.1	1.1	1.3	2.1	0.5	0.4	0.5	0.3	0.3	0.2
						t	+4	5	7	11	21	0	2	6	4	26	21	1	6	0.5	1.1	0.5	1	0	0.3	0.3	0.2	0.4	0.1	0	0
ggtctgaccattttggtcaggtttgtgttaatatcccgcgGctt	gG	799778 (+)	VC0746	-26	90.3	g	-3	0	0	0	0	0	0	0	0	0	0	0	0	0	0	0	0	0	0	0	0	0	0	0	0
						c	-2	0	0	0	0	0	0	0	0	0	0	0	0	0	0	0	0	0	0	0	0	0	0	0	0
						g	-1	18	10	32	19	17	16	36	43	84	178	156	201	10.1	7.9	10	6.4	6.8	7.8	9.4	11.5	8.9	7.8	7.7	8.2
						G	+1	155	113	275	271	233	179	344	322	842	2054	1850	2189	87.1	89.7	85.7	90.9	92.8	87.7	89.4	86.3	89	89.6	91	89.8
						c	+2	2	3	12	6	1	8	5	7	18	55	27	44	1.1	2.4	3.7	2	0.4	3.9	1.3	1.9	1.9	2.4	1.3	1.8
						t	+3	3	0	1	2	0	1	0	1	2	6	1	3	1.7	0	0.3	0.7	0	0.5	0	0.3	0.2	0.3	0	0.1
						t	+4	0	0	1	0	0	0	0	0	0	0	0	1	0	0	0.3	0	0	0	0	0	0	0	0	0
cttcaaggttttatagcccatcttttcatataattttaggGcgg	gG	2482244 (+)	VC2333	-545	90.2	a	-3	1	0	0	0	0	0	0	0	2	0	0	0	0.2	0	0	0	0	0	0	0	0.8	0	0	0
						g	-2	1	3	1	0	0	1	0	0	1	3	0	0	0.2	0.5	0.5	0	0	0.2	0	0	0.4	0.5	0	0
						g	-1	65	51	5	5	24	18	5	2	2	4	4	11	10.9	8.2	2.6	4.2	3.5	3.9	2.8	1.4	0.8	0.7	0.4	0.7
						G	+1	503	535	175	107	626	410	162	138	239	550	899	1449	84	85.6	92.1	90.7	90.7	89.7	91	93.2	94.8	96	95.9	96.1
						c	+2	13	22	5	4	25	21	5	6	7	6	16	25	2.2	3.5	2.6	3.4	3.6	4.6	2.8	4.1	2.8	1	1.7	1.7
						g	+3	13	14	4	2	15	5	6	2	1	9	15	22	2.2	2.2	2.1	1.7	2.2	1.1	3.4	1.4	0.4	1.6	1.6	1.5
						g	+4	3	0	0	0	0	2	0	0	0	1	3	1	0.5	0	0	0	0	0.4	0	0	0	0.2	0.3	0.1
tgactatcgacagcttcgcttgtttgggtaaactcaggtgGata	gG	2383911 (-)	VC2230	-64	89.8	g	-3	0	0	0	0	0	0	0	0	0	0	0	0	0	0	0	0	0	0	0	0	0	0	0	0
						t	-2	0	0	0	0	0	0	0	0	0	0	0	0	0	0	0	0	0	0	0	0	0	0	0	0
						g	-1	157	47	37	27	18	9	21	26	42	71	28	47	8.6	8.6	1.2	0.7	1.1	0.9	0.7	0.9	2.2	1.6	3.3	2.7
						G	+1	1512	462	2912	3661	1487	865	2810	2610	1620	3800	719	1479	82.8	84.2	91.3	91	90.3	89.2	91.9	91	84	85.1	83.5	84.2
						a	+2	148	38	212	298	121	86	187	198	251	553	103	199	8.1	6.9	6.6	7.4	7.4	8.9	6.1	6.9	13	12.4	12	11.3
						t	+3	6	0	7	12	10	5	16	13	7	14	4	16	0.3	0	0.2	0.3	0.6	0.5	0.5	0.5	0.4	0.3	0.5	0.9
						a	+4	3	2	20	23	10	5	24	22	9	27	7	15	0.2	0.4	0.6	0.6	0.6	0.5	0.8	0.8	0.5	0.6	0.8	0.9
aaagtattgattcctcaacttgctgcactacaataggccgGtgt	gG	750362 (+)	VC0701	21	88.4	c	-3	0	0	0	0	0	0	0	0	0	0	0	0	0	0	0	0	0	0	0	0	0	0	0	0
						c	-2	0	0	0	0	0	0	0	0	0	0	0	1	0	0	0	0	0	0	0	0	0	0	0	1
						g	-1	0	0	1	2	0	1	0	1	0	0	0	0	0	0	0.5	0.6	0	1.2	0	0.5	0	0	0	0
						G	+1	98	39	153	285	93	75	147	160	56	112	69	87	89.9	75	80.1	84.1	88.6	88.2	78.2	79.6	93.3	80	88.5	82.9
						t	+2	1	0	7	10	0	2	6	6	0	3	0	3	0.9	0	3.7	2.9	0	2.4	3.2	3	0	2.1	0	2.9
						g	+3	8	13	30	41	12	7	35	33	4	25	9	14	7.3	25	15.7	12.1	11.4	8.2	18.6	16.4	6.7	17.9	11.5	13.3
						t	+4	2	0	0	1	0	0	0	1	0	0	0	0	1.8	0	0	0.3	0	0	0	0.5	0	0	0	0
gagattgggggcatgctaaagattacgttaagatgcaatgGatg	gG	250039 (+)	VC0244	-416	88	a	-3	4	3	15	19	1	0	1	2	6	14	1	1	1.6	3.6	6.3	5.5	0.4	0	0.5	0.6	0.8	1.2	0.5	0.2
						t	-2	1	0	4	4	1	0	3	2	6	3	3	6	0.4	0	1.7	1.1	0.4	0	1.4	0.6	0.8	0.3	1.6	1.2
						g	-1	23	9	9	5	0	1	0	0	4	11	1	3	9.1	10.7	3.8	1.4	0	0.5	0	0	0.5	1	0.5	0.6
						G	+1	178	62	161	256	246	156	188	314	578	851	179	454	70.4	73.8	67.4	73.6	92.5	83.4	86.2	91.3	74	74.8	93.2	92.3
						a	+2	37	6	38	45	14	24	19	19	171	229	6	20	14.6	7.1	15.9	12.9	5.3	12.8	8.7	5.5	21.9	20.1	3.1	4.1
						t	+3	6	2	10	15	4	4	6	7	13	23	1	6	2.4	2.4	4.2	4.3	1.5	2.1	2.8	2	1.7	2	0.5	1.2
						g	+4	4	2	2	4	0	2	1	0	3	6	1	2	1.6	2.4	0.8	1.1	0	1.1	0.5	0	0.4	0.5	0.5	0.4
attttcttaagtggcgtgatcttaagtcgataatgtagagGttt	gG	192819 (+)	VCA0176	-15	87.8794	g	-3	0	0	0	0	0	0	0	0	0	0	0	0	0	0	0	0	0	0	0	0	0	0	0	0
						a	-2	0	0	0	0	0	0	0	0	0	0	0	0	0	0	0	0	0	0	0	0	0	0	0	0
						g	-1	5	9	5	1	5	3	4	2	54	64	79	135	4.80769	11.8421	4.62963	0.763359	6.66667	3.19149	3.80952	2	10.1887	6.32411	43.4066	33.1695
						G	+1	90	62	84	111	64	85	91	89	450	904	102	256	86.5385	81.5789	77.7778	84.7328	85.3333	90.4255	86.6667	89	84.9057	89.3281	56.044	62.8993
						t	+2	4	2	7	12	3	3	6	4	15	24	0	11	3.84615	2.63158	6.48148	9.16031	4	3.19149	5.71429	4	2.83019	2.37154	0	2.7027
						t	+3	1	2	3	4	1	1	4	4	6	12	0	2	0.961538	2.63158	2.77778	3.05344	1.33333	1.06383	3.80952	4	1.13208	1.18577	0	0.4914
						t	+4	4	1	9	3	2	2	0	1	5	8	1	3	3.84615	1.31579	8.33333	2.29008	2.66667	2.12766	0	1	0.943396	0.790514	0.549451	0.737101
aaggattgttaaatgctcctgattagtggagactaatttgGata	gG	726858 (+)	VCA0783	15	87.1218	t	-3	0	0	0	0	0	0	0	0	0	0	0	0	0	0	0	0	0	0	0	0	0	0	0	0
						t	-2	0	0	0	0	0	0	0	0	0	0	0	0	0	0	0	0	0	0	0	0	0	0	0	0
						g	-1	35	13	2	1	1	0	3	5	2	3	3	6	26.7176	20	1.5873	0.552486	1.11111	0	2.3622	3.04878	3.125	2.5641	2.75229	4.31655
						G	+1	81	44	118	163	82	69	110	151	53	97	92	117	61.8321	67.6923	93.6508	90.0552	91.1111	83.1325	86.6142	92.0732	82.8125	82.906	84.4037	84.1727
						a	+2	13	3	5	15	6	11	11	7	8	17	13	16	9.92366	4.61538	3.96825	8.28729	6.66667	13.253	8.66142	4.26829	12.5	14.5299	11.9266	11.5108
						t	+3	1	0	1	0	0	1	1	0	1	0	0	0	0.763359	0	0.793651	0	0	1.20482	0.787402	0	1.5625	0	0	0
						a	+4	1	5	0	2	1	2	2	1	0	0	1	0	0.763359	7.69231	0	1.10497	1.11111	2.40964	1.5748	0.609756	0	0	0.917431	0
gatgctggcgttatctctgcaactgcgctgaaatgttcagGtgg	gG	1589571 (-)	VC1484	-372	85.5	c	-3	0	0	0	0	0	0	0	0	1	0	0	1	0	0	0	0	0	0	0	0	1.5	0	0	0.6
						a	-2	1	0	0	0	0	0	0	0	0	1	1	0	0.4	0	0	0	0	0	0	0	0	1.1	0.7	0
						g	-1	51	21	6	5	21	7	5	6	0	0	0	1	19	17.9	5.1	3	7	4.2	4	5	0	0	0	0.6
						G	+1	197	86	104	150	261	139	110	108	59	91	144	166	73.5	73.5	88.1	90.4	86.7	84.2	88	90	86.8	96.8	96.6	93.3
						t	+2	10	3	6	3	4	7	4	3	1	0	1	6	3.7	2.6	5.1	1.8	1.3	4.2	3.2	2.5	1.5	0	0.7	3.4
						g	+3	7	7	2	8	15	10	6	3	7	2	3	3	2.6	6	1.7	4.8	5	6.1	4.8	2.5	10.3	2.1	2	1.7
						g	+4	2	0	0	0	0	2	0	0	0	0	0	1	0.7	0	0	0	0	1.2	0	0	0	0	0	0.6
cggggtggtaaaccacagatttatcaagtaaatttatccgGcgg	gG	1977451 (-)	VC1835	-363	84	c	-3	0	0	1	0	0	0	0	0	0	0	0	0	0	0	0.3	0	0	0	0	0	0	0	0	0
						c	-2	1	0	1	2	1	1	1	1	3	0	0	3	0.7	0	0.3	0.6	0.9	1	0.4	0.4	0.1	0	0	0
						g	-1	5	4	4	3	0	3	1	0	56	87	229	289	3.3	2.2	1.2	0.8	0	3.1	0.4	0	1.7	1.4	1.5	1.5
						G	+1	133	164	294	310	102	77	220	226	2857	5294	13117	16069	86.9	89.6	87	86.6	88.7	79.4	90.9	86.9	84.4	84.3	85	85.6
						c	+2	2	3	8	11	3	3	6	7	97	179	337	439	1.3	1.6	2.4	3.1	2.6	3.1	2.5	2.7	2.9	2.9	2.2	2.3
						g	+3	12	12	29	32	9	13	14	24	358	697	1701	1936	7.8	6.6	8.6	8.9	7.8	13.4	5.8	9.2	10.6	11.1	11	10.3
						g	+4	0	0	1	0	0	0	0	2	13	20	47	47	0	0	0.3	0	0	0	0	0.8	0.4	0.3	0.3	0.3
agagtttacgatgtcataacttttgatggataatagtgtgGttg	gG	580551 (+)	VC0548	-38	79.1	g	-3	9	5	34	33	30	7	28	37	4	14	0	9	0.6	0.6	2.2	1.8	3.6	0.9	2.9	3.9	0.2	0.1	0	0.3
						t	-2	6	0	7	18	1	3	7	9	5	7	0	1	0.4	0	0.4	1	0.1	0.4	0.7	1	0.2	0.1	0	0
						g	-1	504	191	320	366	148	111	178	189	185	1061	169	379	32.9	21.9	20.6	19.6	17.9	14	18.6	20	7.1	9.8	18.7	13.7
						G	+1	971	655	1154	1391	628	649	712	672	2318	9368	708	2298	63.3	74.9	74.1	74.4	76.1	82	74.6	71.2	88.8	86.8	78.1	83.2
						t	+2	30	17	35	51	11	16	27	28	76	262	22	40	2	1.9	2.2	2.7	1.3	2	2.8	3	2.9	2.4	2.4	1.4
						t	+3	8	1	1	7	2	3	2	1	8	26	4	27	0.5	0.1	0.1	0.4	0.2	0.4	0.2	0.1	0.3	0.2	0.4	1
						g	+4	5	5	6	4	5	2	1	8	15	49	3	9	0.3	0.6	0.4	0.2	0.6	0.3	0.1	0.8	0.6	0.5	0.3	0.3
gtacaaaaactttcctgcactttgcagtagactcattaggGaaa	gG	955116 (+)	VCA1001	-17	79.064	a	-3	0	0	0	0	0	0	0	0	0	0	0	0	0	0	0	0	0	0	0	0	0	0	0	0
						g	-2	5	5	11	8	3	2	8	9	4	5	9	8	1.8797	6.0241	4.13534	2.14477	0.993377	1.16279	2.03046	2.27273	5.97015	4.09836	14.0625	13.5593
						g	-1	56	15	34	55	50	24	60	50	23	16	20	16	21.0526	18.0723	12.782	14.7453	16.5563	13.9535	15.2284	12.6263	34.3284	13.1148	31.25	27.1186
						G	+1	198	63	211	298	237	137	317	327	39	98	33	33	74.4361	75.9036	79.3233	79.8928	78.4768	79.6512	80.4569	82.5758	58.209	80.3279	51.5625	55.9322
						a	+2	5	0	10	6	11	7	8	7	0	3	1	2	1.8797	0	3.7594	1.60858	3.64238	4.06977	2.03046	1.76768	0	2.45902	1.5625	3.38983
						a	+3	0	0	0	3	1	1	0	3	0	0	0	0	0	0	0	0.80429	0.331126	0.581395	0	0.757576	0	0	0	0
						a	+4	2	0	0	3	0	1	1	0	1	0	1	0	0.75188	0	0	0.80429	0	0.581395	0.253807	0	1.49254	0	1.5625	0
gctgtttgatttgtttaacattctcgttacaatgcgccagGtca	gG	1114867 (+)	VC1046	119	78.6	c	-3	0	0	0	0	0	0	1	0	0	0	0	0	0	0	0	0	0	0	0.1	0	0	0	0	0
						a	-2	40	11	70	125	20	21	61	79	7	12	0	6	4	2.1	4.3	5.5	3	3.2	5.1	5.4	3.6	2.9	0	4
						g	-1	175	72	330	477	118	104	244	306	27	66	19	25	17.7	13.7	20.4	20.8	17.7	15.8	20.2	21	14	16.1	23.2	16.6
						G	+1	760	436	1186	1650	516	524	881	1047	142	310	62	114	76.8	82.7	73.3	72.1	77.6	79.6	73	71.8	73.6	75.6	75.6	75.5
						t	+2	11	4	30	31	10	9	19	25	11	21	0	3	1.1	0.8	1.9	1.4	1.5	1.4	1.6	1.7	5.7	5.1	0	2
						c	+3	3	4	1	2	0	0	1	0	4	1	1	1	0.3	0.8	0.1	0.1	0	0	0.1	0	2.1	0.2	1.2	0.7
						a	+4	1	0	1	3	1	0	0	1	2	0	0	2	0.1	0	0.1	0.1	0.2	0	0	0.1	1	0	0	1.3
gctcagagcccttcctccctagcttccgcttgtaagacggGgaa	gG	914487 (-)	VC0847	-363	77.9	c	-3	772	658	608	661	173	118	152	184	107	143	78	55	4.9	4.5	15.5	16.6	3.2	3	21.7	17.8	18.4	18.5	24	26.8
						g	-2	595	657	396	420	101	84	88	123	89	107	57	31	3.8	4.5	10.1	10.6	1.9	2.1	12.6	11.9	15.3	13.9	17.5	15.1
						g	-1	686	727	289	340	170	133	56	96	59	68	61	34	4.4	4.9	7.3	8.6	3.1	3.4	8	9.3	10.1	8.8	18.8	16.6
						G	+1	8990	7066	652	750	4412	2907	205	402	70	95	70	34	57.1	47.9	16.6	18.9	81.3	74.4	29.3	38.8	12	12.3	21.5	16.6
						g	+2	2548	2700	542	507	468	525	118	124	41	90	50	30	16.2	18.3	13.8	12.8	8.6	13.4	16.9	12	7	11.7	15.4	14.6
						a	+3	1187	1642	766	649	46	88	40	48	107	131	2	10	7.5	11.1	19.5	16.3	0.8	2.3	5.7	4.6	18.4	17	0.6	4.9
						a	+4	955	1296	681	647	55	53	41	58	109	138	7	11	6.1	8.8	17.3	16.3	1	1.4	5.9	5.6	18.7	17.9	2.2	5.4
ttcgattgttcaggatgaatggtcggcaaggagagcaaagGacg	gG	784026 (-)	VCA0838	-332	76.4285	a	-3	4368	3775	6281	7607	376	486	297	621	234	640	45	57	11.6319	10.9726	13.2257	14.3759	2.27686	2.35067	1.65755	3.16336	9.08033	7.62086	16.9811	11.4919
						a	-2	4804	4225	6458	8338	557	653	425	742	246	824	35	45	12.7929	12.2805	13.5984	15.7573	3.3729	3.1584	2.37192	3.77974	9.54598	9.81186	13.2075	9.07258
						g	-1	3259	3064	4059	5099	859	840	482	750	135	537	33	73	8.67863	8.90594	8.54688	9.63621	5.20165	4.06288	2.69003	3.82049	5.23865	6.39438	12.4528	14.7177
						G	+1	19854	18132	24441	24467	12292	16214	15145	15402	1578	5193	64	195	52.8707	52.7032	51.4645	46.2383	74.4338	78.4232	84.5239	78.4575	61.234	61.8362	24.1509	39.3145
						a	+2	2889	2383	3317	3912	1247	1415	1002	1224	251	846	14	33	7.69333	6.92652	6.98448	7.39299	7.55117	6.84401	5.59214	6.23504	9.74001	10.0738	5.28302	6.65323
						c	+3	1316	1331	1566	1998	529	529	315	478	69	202	49	54	3.50447	3.86874	3.29747	3.77587	3.20334	2.55865	1.75801	2.43492	2.67753	2.40533	18.4906	10.8871
						g	+4	1062	1494	1369	1494	654	538	252	414	64	156	25	39	2.82808	4.34252	2.88265	2.8234	3.96028	2.60218	1.40641	2.10891	2.48351	1.85759	9.43396	7.8629
tttcgagtgaattaccatcaatttgagttaaactcttgagGaat	gG	2610513 (+)	VC2436	-37	76	g	-3	0	0	0	1	0	0	0	0	1	0	0	0	0	0	0	0.1	0	0	0	0	0.1	0	0	0
						a	-2	0	0	0	0	0	0	0	0	3	0	0	0	0	0	0	0	0	0	0	0	0.2	0	0	0
						g	-1	54	13	3	5	0	1	1	1	2	2	0	1	9.1	9.4	0.4	0.5	0	0.3	0.2	0.2	0.1	0.1	0	0.3
						G	+1	357	94	445	604	299	248	431	396	990	1587	77	242	60	68.1	61	60.2	76.5	75.6	70.9	63.9	53.9	54.7	47.2	62.1
						a	+2	161	30	262	346	72	60	157	202	707	1124	45	109	27.1	21.7	35.9	34.5	18.4	18.3	25.8	32.6	38.5	38.8	27.6	27.9
						a	+3	19	1	17	39	17	18	17	19	123	179	41	35	3.2	0.7	2.3	3.9	4.3	5.5	2.8	3.1	6.7	6.2	25.2	9
						t	+4	4	0	3	8	3	1	2	2	11	7	0	3	0.7	0	0.4	0.8	0.8	0.3	0.3	0.3	0.6	0.2	0	0.8
atcattggaaaattgatgtcgatagcggtagattattgatAccg	tA	256844 (-)	VC0259	8642	98.2	g	-3	0	0	0	0	0	0	0	0	0	0	0	0	0	0	0	0	0	0	0	0	0	0	0	0
						a	-2	0	0	0	0	0	0	0	0	0	0	0	0	0	0	0	0	0	0	0	0	0	0	0	0
						t	-1	16	1	0	0	0	0	0	0	1	0	0	0	11.8	1.7	0	0	0	0	0	0	0.7	0	0	0
						A	+1	120	57	82	80	176	103	125	118	136	205	373	482	88.2	96.6	97.6	98.8	98.3	98.1	100	97.5	98.6	99	97.9	96.8
						c	+2	0	1	2	1	3	1	0	3	1	2	7	14	0	1.7	2.4	1.2	1.7	1	0	2.5	0.7	1	1.8	2.8
						c	+3	0	0	0	0	0	0	0	0	0	0	1	1	0	0	0	0	0	0	0	0	0	0	0.3	0.2
						g	+4	0	0	0	0	0	1	0	0	0	0	0	1	0	0	0	0	0	1	0	0	0	0	0	0.2
aaggctagcgctagcgcatgaatttggttagtctgcggatAcga	tA	1871872 (-)	VC1732	-67	97.9	g	-3	0	0	0	0	0	0	0	0	0	0	0	0	0	0	0	0	0	0	0	0	0	0	0	0
						a	-2	0	0	0	0	1	0	0	0	0	0	0	0	0	0	0	0	0.5	0	0	0	0	0	0	0
						t	-1	20	8	0	0	0	0	0	0	0	0	0	0	7.3	13.1	0	0	0	0	0	0	0	0	0	0
						A	+1	245	51	234	286	190	117	168	195	782	1356	77	246	89.1	83.6	99.2	96.6	97.4	98.3	96.6	97	97.1	97.7	98.7	96.1
						c	+2	10	0	1	8	2	1	4	6	16	19	1	9	3.6	0	0.4	2.7	1	0.8	2.3	3	2	1.4	1.3	3.5
						g	+3	0	0	1	0	2	1	2	0	5	12	0	1	0	0	0.4	0	1	0.8	1.1	0	0.6	0.9	0	0.4
						a	+4	0	2	0	2	0	0	0	0	2	1	0	0	0	3.3	0	0.7	0	0	0	0	0.2	0.1	0	0
gcgataggttccttcgcttcgagtgtgccacacttgagctAtct	tA	130603 (+)	VC0136	-145	97.7	g	-3	0	0	0	0	0	0	0	0	0	0	0	0	0	0	0	0	0	0	0	0	0	0	0	0
						c	-2	0	0	0	0	0	0	0	0	0	0	0	0	0	0	0	0	0	0	0	0	0	0	0	0
						t	-1	15	0	0	3	0	0	0	1	0	1	0	0	6.7	0	0	0.8	0	0	0	0.3	0	0.5	0	0
						A	+1	205	110	470	365	178	162	270	277	91	185	122	226	91.5	100	97.1	97.1	97.3	98.2	96.4	94.9	98.9	97.9	96.8	95.8
						t	+2	4	0	13	5	4	3	10	12	0	3	4	9	1.8	0	2.7	1.3	2.2	1.8	3.6	4.1	0	1.6	3.2	3.8
						c	+3	0	0	1	3	0	0	0	1	1	0	0	1	0	0	0.2	0.8	0	0	0	0.3	1.1	0	0	0.4
						t	+4	0	0	0	0	1	0	0	1	0	0	0	0	0	0	0	0	0.5	0	0	0.3	0	0	0	0
gcatcttgatgttagtaaacactatcgctacaatacctatAtta	tA	739052 (+)	VCA0796	-43	97.5841	t	-3	2	0	0	0	0	0	0	0	0	0	0	0	0.943396	0	0	0	0	0	0	0	0	0	0	0
						a	-2	2	2	1	2	0	0	0	0	5	7	0	6	0.943396	2.7027	0.625	1.36986	0	0	0	0	1.31926	1.55211	0	1.80723
						t	-1	38	17	9	3	0	0	2	0	0	0	0	1	17.9245	22.973	5.625	2.05479	0	0	1.96078	0	0	0	0	0.301205
						A	+1	160	50	142	133	113	94	96	98	361	428	92	317	75.4717	67.5676	88.75	91.0959	98.2609	96.9072	94.1176	94.2308	95.2507	94.9002	96.8421	95.4819
						t	+2	3	4	4	4	2	2	3	3	5	9	3	7	1.41509	5.40541	2.5	2.73973	1.73913	2.06186	2.94118	2.88462	1.31926	1.99557	3.15789	2.10843
						t	+3	2	0	0	1	0	0	0	2	2	2	0	1	0.943396	0	0	0.684932	0	0	0	1.92308	0.527704	0.443459	0	0.301205
						a	+4	5	1	4	3	0	1	1	1	6	5	0	0	2.35849	1.35135	2.5	2.05479	0	1.03093	0.980392	0.961538	1.58311	1.10865	0	0
tcgtttctggatccatcacgcttaggtttatactcggtttAttg	tA	1220109 (-)	VC1148	-99	97.4	t	-3	1	0	2	1	0	0	1	0	0	0	0	0	0.1	0	0.2	0.1	0	0	0.1	0	0	0	0	0
						t	-2	2	0	0	0	0	0	0	0	0	1	0	0	0.2	0	0	0	0	0	0	0	0	0.1	0	0
						t	-1	63	7	1	3	2	2	0	0	1	2	1	1	7.4	1.7	0.1	0.3	0.2	0.3	0	0	0.1	0.1	0.1	0
						A	+1	761	407	868	866	837	625	667	659	891	1777	1945	3108	88.8	96.4	95.4	94.4	97.4	97.4	96.9	96.3	97.2	96.7	97.3	97.2
						t	+2	21	8	22	25	16	14	11	13	25	47	41	69	2.5	1.9	2.4	2.7	1.9	2.2	1.6	1.9	2.7	2.6	2.1	2.2
						t	+3	6	0	16	21	3	1	9	12	0	9	6	14	0.7	0	1.8	2.3	0.3	0.2	1.3	1.8	0	0.5	0.3	0.4
						g	+4	3	0	1	1	1	0	0	0	0	2	6	6	0.4	0	0.1	0.1	0.1	0	0	0	0	0.1	0.3	0.2
taattttgtacggcatatcaatggcctccaaaatgggcttAggt	tA	2094731 (-)	VCt063	-1335	97.4	c	-3	0	0	0	0	1	0	0	2	0	0	1	0	0	0	0	0	0.2	0	0	0.2	0	0	0.5	0
						t	-2	0	0	0	0	2	0	0	0	0	0	0	0	0	0	0	0	0.3	0	0	0	0	0	0	0
						t	-1	23	10	4	4	0	3	3	6	0	0	0	1	5.8	2.4	0.7	0.8	0	0.6	0.3	0.5	0	0	0	0.6
						A	+1	357	390	546	465	633	512	892	1087	76	92	191	175	90.4	95.1	96.1	96.9	97.2	97.5	97.8	97.1	98.7	96.8	97	96.7
						g	+2	11	7	12	10	14	10	17	25	1	3	4	4	2.8	1.7	2.1	2.1	2.2	1.9	1.9	2.2	1.3	3.2	2	2.2
						g	+3	1	1	3	0	0	0	0	0	0	0	1	1	0.3	0.2	0.5	0	0	0	0	0	0	0	0.5	0.6
						t	+4	3	2	3	1	1	0	0	0	0	0	0	0	0.8	0.5	0.5	0.2	0.2	0	0	0	0	0	0	0
aatcaatttttcattcttcaagctctcctacactacccctAcca	tA	2826620 (+)	VC2656	-132	97.4	c	-3	0	0	0	0	0	0	0	0	0	0	0	0	0	0	0	0	0	0	0	0	0	0	0	0
						c	-2	0	0	0	0	0	0	0	0	0	2	0	0	0	0	0	0	0	0	0	0	0	0	0	0
						t	-1	143	36	2	2	6	1	1	0	3	8	2	5	4.2	1.2	0.2	0.3	0.2	0	0.1	0	0	0.1	0	0
						A	+1	3182	2887	844	679	3844	3140	1348	909	6097	13375	9427	15269	93.9	96.6	97.9	97.3	97.5	97.4	98	98	97.8	97.6	97.9	97.7
						c	+2	57	55	12	13	81	67	21	17	110	275	186	322	1.7	1.8	1.4	1.9	2.1	2.1	1.5	1.8	1.8	2	1.9	2.1
						c	+3	3	3	0	0	7	6	2	2	7	8	7	18	0.1	0.1	0	0	0.2	0.2	0.1	0.2	0.1	0.1	0.1	0.1
						a	+4	4	7	4	4	5	10	4	0	20	35	5	12	0.1	0.2	0.5	0.6	0.1	0.3	0.3	0	0.3	0.3	0.1	0.1
aaacccctgtgaaccagtcataacgatgtaaactaaaagtAtta	tA	1741607 (-)	VC1623	3433	97.3	a	-3	0	0	0	0	0	0	0	0	0	0	0	0	0	0	0	0	0	0	0	0	0	0	0	0
						g	-2	5	0	0	0	0	0	0	0	0	0	0	0	0.1	0	0	0	0	0	0	0	0	0	0	0
						t	-1	285	29	9	4	3	0	1	0	3	2	0	2	8.5	4.6	0.9	0.8	0.1	0	0.1	0	0.1	0.1	0	0.1
						A	+1	2977	587	955	496	2010	1449	1056	832	2394	1825	616	2143	88.6	92.2	96.4	96.1	97.3	97.3	96.3	95.4	96.8	97.4	97.8	97.3
						t	+2	73	16	18	13	43	29	31	30	64	38	14	54	2.2	2.5	1.8	2.5	2.1	1.9	2.8	3.4	2.6	2	2.2	2.5
						t	+3	11	2	4	2	8	10	8	8	9	6	0	2	0.3	0.3	0.4	0.4	0.4	0.7	0.7	0.9	0.4	0.3	0	0.1
						a	+4	10	3	5	1	1	1	1	2	2	3	0	1	0.3	0.5	0.5	0.2	0	0.1	0.1	0.2	0.1	0.2	0	0
aaatgtcgatcattatacaaattgggttatgatgctgagtAacg	tA	2777224 (-)	VC2607	-25	97.2	a	-3	0	0	0	0	0	0	0	0	0	0	0	0	0	0	0	0	0	0	0	0	0	0	0	0
						g	-2	2	0	0	0	0	0	0	0	1	0	0	0	0.6	0	0	0	0	0	0	0	0.3	0	0	0
						t	-1	18	7	2	4	4	0	1	5	1	0	2	1	5.3	4.5	0.6	1	1.1	0	0.3	1.3	0.3	0	0.7	0.3
						A	+1	304	136	305	387	342	265	328	360	374	499	264	387	89.1	87.7	95.9	95.1	96.6	97.8	96.2	95.7	97.1	94.9	96	97
						a	+2	16	12	10	14	7	6	11	8	6	25	8	11	4.7	7.7	3.1	3.4	2	2.2	3.2	2.1	1.6	4.8	2.9	2.8
						c	+3	0	0	1	2	0	0	1	3	3	2	0	0	0	0	0.3	0.5	0	0	0.3	0.8	0.8	0.4	0	0
						g	+4	1	0	0	0	1	0	0	0	0	0	1	0	0.3	0	0	0	0.3	0	0	0	0	0	0.4	0
gatcaaggagttgattgtgaaaaagtgctatttttgctctAtcc	tA	434631 (+)	VC0408	-202	97	t	-3	0	0	0	0	0	0	0	1	0	0	0	0	0	0	0	0	0	0	0	0.2	0	0	0	0
						c	-2	0	0	0	0	1	1	0	0	0	0	0	1	0	0	0	0	0.1	0.1	0	0	0	0	0	0
						t	-1	65	34	3	2	5	4	0	0	1	3	0	2	6.1	4.3	0.8	0.6	0.3	0.4	0	0	0	0.1	0	0
						A	+1	979	740	349	328	1645	1090	435	408	4620	4961	6911	11342	91.8	93.6	95.9	96.5	97.2	96.8	98	98.8	98	97.2	97.8	97.9
						t	+2	19	15	11	9	40	29	7	4	88	128	135	216	1.8	1.9	3	2.6	2.4	2.6	1.6	1	1.9	2.5	1.9	1.9
						c	+3	2	2	1	1	2	1	1	0	5	8	18	25	0.2	0.3	0.3	0.3	0.1	0.1	0.2	0	0.1	0.2	0.3	0.2
						c	+4	1	0	0	0	0	1	1	0	2	3	2	5	0.1	0	0	0	0	0.1	0.2	0	0	0.1	0	0
gtattgagctagtaagtaacttgtggtttaaatgttacttAtaa	tA	2296243 (-)	VC2141	-22	96.9	c	-3	0	0	1	1	0	0	0	0	0	0	0	0	0	0	0.2	0.1	0	0	0	0	0	0	0	0
						t	-2	14	3	1	9	1	1	5	3	0	0	3	5	2.6	1.2	0.2	0.9	0.3	0.3	0.9	0.5	0	0	0.1	0.2
						t	-1	101	27	16	43	2	2	11	10	3	5	3	8	18.8	11.2	2.7	4.3	0.7	0.7	2.1	1.6	0.7	0.4	0.1	0.3
						A	+1	406	201	554	923	281	286	497	610	441	1141	1968	2446	75.6	83.4	93.6	92.1	96.2	97.6	94	94.7	96.7	97.4	97.5	96.5
						t	+2	8	7	15	20	7	3	14	14	11	22	42	66	1.5	2.9	2.5	2	2.4	1	2.6	2.2	2.4	1.9	2.1	2.6
						a	+3	5	3	4	5	1	0	2	5	1	0	2	8	0.9	1.2	0.7	0.5	0.3	0	0.4	0.8	0.2	0	0.1	0.3
						a	+4	3	0	1	1	0	1	0	2	0	3	0	1	0.6	0	0.2	0.1	0	0.3	0	0.3	0	0.3	0	0
ctggccttgaaagccataaatcgaaccccattattgtggtAtgc	tA	2825040 (-)	VC2654	299	96.9	g	-3	0	0	0	0	0	0	0	0	0	2	0	0	0	0	0	0	0	0	0	0	0	0.2	0	0
						g	-2	0	0	0	0	0	0	1	0	0	0	0	0	0	0	0	0	0	0	0.2	0	0	0	0	0
						t	-1	8	2	1	7	0	0	4	8	4	3	1	0	2.7	0.2	0.3	1.6	0	0	0.9	1.8	1	0.3	0.2	0
						A	+1	279	799	334	423	317	2471	404	411	376	1002	424	472	92.7	96.7	96.5	94	97.2	96.6	94.6	93.8	96.7	94.9	94.6	96.5
						t	+2	9	18	5	14	4	64	8	11	5	31	12	6	3	2.2	1.4	3.1	1.2	2.5	1.9	2.5	1.3	2.9	2.7	1.2
						g	+3	5	7	5	6	5	22	9	8	4	17	11	10	1.7	0.8	1.4	1.3	1.5	0.9	2.1	1.8	1	1.6	2.5	2
						c	+4	0	0	1	0	0	2	1	0	0	1	0	1	0	0	0.3	0	0	0.1	0.2	0	0	0.1	0	0.2
aaaaataggaaccaaatgtgaatattgaactcttagctatActg	tA	719943 (+)	VC0673	23	96.8	t	-3	1	0	3	0	1	1	1	0	0	1	0	0	0.6	0	1.5	0	0.6	0.5	0.8	0	0	0.5	0	0
						a	-2	0	0	0	2	0	1	0	0	0	2	0	0	0	0	0	1	0	0.5	0	0	0	1	0	0
						t	-1	0	0	1	0	0	0	1	0	0	0	0	0	0	0	0.5	0	0	0	0.8	0	0	0	0	0
						A	+1	160	186	196	191	153	195	116	149	62	186	478	633	99.4	93.5	97.5	95.5	95.6	98	97.5	96.8	100	94.4	96	97.5
						c	+2	0	9	1	6	5	2	1	4	0	7	19	12	0	4.5	0.5	3	3.1	1	0.8	2.6	0	3.6	3.8	1.8
						t	+3	0	4	0	1	0	0	0	1	0	1	0	1	0	2	0	0.5	0	0	0	0.6	0	0.5	0	0.2
						g	+4	0	0	0	0	1	0	0	0	0	0	1	3	0	0	0	0	0.6	0	0	0	0	0	0.2	0.5
aaagcttgttccgtgtgggcttgatgagtatgctgcgtttActg	tA	741041 (-)	VCA0799	-53	96.6975	t	-3	0	0	0	0	0	0	0	0	0	0	0	0	0	0	0	0	0	0	0	0	0	0	0	0
						t	-2	0	0	1	0	0	0	0	0	0	0	0	0	0	0	0.454545	0	0	0	0	0	0	0	0	0
						t	-1	3	3	1	4	0	0	0	0	0	0	0	3	1.44928	3.0303	0.454545	1.16959	0	0	0	0	0	0	0	0.1853
						A	+1	202	94	215	326	158	110	192	214	368	801	1484	1573	97.5845	94.9495	97.7273	95.3216	95.1807	98.2143	97.9592	98.6175	98.1333	97.6829	97.0569	97.1587
						c	+2	2	2	3	10	5	2	4	2	5	14	28	31	0.966184	2.0202	1.36364	2.92398	3.01205	1.78571	2.04082	0.921659	1.33333	1.70732	1.83126	1.91476
						t	+3	0	0	0	2	1	0	0	0	0	3	6	7	0	0	0	0.584795	0.60241	0	0	0	0	0.365854	0.392413	0.432366
						g	+4	0	0	0	0	2	0	0	1	2	2	11	5	0	0	0	0	1.20482	0	0	0.460829	0.533333	0.243902	0.719424	0.308833
gagcgttttcgctctggcaatgaagtggtaggattgggctAcct	tA	2657671 (-)	VC2477	-25	96.6	g	-3	0	0	0	0	0	0	0	0	0	0	0	0	0	0	0	0	0	0	0	0	0	0	0	0
						c	-2	0	0	0	0	0	0	0	0	0	0	0	0	0	0	0	0	0	0	0	0	0	0	0	0
						t	-1	3	3	8	8	3	0	11	2	18	11	3	5	1.4	3.7	1.9	1.7	1.7	0	2.7	0.4	1.7	0.8	1	0.9
						A	+1	192	76	389	446	173	131	391	455	998	1378	285	525	91.9	93.8	94.6	95.3	96.1	97	95.1	95.6	96.9	96.6	94.4	96.7
						c	+2	8	2	13	11	4	3	6	17	12	33	13	11	3.8	2.5	3.2	2.4	2.2	2.2	1.5	3.6	1.2	2.3	4.3	2
						c	+3	0	0	1	0	0	0	2	0	0	4	0	2	0	0	0.2	0	0	0	0.5	0	0	0.3	0	0.4
						t	+4	6	0	0	3	0	1	1	2	2	0	1	0	2.9	0	0	0.6	0	0.7	0.2	0.4	0.2	0	0.3	0
atatacttgataacctgagatatagaattattatttaggtAcct	tA	509014 (-)	VCA0571	-27	96.5108	g	-3	0	0	0	0	0	0	0	0	0	0	0	0	0	0	0	0	0	0	0	0	0	0	0	0
						g	-2	0	0	0	0	0	0	0	0	0	0	0	1	0	0	0	0	0	0	0	0	0	0	0	0.353357
						t	-1	85	77	3	0	1	0	1	1	0	0	0	1	10.7323	13.7255	0.338219	0	0.228311	0	0.162602	0.154321	0	0	0	0.353357
						A	+1	689	471	861	992	422	407	598	623	532	1358	78	273	86.9949	83.9572	97.0688	96.875	96.347	96.6746	97.2358	96.142	97.9742	97.4874	95.122	96.4664
						c	+2	16	12	20	27	14	11	15	23	11	31	3	7	2.0202	2.13904	2.25479	2.63672	3.19635	2.61283	2.43902	3.54938	2.02578	2.22541	3.65854	2.4735
						c	+3	1	0	2	3	0	1	1	1	0	3	0	1	0.126263	0	0.225479	0.292969	0	0.23753	0.162602	0.154321	0	0.215363	0	0.353357
						t	+4	1	1	1	2	1	2	0	0	0	1	1	0	0.126263	0.178253	0.11274	0.195312	0.228311	0.475059	0	0	0	0.0717875	1.21951	0
gatagcagtggcatctcgattaatgaaatatattaaaaatAtgg	tA	1730883 (-)	VC1617	-4	96.5	a	-3	0	0	0	0	0	0	0	0	1	2	0	0	0	0	0	0	0	0	0	0	0.9	0.7	0	0
						a	-2	1	0	0	0	0	0	1	2	0	1	1	0	0.5	0	0	0	0	0	0.7	1.7	0	0.3	1.4	0
						t	-1	11	4	1	0	0	0	1	0	0	0	0	0	5.2	2.1	0.6	0	0	0	0.7	0	0	0	0	0
						A	+1	196	179	171	149	205	229	137	117	106	279	68	144	92	94.2	96.1	98.7	97.2	95.8	95.1	97.5	98.1	96.5	98.6	99.3
						t	+2	2	7	5	2	5	9	5	1	1	4	0	0	0.9	3.7	2.8	1.3	2.4	3.8	3.5	0.8	0.9	1.4	0	0
						g	+3	2	0	0	0	0	1	0	0	0	1	0	0	0.9	0	0	0	0	0.4	0	0	0	0.3	0	0
						g	+4	1	0	1	0	1	0	0	0	0	2	0	1	0.5	0	0.6	0	0.5	0	0	0	0	0.7	0	0.7
gccgtttctcttcatcacaagacaaaactagaatgtaactAcag	tA	2946740 (+)	VC2761	-73	96.5	a	-3	0	0	0	0	0	0	0	0	0	1	0	0	0	0	0	0	0	0	0	0	0	0.3	0	0
						c	-2	0	0	0	0	0	0	0	0	0	0	0	0	0	0	0	0	0	0	0	0	0	0	0	0
						t	-1	129	27	5	5	4	4	2	3	0	2	0	0	5.2	3.6	0.3	0.2	0.2	0.3	0.1	0.1	0	0.5	0	0
						A	+1	2291	705	1781	2085	1993	1395	2736	2052	199	376	130	199	91.7	93	96.4	96	96.8	96.2	97.3	96.8	96.6	97.4	96.3	97.1
						c	+2	57	19	45	61	48	36	48	49	4	6	4	5	2.3	2.5	2.4	2.8	2.3	2.5	1.7	2.3	1.9	1.6	3	2.4
						a	+3	19	7	16	20	11	15	23	15	3	1	1	1	0.8	0.9	0.9	0.9	0.5	1	0.8	0.7	1.5	0.3	0.7	0.5
						g	+4	2	0	1	2	3	0	4	1	0	0	0	0	0.1	0	0.1	0.1	0.1	0	0.1	0	0	0	0	0
tacctagctgtagtgtgaattttgggtatacactttagttActg	tA	205583 (+)	VCA0189	-26	96.3836	g	-3	0	0	0	0	0	0	1	0	0	0	0	0	0	0	0	0	0	0	0.292398	0	0	0	0	0
						t	-2	3	0	1	2	0	0	1	1	0	1	0	0	0.495868	0	0.19802	0.416667	0	0	0.292398	0.330033	0	0.0377929	0	0
						t	-1	130	43	6	4	2	2	1	2	0	2	0	0	21.4876	13.2716	1.18812	0.833333	0.641026	0.471698	0.292398	0.660066	0	0.0755858	0	0
						A	+1	458	279	489	463	299	411	327	291	1091	2578	459	895	75.7025	86.1111	96.8317	96.4583	95.8333	96.934	95.614	96.0396	97.9354	97.4301	96.6316	97.6009
						c	+2	14	2	9	10	11	8	6	5	18	63	15	21	2.31405	0.617284	1.78218	2.08333	3.52564	1.88679	1.75439	1.65017	1.6158	2.38095	3.15789	2.29008
						t	+3	0	0	0	1	0	3	3	2	3	2	1	0	0	0	0	0.208333	0	0.707547	0.877193	0.660066	0.2693	0.0755858	0.210526	0
						g	+4	0	0	0	0	0	0	3	2	2	0	0	1	0	0	0	0	0	0	0.877193	0.660066	0.179533	0	0	0.109051
acatccggtgatttgatgtaccctttgctatgcttgtcctAtct	tA	746217 (-)	VC0697	28	96.3	c	-3	0	0	0	0	0	0	0	0	0	0	0	0	0	0	0	0	0	0	0	0	0	0	0	0
						c	-2	5	0	1	4	2	1	1	1	0	0	0	0	0.2	0	0	0.2	0.1	0.1	0.1	0.1	0	0	0	0
						t	-1	111	50	5	15	5	1	1	1	0	0	0	0	4	2.9	0.2	0.6	0.3	0.1	0.1	0.1	0	0	0	0
						A	+1	2537	1628	2765	2384	1612	1379	1232	915	177	386	75	116	91.5	94	95.5	95.5	95.4	97.2	95.9	96.8	92.7	95.5	98.7	97.5
						t	+2	83	31	88	69	45	32	38	20	14	17	1	2	3	1.8	3	2.8	2.7	2.3	3	2.1	7.3	4.2	1.3	1.7
						c	+3	33	22	34	21	17	5	10	8	0	0	0	0	1.2	1.3	1.2	0.8	1	0.4	0.8	0.8	0	0	0	0
						t	+4	3	0	1	4	8	1	3	0	0	1	0	1	0.1	0	0	0.2	0.5	0.1	0.2	0	0	0.2	0	0.8
gttgctacatttactccttaatctcgtatacactgtcaatAagc	tA	1026168 (-)	VC0961	-48	96.3	a	-3	10	6	74	39	17	9	82	40	9	2	3	11	0.5	0.7	4	1.9	1	0.9	5.2	2.4	0.4	0.1	0.1	0.2
						a	-2	3	0	2	1	0	1	2	0	0	2	1	0	0.2	0	0.1	0	0	0.1	0.1	0	0	0.1	0	0
						t	-1	91	36	4	4	0	0	0	0	7	8	2	1	4.7	4.4	0.2	0.2	0	0	0	0	0.3	0.2	0	0
						A	+1	1768	766	1745	1975	1649	944	1449	1570	2348	3397	4264	6080	91.6	93.2	93.2	95.6	96.5	96	91.5	94.5	95.8	96.9	97.1	96.7
						a	+2	54	9	41	38	37	21	40	40	83	82	110	178	2.8	1.1	2.2	1.8	2.2	2.1	2.5	2.4	3.4	2.3	2.5	2.8
						g	+3	5	5	5	6	4	7	10	7	4	12	10	16	0.3	0.6	0.3	0.3	0.2	0.7	0.6	0.4	0.2	0.3	0.2	0.3
						c	+4	0	0	1	2	1	1	1	4	0	2	1	3	0	0	0.1	0.1	0.1	0.1	0.1	0.2	0	0.1	0	0
actggtgacagataagctaatcatcagtatggttatgcatAgaa	tA	1649343 (+)	VC1537	-141	96.3	c	-3	0	0	0	0	0	0	0	0	0	0	0	0	0	0	0	0	0	0	0	0	0	0	0	0
						a	-2	0	0	0	0	1	0	0	0	1	3	0	1	0	0	0	0	0.5	0	0	0	1	1.3	0	0.4
						t	-1	17	0	1	0	0	1	1	1	1	1	3	0	5.7	0	0.7	0	0	0.6	0.6	0.6	1	0.4	1.1	0
						A	+1	273	146	135	130	210	165	172	151	100	211	255	258	91.3	94.2	95.1	97.7	95	97.6	98.3	96.8	98	94.6	94.4	96.3
						g	+2	4	8	5	3	10	3	2	3	0	8	11	9	1.3	5.2	3.5	2.3	4.5	1.8	1.1	1.9	0	3.6	4.1	3.4
						a	+3	4	1	0	0	0	0	0	0	0	0	1	0	1.3	0.6	0	0	0	0	0	0	0	0	0.4	0
						a	+4	1	0	1	0	0	0	0	1	0	0	0	0	0.3	0	0.7	0	0	0	0	0.6	0	0	0	0
cgttatgttttttatcacgttttggggctataatcggcctAacc	tA	418589 (+)	VCA0475	-195	96.2807	c	-3	0	0	0	0	0	0	0	0	0	0	0	0	0	0	0	0	0	0	0	0	0	0	0	0
						c	-2	0	0	0	0	0	0	0	0	0	0	0	0	0	0	0	0	0	0	0	0	0	0	0	0
						t	-1	131	22	9	13	3	0	0	4	4	2	0	3	4.31347	1.44262	0.235171	0.321067	0.212014	0	0	0.16632	0.552486	0.0907441	0	0.396825
						A	+1	2824	1457	3715	3925	1345	1174	2004	2282	691	2125	178	729	92.9865	95.541	97.0734	96.9375	95.053	97.5083	95.0664	94.8857	95.442	96.4156	96.2162	96.4286
						a	+2	60	37	93	92	62	27	91	105	27	66	7	20	1.97563	2.42623	2.4301	2.27217	4.38163	2.24252	4.31689	4.3659	3.72928	2.99456	3.78378	2.6455
						c	+3	6	2	4	10	4	0	7	9	2	6	0	3	0.197563	0.131148	0.104521	0.246975	0.282686	0	0.332068	0.37422	0.276243	0.272232	0	0.396825
						c	+4	16	7	6	9	1	3	6	5	0	5	0	1	0.526836	0.459016	0.156781	0.222277	0.0706714	0.249169	0.28463	0.2079	0	0.22686	0	0.132275
ctcactgaccacagcacttttttcacggtaaactgaaggtAaca	tA	2859781 (+)	VC2692	-24	96.1	g	-3	0	0	0	0	0	0	0	0	0	0	0	0	0	0	0	0	0	0	0	0	0	0	0	0
						g	-2	0	0	0	0	0	0	0	0	0	0	0	0	0	0	0	0	0	0	0	0	0	0	0	0
						t	-1	9	0	0	0	0	0	0	0	0	0	0	0	5.2	0	0	0	0	0	0	0	0	0	0	0
						A	+1	160	65	126	102	87	84	69	81	137	238	56	107	93	91.5	96.2	86.4	94.6	97.7	97.2	97.6	97.2	92.6	100	95.5
						a	+2	3	3	4	15	5	2	1	2	4	16	0	3	1.7	4.2	3.1	12.7	5.4	2.3	1.4	2.4	2.8	6.2	0	2.7
						c	+3	0	3	1	1	0	0	1	0	0	3	0	2	0	4.2	0.8	0.8	0	0	1.4	0	0	1.2	0	1.8
						a	+4	0	0	0	0	0	0	0	0	0	0	0	0	0	0	0	0	0	0	0	0	0	0	0	0
ggcgattcccgcattcttcgtaaagtgttagcattggcgtAttc	tA	463486 (-)	VCA0528	-118	96.0616	c	-3	0	0	0	0	0	0	0	0	0	0	0	0	0	0	0	0	0	0	0	0	0	0	0	0
						g	-2	1	0	0	0	0	0	0	0	0	0	0	0	0.0732601	0	0	0	0	0	0	0	0	0	0	0
						t	-1	62	8	8	11	2	2	0	2	1	0	1	0	4.54212	1.80995	0.534045	0.576218	0.174368	0.2079	0	0.136986	0.104275	0	0.369004	0
						A	+1	1244	414	1387	1677	1096	929	1486	1349	923	1908	264	320	91.1355	93.6652	92.5901	87.847	95.5536	96.5696	91.8986	92.3973	96.2461	95.8794	97.417	97.8593
						t	+2	38	7	35	54	33	26	77	53	27	66	5	3	2.78388	1.58371	2.33645	2.82871	2.87707	2.7027	4.7619	3.63014	2.81543	3.31658	1.84502	0.917431
						t	+3	18	12	62	156	14	5	51	50	3	13	1	1	1.31868	2.71493	4.13885	8.17182	1.22058	0.519751	3.15399	3.42466	0.312826	0.653266	0.369004	0.30581
						c	+4	2	1	6	11	2	0	3	6	5	3	0	3	0.14652	0.226244	0.400534	0.576218	0.174368	0	0.185529	0.410959	0.521376	0.150754	0	0.917431
gttagtttctttattgtacatttgcgttaatctattaaatAagc	tA	910130 (-)	VCA0960	-275	96.0558	a	-3	7	4	4	4	11	9	1	2	13	6	18	27	0.169328	0.156372	0.184077	0.243309	0.213426	0.219459	0.0265111	0.0585138	1.32924	0.399467	0.626305	0.670474
						a	-2	3	6	4	1	4	1	2	1	2	3	0	7	0.0725689	0.234558	0.184077	0.0608273	0.0776096	0.0243843	0.0530223	0.0292569	0.204499	0.199734	0	0.173827
						t	-1	311	139	43	16	41	23	44	39	8	10	26	28	7.52298	5.43393	1.97883	0.973236	0.795499	0.560839	1.16649	1.14102	0.817996	0.665779	0.904662	0.695307
						A	+1	3717	2341	2071	1573	4946	3943	3618	3299	933	1449	2760	3882	89.9129	91.5168	95.306	95.6813	95.9643	96.1473	95.9173	96.5184	95.3988	96.4714	96.0334	96.3993
						a	+2	74	65	42	42	126	107	92	66	18	31	63	74	1.79003	2.54105	1.93281	2.55474	2.4447	2.60912	2.43902	1.93095	1.84049	2.06391	2.19207	1.8376
						g	+3	14	2	5	6	25	13	10	7	0	2	7	9	0.338655	0.0781861	0.230097	0.364964	0.48506	0.316996	0.265111	0.204798	0	0.133156	0.243563	0.223491
						c	+4	8	1	4	2	1	5	5	4	4	1	0	0	0.193517	0.039093	0.184077	0.121655	0.0194024	0.121921	0.132556	0.117028	0.408998	0.0665779	0	0
gttcattgtcacactcaatagattgttggattatttgcttAcca	tA	871049 (-)	VCA0918	-162	96.0289	c	-3	0	0	0	0	0	0	0	0	0	0	0	0	0	0	0	0	0	0	0	0	0	0	0	0
						t	-2	0	0	0	0	0	0	0	0	0	0	0	0	0	0	0	0	0	0	0	0	0	0	0	0
						t	-1	19	16	1	1	0	0	0	0	0	0	0	0	6.88406	13.2231	0.507614	0.649351	0	0	0	0	0	0	0	0
						A	+1	251	101	190	150	221	262	249	193	197	324	100	181	90.942	83.4711	96.4467	97.4026	96.087	95.9707	97.2656	96.9849	98.5	98.1818	100	96.2766
						c	+2	6	4	6	2	9	10	7	4	2	5	0	6	2.17391	3.30579	3.04569	1.2987	3.91304	3.663	2.73438	2.01005	1	1.51515	0	3.19149
						c	+3	0	0	0	1	0	1	0	1	0	0	0	1	0	0	0	0.649351	0	0.3663	0	0.502513	0	0	0	0.531915
						a	+4	0	0	0	0	0	0	0	1	1	1	0	0	0	0	0	0	0	0	0	0.502513	0.5	0.30303	0	0
attttacgctttaagaaacttccctgcttagtattactgtAtct	tA	1651855 (+)	VC1540	-485	96	t	-3	3	0	3	4	2	1	0	0	0	0	1	0	0	0	0	0	0	0	0	0	0	0	1	0
						g	-2	16	2	2	3	2	0	3	2	0	0	0	0	0.1	0	0	0	0	0	0	0	0	0	0	0
						t	-1	241	59	27	35	16	14	16	12	1	1	0	1	2	1.1	0.3	0.3	0.2	0.2	0.2	0.2	0.3	0.1	0	0.4
						A	+1	11598	5337	10008	12651	8237	5441	7873	6504	318	1014	98	230	94.6	95.7	96.7	96	95.9	96.1	95.9	96.4	97.5	96.4	97	97.9
						t	+2	351	145	252	398	291	185	273	199	7	31	2	4	2.9	2.6	2.4	3	3.4	3.3	3.3	3	2.1	2.9	2	1.7
						c	+3	43	26	44	71	29	14	31	23	0	3	0	0	0.4	0.5	0.4	0.5	0.3	0.2	0.4	0.3	0	0.3	0	0
						t	+4	9	5	9	22	10	6	11	5	0	3	0	0	0.1	0.1	0.1	0.2	0.1	0.1	0.1	0.1	0	0.3	0	0
gcatctttagcttcagttgggctgcggttaaactcggggtAgca	tA	1750238 (-)	VC1627	926	96	g	-3	0	0	0	0	0	0	0	0	0	0	0	0	0	0	0	0	0	0	0	0	0	0	0	0
						g	-2	0	0	1	0	0	0	0	0	1	1	0	0	0	0	0.7	0	0	0	0	0	1.9	1.2	0	0
						t	-1	3	2	2	0	0	0	0	0	1	0	0	0	1.7	2.5	1.5	0	0	0	0	0	1.9	0	0	0
						A	+1	164	75	130	142	154	96	137	128	50	79	139	111	94.3	93.8	96.3	95.9	95.1	97	97.2	98.5	92.6	95.2	92.7	94.1
						g	+2	7	3	2	6	6	2	4	1	2	3	11	7	4	3.8	1.5	4.1	3.7	2	2.8	0.8	3.7	3.6	7.3	5.9
						c	+3	0	0	0	0	0	0	0	1	0	0	0	0	0	0	0	0	0	0	0	0.8	0	0	0	0
						a	+4	0	0	0	0	2	1	0	0	0	0	0	0	0	0	0	0	1.2	1	0	0	0	0	0	0
accatttcattcctgaacaattcttgctaaaacttgttctAtat	tA	23125 (-)	VC0026	-117	95.9	t	-3	0	0	0	0	0	0	0	0	0	0	0	0	0	0	0	0	0	0	0	0	0	0	0	0
						c	-2	0	0	0	0	0	0	0	0	1	0	0	0	0	0	0	0	0	0	0	0	0.3	0	0	0
						t	-1	32	1	10	15	11	1	13	11	3	4	2	2	6	1.3	1.5	1.6	1.4	0.3	1.6	1.1	0.8	0.8	1.4	0.8
						A	+1	484	75	626	900	748	318	776	955	345	498	138	243	90.6	94.9	94.6	95.3	95.2	96.7	94.4	96.4	95	94.9	94.5	92.7
						t	+2	12	2	16	19	17	6	25	18	5	17	2	4	2.2	2.5	2.4	2	2.2	1.8	3	1.8	1.4	3.2	1.4	1.5
						a	+3	6	1	10	9	10	4	8	7	8	6	4	12	1.1	1.3	1.5	1	1.3	1.2	1	0.7	2.2	1.1	2.7	4.6
						t	+4	0	0	0	1	0	0	0	0	1	0	0	1	0	0	0	0.1	0	0	0	0	0.3	0	0	0.4
taatatgtcactatgttatgccatgaggtagtatggtgatAcag	tA	214566 (+)	VCA0198	-8	95.8502	g	-3	0	0	0	0	0	0	0	0	0	0	0	0	0	0	0	0	0	0	0	0	0	0	0	0
						a	-2	0	0	0	0	0	0	0	0	0	0	0	0	0	0	0	0	0	0	0	0	0	0	0	0
						t	-1	21	0	2	0	0	0	0	0	0	0	0	1	6.10465	0	0.458716	0	0	0	0	0	0	0	0	0.257069
						A	+1	316	121	420	388	200	174	286	327	341	450	146	363	91.8605	96.0317	96.3303	96.2779	96.6184	95.082	95.3333	95.3353	95.2514	95.9488	97.3333	93.3162
						c	+2	6	0	5	7	4	6	3	4	11	15	2	18	1.74419	0	1.14679	1.73697	1.93237	3.27869	1	1.16618	3.07263	3.19829	1.33333	4.62725
						a	+3	1	0	5	4	1	0	2	3	0	3	0	3	0.290698	0	1.14679	0.992556	0.483092	0	0.666667	0.874636	0	0.639659	0	0.771208
						g	+4	0	5	4	4	2	3	9	9	6	1	2	4	0	3.96825	0.917431	0.992556	0.966184	1.63934	3	2.62391	1.67598	0.21322	1.33333	1.02828
gtcaaacaaatttcccccatttggatgcaagcttagcactAtct	tA	1217788 (+)	VC1147	-9	95.8	a	-3	0	0	0	0	0	0	0	0	0	0	0	0	0	0	0	0	0	0	0	0	0	0	0	0
						c	-2	1	0	0	0	0	0	0	0	0	0	2	0	0.2	0	0	0	0	0	0	0	0	0	0.7	0
						t	-1	22	11	2	2	3	4	2	0	3	9	3	3	5.2	2.5	2.1	2.5	1.1	1	1.9	0	0.5	1	1.1	0.7
						A	+1	384	425	92	74	256	397	98	51	577	847	267	408	90.4	95.9	94.8	93.7	96.2	95.4	95.1	96.2	98.1	96.8	96	97.4
						t	+2	17	5	3	2	4	11	2	1	7	18	6	8	4	1.1	3.1	2.5	1.5	2.6	1.9	1.9	1.2	2.1	2.2	1.9
						c	+3	0	2	0	0	2	4	1	1	1	1	0	0	0	0.5	0	0	0.8	1	1	1.9	0.2	0.1	0	0
						t	+4	1	0	0	1	1	0	0	0	0	0	0	0	0.2	0	0	1.3	0.4	0	0	0	0	0	0	0
gttcacattaattgtgttttttaaaactatacttctgagtAaac	tA	1408979 (+)	VC1325	-101	95.8	a	-3	0	0	0	0	0	0	0	0	0	0	0	1	0	0	0	0	0	0	0	0	0	0	0	0.1
						g	-2	4	2	1	1	1	8	1	2	0	1	1	1	0.1	0.1	0	0	0	0.2	0	0.1	0	0.1	0.2	0.1
						t	-1	36	27	29	23	15	21	13	11	4	4	3	5	1.1	1.1	0.7	0.8	0.4	0.5	0.3	0.5	0.5	0.3	0.7	0.6
						A	+1	3065	2261	4142	2648	3983	4289	3974	2037	723	1442	389	740	95.9	95.5	96.1	95	95.9	95.7	95.8	95.3	96.5	95.9	96	93.8
						a	+2	70	52	109	99	129	142	145	73	16	48	9	37	2.2	2.2	2.5	3.6	3.1	3.2	3.5	3.4	2.1	3.2	2.2	4.7
						a	+3	14	18	22	12	22	22	15	14	5	7	2	5	0.4	0.8	0.5	0.4	0.5	0.5	0.4	0.7	0.7	0.5	0.5	0.6
						c	+4	8	8	8	3	4	2	1	1	1	2	1	0	0.3	0.3	0.2	0.1	0.1	0	0	0	0.1	0.1	0.2	0
gttcatttcaaatctttcattttctgactatattttccttAcgt	tA	2640554 (-)	VC2456	-144	95.8	c	-3	0	0	0	0	0	0	0	0	0	0	0	0	0	0	0	0	0	0	0	0	0	0	0	0
						t	-2	0	0	0	0	1	0	0	0	0	0	0	0	0	0	0	0	0.3	0	0	0	0	0	0	0
						t	-1	104	47	6	2	2	1	0	0	0	0	0	0	25.1	16.6	3.5	1.3	0.7	0.3	0	0	0	0	0	0
						A	+1	300	230	156	142	290	305	190	151	122	192	97	144	72.3	81.3	91.8	94.7	96	95.6	97.9	96.8	98.4	94.6	98	98.6
						c	+2	11	6	7	5	7	11	4	5	2	10	2	2	2.7	2.1	4.1	3.3	2.3	3.4	2.1	3.2	1.6	4.9	2	1.4
						g	+3	0	0	1	1	2	2	0	0	0	1	0	0	0	0	0.6	0.7	0.7	0.6	0	0	0	0.5	0	0
						t	+4	0	0	0	0	0	0	0	0	0	0	0	0	0	0	0	0	0	0	0	0	0	0	0	0
atcactttgcgcaattttgtctctggcttagtatgagtttAttc	tA	157389 (+)	VC0162	-52	95.6	t	-3	0	5	1	2	0	0	0	1	0	0	0	0	0	3.3	0.3	0.5	0	0	0	0.5	0	0	0	0
						t	-2	0	1	0	1	0	0	0	0	0	0	0	0	0	0.7	0	0.3	0	0	0	0	0	0	0	0
						t	-1	48	3	4	4	4	2	1	4	0	0	2	0	11.2	2	1.1	1.1	1.7	0.9	0.5	2	0	0	0.5	0
						A	+1	374	144	334	346	217	214	188	186	277	709	415	598	87.6	94.1	96	94.5	93.9	97.3	94	94.9	96.2	96.5	97.6	97.9
						t	+2	3	0	7	7	8	3	10	4	8	25	8	11	0.7	0	2	1.9	3.5	1.4	5	2	2.8	3.4	1.9	1.8
						t	+3	1	0	2	6	2	1	1	1	3	1	0	0	0.2	0	0.6	1.6	0.9	0.5	0.5	0.5	1	0.1	0	0
						c	+4	1	0	0	0	0	0	0	0	0	0	0	2	0.2	0	0	0	0	0	0	0	0	0	0	0.3
aaagattgttcactgcgctaaacagaacaataattcctatAact	tA	2873943 (+)	VC2702	-28	95.6	t	-3	1	0	0	0	0	0	0	0	0	0	0	0	0.1	0	0	0	0	0	0	0	0	0	0	0
						a	-2	1	0	0	0	0	0	0	0	1	0	0	0	0.1	0	0	0	0	0	0	0	0.2	0	0	0
						t	-1	83	7	1	0	1	2	0	0	0	1	0	0	5.4	1.1	0.1	0	0.1	0.2	0	0	0	0.1	0	0
						A	+1	1392	627	1250	993	1224	1196	734	770	528	1112	63	259	89.9	96.6	95.9	94.2	95.7	95.5	95.8	96	96.4	95.3	95.5	97.7
						a	+2	52	12	40	45	47	48	23	21	10	47	3	6	3.4	1.8	3.1	4.3	3.7	3.8	3	2.6	1.8	4	4.5	2.3
						c	+3	14	3	7	11	3	3	3	10	7	6	0	0	0.9	0.5	0.5	1	0.2	0.2	0.4	1.2	1.3	0.5	0	0
						t	+4	5	0	5	5	4	3	6	1	2	1	0	0	0.3	0	0.4	0.5	0.3	0.2	0.8	0.1	0.4	0.1	0	0
aagattgaagcaagacaagcaagctgctaaatatagcgctAtgt	tA	2880538 (+)	VC2709	-134	95.6	g	-3	0	0	0	0	0	0	0	0	0	0	0	0	0	0	0	0	0	0	0	0	0	0	0	0
						c	-2	1	0	0	0	0	0	0	0	0	0	0	2	0.1	0	0	0	0	0	0	0	0	0	0	0
						t	-1	66	15	140	144	18	12	87	111	11	22	36	53	3.6	2	3.7	3.9	1.3	1	2.8	2.9	0.8	0.9	1.4	1.1
						A	+1	1731	717	3563	3418	1359	1109	2966	3559	1274	2367	2403	4530	93.5	95.6	93.7	92.8	95	96.1	94	93.5	95.7	96.2	95.5	96.2
						t	+2	45	9	77	89	39	20	70	102	37	60	67	101	2.4	1.2	2	2.4	2.7	1.7	2.2	2.7	2.8	2.4	2.7	2.1
						g	+3	8	8	12	19	12	11	25	21	9	10	11	23	0.4	1.1	0.3	0.5	0.8	1	0.8	0.6	0.7	0.4	0.4	0.5
						t	+4	1	1	10	14	2	2	9	13	0	1	0	1	0.1	0.1	0.3	0.4	0.1	0.2	0.3	0.3	0	0	0	0
acgggtatgcctgtccgtttgtctaaggtatactcacgctAatt	tA	594634 (+)	VC0560	-31	95.5	g	-3	0	0	0	0	0	0	0	0	0	0	0	0	0	0	0	0	0	0	0	0	0	0	0	0
						c	-2	0	0	0	0	0	0	0	0	0	0	0	0	0	0	0	0	0	0	0	0	0	0	0	0
						t	-1	3	1	3	1	1	0	0	1	0	1	0	0	0.7	0.6	0.4	0.1	0.4	0	0	0.2	0	0.1	0	0
						A	+1	389	165	641	801	253	203	555	588	422	818	97	184	94.6	98.8	95.8	94.7	94.8	96.2	93	92.6	95.9	95.3	97	93.4
						a	+2	12	0	16	29	10	8	22	33	16	34	3	10	2.9	0	2.4	3.4	3.7	3.8	3.7	5.2	3.6	4	3	5.1
						t	+3	4	0	6	10	3	0	11	10	2	3	0	1	1	0	0.9	1.2	1.1	0	1.8	1.6	0.5	0.3	0	0.5
						t	+4	3	1	3	5	0	0	9	3	0	2	0	2	0.7	0.6	0.4	0.6	0	0	1.5	0.5	0	0.2	0	1
tagcgagcctcgccaaagaatatggtgtatggttattgatAggc	tA	450814 (+)	VC0421	242	95.4	g	-3	0	0	0	0	0	0	0	0	0	0	0	0	0	0	0	0	0	0	0	0	0	0	0	0
						a	-2	0	0	0	0	0	4	0	0	0	2	0	0	0	0	0	0	0	1.2	0	0	0	0.8	0	0
						t	-1	22	13	4	1	1	3	2	1	0	1	6	3	9.6	4.2	2.6	1.1	0.3	0.9	0.8	0.5	0	0.4	0.9	0.4
						A	+1	198	271	145	84	310	311	235	171	90	244	644	700	86.8	88.6	95.4	91.3	95.7	95.1	96.7	92.9	100	92.8	95.8	97
						g	+2	8	19	2	4	12	8	6	9	0	15	19	17	3.5	6.2	1.3	4.3	3.7	2.4	2.5	4.9	0	5.7	2.8	2.4
						g	+3	0	3	1	1	1	0	0	0	0	1	3	2	0	1	0.7	1.1	0.3	0	0	0	0	0.4	0.4	0.3
						c	+4	0	0	0	2	0	1	0	3	0	0	0	0	0	0	0	2.2	0	0.3	0	1.6	0	0	0	0
gaggctagccagagtggaagatagttggtagtttaagtctAcaa	tA	2559772 (-)	VC2391	-45	95.3	t	-3	1	4	4	2	0	0	2	1	0	1	0	0	0	0.7	0.1	0	0	0	0.1	0	0	0	0	0
						c	-2	7	0	10	26	0	4	5	10	4	18	0	3	0.3	0	0.3	0.4	0	0.6	0.2	0.3	0.1	0.2	0	0.3
						t	-1	162	49	52	85	6	10	26	29	25	59	1	8	7.2	8.2	1.4	1.4	0.6	1.5	1.1	0.8	0.5	0.7	0.4	0.9
						A	+1	2033	516	3449	5800	948	654	2320	3457	5090	8730	258	852	89.8	85.9	94.3	94.3	95.2	95.3	94.9	95.9	96.3	96.2	94.5	94.8
						c	+2	42	17	90	156	36	12	70	77	140	219	12	24	1.9	2.8	2.5	2.5	3.6	1.7	2.9	2.1	2.6	2.4	4.4	2.7
						a	+3	12	8	30	51	3	1	12	17	14	32	2	1	0.5	1.3	0.8	0.8	0.3	0.1	0.5	0.5	0.3	0.4	0.7	0.1
						a	+4	7	7	22	29	3	5	10	14	14	16	0	11	0.3	1.2	0.6	0.5	0.3	0.7	0.4	0.4	0.3	0.2	0	1.2
agatttgacaaagccccctttcactcttcactatttcaatActg	tA	1045402 (-)	VC0979	-1128	95.2	a	-3	0	0	1	0	0	0	0	1	0	0	0	0	0	0	0.6	0	0	0	0	0.7	0	0	0	0
						a	-2	0	0	0	0	1	0	0	0	0	1	0	0	0	0	0	0	1.3	0	0	0	0	0.5	0	0
						t	-1	0	0	0	1	0	0	0	1	0	0	0	0	0	0	0	0.6	0	0	0	0.7	0	0	0	0
						A	+1	124	103	162	165	72	61	133	135	138	211	140	295	98.4	95.4	97	96.5	93.5	96.8	97.8	95.7	98.6	97.2	96.6	99
						c	+2	0	5	3	4	2	2	3	1	2	4	5	3	0	4.6	1.8	2.3	2.6	3.2	2.2	0.7	1.4	1.8	3.4	1
						t	+3	1	0	1	1	1	0	0	3	0	1	0	0	0.8	0	0.6	0.6	1.3	0	0	2.1	0	0.5	0	0
						g	+4	1	0	0	0	1	0	0	0	0	0	0	0	0.8	0	0	0	1.3	0	0	0	0	0	0	0
tttgcttgtggcgaatgatctcaagtggtaacactgacgtAtag	tA	2456882 (-)	VC2302	-46	94.9	c	-3	0	1	1	0	0	0	1	0	0	0	0	0	0	0.8	0.5	0	0	0	0.4	0	0	0	0	0
						g	-2	3	0	1	0	0	0	0	0	0	0	0	0	0.9	0	0.5	0	0	0	0	0	0	0	0	0
						t	-1	19	6	1	5	1	3	3	4	1	1	1	0	5.4	4.9	0.5	1.8	0.3	1.3	1.3	1.5	0.6	0.2	0.4	0
						A	+1	317	110	177	250	307	223	201	243	146	439	213	367	90.3	89.4	92.2	89	94.5	95.3	88.9	91.7	94.8	96.1	94.2	94.8
						t	+2	6	2	5	7	6	2	10	7	2	8	6	8	1.7	1.6	2.6	2.5	1.8	0.9	4.4	2.6	1.3	1.8	2.7	2.1
						a	+3	6	3	6	19	11	6	10	11	5	7	6	12	1.7	2.4	3.1	6.8	3.4	2.6	4.4	4.2	3.2	1.5	2.7	3.1
						g	+4	0	1	1	0	0	0	1	0	0	2	0	0	0	0.8	0.5	0	0	0	0.4	0	0	0.4	0	0
ttaagatagtaatttgcgagaaatcgcgcataatcttgctActt	tA	282271 (+)	VCA0265	-26	94.833	g	-3	0	0	0	0	0	0	0	0	0	0	0	0	0	0	0	0	0	0	0	0	0	0	0	0
						c	-2	0	0	0	0	0	0	0	0	0	0	0	0	0	0	0	0	0	0	0	0	0	0	0	0
						t	-1	10	0	2	9	0	1	1	2	1	1	0	0	1.76991	0	0.126984	0.34338	0	0.299401	0.0877193	0.185701	0.0754717	0.0403063	0	0
						A	+1	545	118	1526	2532	390	315	1102	1038	1275	2370	84	179	96.4602	96.7213	96.8889	96.6043	95.3545	94.3114	96.6667	96.3788	96.2264	95.526	91.3043	93.2292
						c	+2	8	4	35	58	13	14	21	27	34	80	3	4	1.41593	3.27869	2.22222	2.2129	3.17848	4.19162	1.84211	2.50696	2.56604	3.22451	3.26087	2.08333
						t	+3	2	0	9	20	2	4	12	5	13	26	4	7	0.353982	0	0.571429	0.763068	0.488998	1.1976	1.05263	0.464253	0.981132	1.04796	4.34783	3.64583
						t	+4	0	0	3	2	4	0	4	5	2	4	1	2	0	0	0.190476	0.0763068	0.977995	0	0.350877	0.464253	0.150943	0.161225	1.08696	1.04167
tattcacacggatgcactcgcctttctgcgacaatcgggtAaac	tA	136375 (-)	VC0145	-221	94.8	g	-3	0	0	0	0	0	0	0	0	0	0	0	1	0	0	0	0	0	0	0	0	0	0	0	0.1
						g	-2	0	0	1	1	0	0	0	0	0	0	0	0	0	0	0.8	1.2	0	0	0	0	0	0	0	0
						t	-1	2	4	0	0	0	0	0	0	1	0	0	0	0.9	2.5	0	0	0	0	0	0	0.5	0	0	0
						A	+1	220	144	115	77	226	214	135	112	192	327	418	652	94	90.6	96.6	93.9	96.6	93	97.8	94.1	95.5	94.5	95.7	97
						a	+2	7	8	2	4	7	11	2	3	2	12	10	10	3	5	1.7	4.9	3	4.8	1.4	2.5	1	3.5	2.3	1.5
						a	+3	5	3	1	0	1	5	1	4	6	7	9	9	2.1	1.9	0.8	0	0.4	2.2	0.7	3.4	3	2	2.1	1.3
						c	+4	0	0	0	0	0	0	0	0	0	0	0	0	0	0	0	0	0	0	0	0	0	0	0	0
ttctgattgatgttttctaaccgagagttagtctacggatAtgg	tA	1037757 (+)	VC0972	-134	94.8	g	-3	0	0	0	0	0	0	0	0	0	0	0	0	0	0	0	0	0	0	0	0	0	0	0	0
						a	-2	3	1	3	0	0	0	0	0	0	2	0	0	0.1	0.1	0.2	0	0	0	0	0	0	0.1	0	0
						t	-1	146	47	8	4	4	2	0	2	0	0	1	0	6.7	2.8	0.6	0.4	0.2	0.1	0	0.3	0	0	0	0
						A	+1	1953	1577	1215	976	1745	1601	738	644	1021	1728	2152	3473	89.1	92.8	94.1	95.1	94.6	95.1	95.1	93.3	96.9	95.7	95.3	95.7
						t	+2	30	31	29	23	51	47	18	19	17	34	61	82	1.4	1.8	2.2	2.2	2.8	2.8	2.3	2.8	1.6	1.9	2.7	2.3
						g	+3	58	42	35	21	39	29	19	24	16	37	44	67	2.6	2.5	2.7	2	2.1	1.7	2.4	3.5	1.5	2	1.9	1.8
						g	+4	3	1	1	2	6	5	1	1	0	5	0	7	0.1	0.1	0.1	0.2	0.3	0.3	0.1	0.1	0	0.3	0	0.2
gctcttgattagctcttcagtttgtggaaaatctggagctAggt	tA	2055820 (-)	VC1904	-446	94.8	g	-3	2	0	0	0	1	0	0	0	0	0	0	0	0.3	0	0	0	0.2	0	0	0	0	0	0	0
						c	-2	0	0	0	0	2	0	0	3	0	2	1	2	0	0	0	0	0.4	0	0	0.7	0	0.2	0.1	0.1
						t	-1	158	63	5	10	7	0	5	6	5	10	10	16	22.2	15.3	1.4	3.2	1.2	0	1.1	1.4	1.1	1	0.8	0.8
						A	+1	541	337	351	297	539	268	460	401	437	1009	1161	1969	75.9	81.8	97.8	94.9	94.9	94.7	97	93.9	97.3	96.6	96.6	96.8
						g	+2	7	7	3	5	12	11	7	14	5	21	29	41	1	1.7	0.8	1.6	2.1	3.9	1.5	3.3	1.1	2	2.4	2
						g	+3	0	0	0	0	6	3	2	1	1	1	1	7	0	0	0	0	1.1	1.1	0.4	0.2	0.2	0.1	0.1	0.3
						t	+4	5	5	0	1	1	1	0	2	1	2	0	0	0.7	1.2	0	0.3	0.2	0.4	0	0.5	0.2	0.2	0	0
gtgcgggaactgtttggcgaatttcgcggtctttagtcatAaga	tA	916069 (-)	VCA0967	-107	94.6786	c	-3	0	0	0	0	0	0	0	0	0	0	0	0	0	0	0	0	0	0	0	0	0	0	0	0
						a	-2	4	6	7	8	9	12	2	22	12	7	2	2	0.372439	0.56338	0.258972	0.173724	0.555213	0.744879	0.0670916	0.531401	1.12994	0.542636	0.423729	0.237812
						t	-1	32	15	17	30	7	5	13	30	3	1	1	0	2.97952	1.40845	0.628931	0.651466	0.431832	0.310366	0.436095	0.724638	0.282486	0.0775194	0.211864	0
						A	+1	1017	1017	2614	4484	1533	1527	2856	3940	1025	1264	453	821	94.6927	95.493	96.7074	97.3724	94.5713	94.7858	95.8068	95.1691	96.516	97.9845	95.9746	97.6219
						a	+2	18	27	56	75	44	58	84	116	21	18	13	16	1.67598	2.53521	2.07177	1.62866	2.71437	3.60025	2.81785	2.80193	1.9774	1.39535	2.75424	1.9025
						g	+3	1	0	4	8	24	7	18	26	1	0	3	1	0.0931099	0	0.147984	0.173724	1.48057	0.434513	0.603824	0.628019	0.094162	0	0.635593	0.118906
						a	+4	2	0	5	0	4	2	8	6	0	0	0	1	0.18622	0	0.18498	0	0.246761	0.124146	0.268366	0.144928	0	0	0	0.118906
tcattagttgttcgtagtgacaaagcagtaggatataactAaca	tA	2768497 (-)	VC2599	-29	94.5	a	-3	0	0	0	0	0	0	0	0	0	0	0	0	0	0	0	0	0	0	0	0	0	0	0	0
						c	-2	0	0	0	0	0	0	0	0	0	0	0	0	0	0	0	0	0	0	0	0	0	0	0	0
						t	-1	29	0	1	1	0	0	0	0	1	2	0	0	7.6	0	0.3	0.3	0	0	0	0	0.1	0.1	0	0
						A	+1	343	134	297	343	270	248	254	293	1585	2431	343	388	90.3	94.4	95.2	96.6	94.7	94.3	95.8	93.6	96.9	96.4	97.7	97
						a	+2	7	5	14	10	9	10	4	18	47	78	8	10	1.8	3.5	4.5	2.8	3.2	3.8	1.5	5.8	2.9	3.1	2.3	2.5
						c	+3	1	0	0	0	5	4	6	1	2	0	0	1	0.3	0	0	0	1.8	1.5	2.3	0.3	0.1	0	0	0.3
						a	+4	0	3	0	1	1	1	1	1	1	10	0	1	0	2.1	0	0.3	0.4	0.4	0.4	0.3	0.1	0.4	0	0.3
ttcggacaagaaaccagcagctcagcgctaattttcgcttAttg	tA	665898 (+)	VCA0721	58	94.4089	c	-3	0	0	0	0	0	0	0	0	0	0	0	0	0	0	0	0	0	0	0	0	0	0	0	0
						t	-2	0	0	0	1	1	0	0	1	0	1	0	0	0	0	0	0.129534	0.847458	0	0	0.15748	0	0.11655	0	0
						t	-1	15	3	2	7	0	0	0	0	2	1	1	0	10.9489	5.88235	0.4914	0.906736	0	0	0	0	0.286123	0.11655	0.0588582	0
						A	+1	118	48	385	726	112	77	379	604	672	829	1649	1836	86.1314	94.1176	94.5946	94.0415	94.9153	93.9024	95.2261	95.1181	96.1373	96.62	97.0571	96.6316
						t	+2	1	0	12	13	4	5	10	14	20	17	34	52	0.729927	0	2.9484	1.68394	3.38983	6.09756	2.51256	2.20472	2.86123	1.98135	2.00118	2.73684
						t	+3	3	0	4	9	1	0	2	7	5	3	2	3	2.18978	0	0.982801	1.1658	0.847458	0	0.502513	1.10236	0.715308	0.34965	0.117716	0.157895
						g	+4	0	0	4	16	0	0	7	9	0	7	13	9	0	0	0.982801	2.07254	0	0	1.75879	1.41732	0	0.815851	0.765156	0.473684
atctattgatcaagctgggtaaatgatctattctttttttAcag	tA	134508 (-)	VC0140	-748	94.2	t	-3	0	0	2	0	0	0	0	0	0	0	0	0	0	0	0.1	0	0	0	0	0	0	0	0	0
						t	-2	0	0	2	1	0	0	0	0	0	0	0	0	0	0	0.1	0.1	0	0	0	0	0	0	0	0
						t	-1	201	164	7	4	0	2	0	2	3	4	0	0	11.9	13.1	0.5	0.4	0	0.6	0	0.2	0.6	1	0	0
						A	+1	1417	1051	1383	1046	507	296	812	1094	461	362	67	129	83.8	83.9	94.3	94	93.5	94.9	94.9	92.9	92.6	90.3	98.5	92.8
						c	+2	25	13	29	26	14	7	19	33	12	9	1	2	1.5	1	2	2.3	2.6	2.2	2.2	2.8	2.4	2.2	1.5	1.4
						a	+3	37	24	41	32	18	5	20	46	22	26	0	8	2.2	1.9	2.8	2.9	3.3	1.6	2.3	3.9	4.4	6.5	0	5.8
						g	+4	10	1	3	4	3	2	5	3	0	0	0	0	0.6	0.1	0.2	0.4	0.6	0.6	0.6	0.3	0	0	0	0
ctttattggcgagtttaacgatatatggtagcgtggcgttAtta	tA	2056472 (-)	VC1904	-1098	94.2	g	-3	0	0	0	0	0	0	0	0	0	0	0	0	0	0	0	0	0	0	0	0	0	0	0	0
						t	-2	0	0	0	0	0	0	0	0	0	0	0	0	0	0	0	0	0	0	0	0	0	0	0	0
						t	-1	157	58	9	3	1	0	0	0	0	0	0	0	25.5	20	2.9	1	0.3	0	0	0	0	0	0	0
						A	+1	425	219	282	279	337	279	292	289	539	1315	512	990	69.1	75.5	89.5	93.3	96	92.4	94.2	92.6	96.6	96.1	97.2	97.9
						t	+2	16	10	6	3	6	18	10	9	15	40	14	16	2.6	3.4	1.9	1	1.7	6	3.2	2.9	2.7	2.9	2.7	1.6
						t	+3	10	3	7	6	2	0	3	3	1	2	1	1	1.6	1	2.2	2	0.6	0	1	1	0.2	0.1	0.2	0.1
						a	+4	7	0	11	8	5	5	5	11	3	12	0	4	1.1	0	3.5	2.7	1.4	1.7	1.6	3.5	0.5	0.9	0	0.4
aaaagtggttacattttcactgggtgctaacatttaggctAcgg	tA	2168132 (-)	VC2013	17	94.2	g	-3	1	0	0	0	0	0	0	0	0	0	0	1	0.2	0	0	0	0	0	0	0	0	0	0	0.4
						c	-2	0	0	0	0	2	0	0	0	0	2	2	3	0	0	0	0	0.5	0	0	0	0	1.6	1.6	1.1
						t	-1	71	18	42	49	17	8	45	30	5	12	14	20	12.7	11.1	6.9	8.6	4	1.5	6	5.3	6	9.5	11.5	7.6
						A	+1	468	140	553	510	397	503	686	523	72	104	95	204	84	86.4	91.4	89.5	92.8	95.6	91.1	92.6	85.7	82.5	77.9	77.6
						c	+2	17	4	9	10	9	13	15	11	1	3	3	23	3.1	2.5	1.5	1.8	2.1	2.5	2	1.9	1.2	2.4	2.5	8.7
						g	+3	0	0	1	1	2	2	7	1	4	3	7	8	0	0	0.2	0.2	0.5	0.4	0.9	0.2	4.8	2.4	5.7	3
						g	+4	0	0	0	0	1	0	0	0	2	2	1	4	0	0	0	0	0.2	0	0	0	2.4	1.6	0.8	1.5
gagtgttttattcataccctgagtgccctagacttcgtgtAagg	tA	2262935 (+)	VC2106	-340	94.2	t	-3	0	0	0	0	0	0	0	0	0	0	0	0	0	0	0	0	0	0	0	0	0	0	0	0
						g	-2	0	2	0	0	1	0	0	0	0	0	0	0	0	0.8	0	0	0.2	0	0	0	0	0	0	0
						t	-1	19	11	1	1	0	0	0	0	0	0	0	0	4.3	4.3	0.2	0.3	0	0	0	0	0	0	0	0
						A	+1	399	224	414	375	454	314	355	297	63	188	247	381	90.7	88.2	94.1	95.2	94.4	94	94.2	94	87.5	82.8	84.9	82.5
						a	+2	21	17	24	16	25	17	21	18	9	37	43	76	4.8	6.7	5.5	4.1	5.2	5.1	5.6	5.7	12.5	16.3	14.8	16.5
						g	+3	1	0	1	2	1	1	1	1	0	2	1	5	0.2	0	0.2	0.5	0.2	0.3	0.3	0.3	0	0.9	0.3	1.1
						g	+4	0	0	0	0	0	2	0	0	0	0	0	0	0	0	0	0	0	0.6	0	0	0	0	0	0
gtattttacatttagaaacataagtgatatttcagtaagtAtgt	tA	237158 (+)	VCA0219	-432	94.1713	a	-3	0	0	0	0	0	0	0	0	0	2	0	0	0	0	0	0	0	0	0	0	0	0.268456	0	0
						g	-2	0	0	0	0	0	0	0	0	0	0	0	0	0	0	0	0	0	0	0	0	0	0	0	0
						t	-1	88	84	0	0	1	2	0	0	0	0	0	1	20.9524	15.879	0	0	0.5	0.547945	0	0	0	0	0	0.0976562
						A	+1	320	424	183	76	186	348	132	65	289	715	375	981	76.1905	80.1512	96.3158	96.2025	93	95.3425	97.0588	95.5882	96.6555	95.9732	95.1777	95.8008
						t	+2	9	9	4	3	9	9	0	2	6	14	12	22	2.14286	1.70132	2.10526	3.79747	4.5	2.46575	0	2.94118	2.00669	1.87919	3.04569	2.14844
						g	+3	3	10	3	0	3	6	4	1	3	14	7	18	0.714286	1.89036	1.57895	0	1.5	1.64384	2.94118	1.47059	1.00334	1.87919	1.77665	1.75781
						t	+4	0	2	0	0	1	0	0	0	1	0	0	2	0	0.378072	0	0	0.5	0	0	0	0.334448	0	0	0.195312
gcatttaccgctctgaaaacaatctgttacagtcttgcgtAcca	tA	291039 (-)	VC0282	-17	93.9	c	-3	0	0	0	0	0	0	0	0	0	0	0	0	0	0	0	0	0	0	0	0	0	0	0	0
						g	-2	3	4	2	5	10	5	5	6	4	12	15	18	0.5	3.4	0.2	0.8	1.6	2.1	0.9	1.2	3.3	5.2	16	10.1
						t	-1	24	0	44	34	11	3	15	21	0	0	0	0	4.3	0	5.5	5.3	1.8	1.3	2.6	4.1	0	0	0	0
						A	+1	530	111	744	578	582	225	549	468	118	213	77	154	94.6	95.7	92.2	90.9	93.7	94.1	94.2	92.3	95.9	93	81.9	86.5
						c	+2	2	1	16	16	18	6	12	10	1	3	2	6	0.4	0.9	2	2.5	2.9	2.5	2.1	2	0.8	1.3	2.1	3.4
						c	+3	1	0	0	3	0	0	1	1	0	0	0	0	0.2	0	0	0.5	0	0	0.2	0.2	0	0	0	0
						a	+4	0	0	1	0	0	0	1	1	0	1	0	0	0	0	0.1	0	0	0	0.2	0.2	0	0.4	0	0
cccgccttgctgcctgaacactttgtggttaaataaccctAggt	tA	2270618 (-)	VC2112	-34	93.9	c	-3	0	0	0	0	0	0	0	0	0	0	0	0	0	0	0	0	0	0	0	0	0	0	0	0
						c	-2	0	0	0	4	0	0	0	0	0	0	0	0	0	0	0	0.8	0	0	0	0	0	0	0	0
						t	-1	80	40	4	6	0	0	0	3	0	1	0	0	24.3	33.3	1.3	1.2	0	0	0	0.7	0	0.2	0	0
						A	+1	242	75	292	462	195	130	249	416	211	511	93	173	73.6	62.5	97.7	95.3	94.2	93.5	92.6	94.5	91.7	96.1	88.6	88.3
						g	+2	2	4	2	12	12	7	20	19	17	18	12	22	0.6	3.3	0.7	2.5	5.8	5	7.4	4.3	7.4	3.4	11.4	11.2
						g	+3	5	1	1	1	0	2	0	2	2	2	0	1	1.5	0.8	0.3	0.2	0	1.4	0	0.5	0.9	0.4	0	0.5
						t	+4	0	0	0	0	0	0	0	0	0	0	0	0	0	0	0	0	0	0	0	0	0	0	0	0
tctgacatatagcaaaaaattaattttgtagaatactgatAtgc	tA	532353 (+)	VCA0594	0	93.6818	g	-3	1	0	0	1	0	1	0	2	0	0	0	1	0.0312402	0	0	0.0603865	0	0.074184	0	0.188857	0	0	0	0.3367
						a	-2	12	3	10	11	1	3	5	3	2	1	0	0	0.374883	0.243902	0.655738	0.664251	0.0908265	0.222552	0.483559	0.283286	0.208986	0.0812348	0	0
						t	-1	146	40	45	35	6	17	24	20	8	11	0	3	4.56107	3.25203	2.95082	2.11353	0.544959	1.26113	2.32108	1.88857	0.835946	0.893582	0	1.0101
						A	+1	2859	1138	1351	1481	1046	1245	931	965	904	1166	97	279	89.3158	92.5203	88.5902	89.4324	95.0045	92.3591	90.0387	91.1237	94.4619	94.7197	93.2692	93.9394
						t	+2	69	23	43	49	20	36	38	34	25	21	2	6	2.15558	1.86992	2.81967	2.95894	1.81653	2.67062	3.67505	3.21058	2.61233	1.70593	1.92308	2.0202
						g	+3	107	26	69	73	28	42	33	32	18	32	5	7	3.34271	2.11382	4.52459	4.40821	2.54314	3.11573	3.19149	3.02172	1.88088	2.59951	4.80769	2.3569
						c	+4	7	0	7	6	0	4	3	3	0	0	0	1	0.218682	0	0.459016	0.362319	0	0.296736	0.290135	0.283286	0	0	0	0.3367
tgtttggtgttggagccacattagtcgtatgctcggcgatAtgg	tA	84615 (+)	VC0086	-153	93.6	g	-3	0	1	0	0	0	0	0	0	1	0	0	0	0	0.8	0	0	0	0	0	0	0.1	0	0	0
						a	-2	10	2	12	16	6	8	9	7	36	73	9	18	4.2	1.7	6.5	8.2	3.2	5.2	6.8	4.5	2.5	3.2	4.1	2.8
						t	-1	15	3	1	2	1	0	1	1	4	8	0	3	6.3	2.5	0.5	1	0.5	0	0.8	0.6	0.3	0.3	0	0.5
						A	+1	209	110	172	171	175	144	114	143	1386	2170	207	601	88.2	93.2	92.5	87.7	93.1	94.1	85.7	92.3	95.4	93.9	94.5	94.8
						t	+2	3	2	1	6	5	1	8	2	26	58	3	11	1.3	1.7	0.5	3.1	2.7	0.7	6	1.3	1.8	2.5	1.4	1.7
						g	+3	0	0	0	0	1	0	1	2	0	1	0	0	0	0	0	0	0.5	0	0.8	1.3	0	0	0	0
						g	+4	0	0	0	0	0	0	0	0	0	2	0	1	0	0	0	0	0	0	0	0	0	0.1	0	0.2
gcacataaccttaaccaccgattttgattattattgagttAgac	tA	1447790 (-)	VC1358	-84	93.4	g	-3	14	10	23	20	1	3	8	19	4	6	0	1	0.4	0.9	0.4	0.2	0	0.3	0.2	0.3	4.4	4.3	0	0.6
						t	-2	34	16	49	57	8	14	28	34	10	5	0	0	1	1.5	0.9	0.7	0.4	1.6	0.6	0.5	11.1	3.5	0	0
						t	-1	652	138	40	32	18	7	6	6	2	2	0	0	19.1	12.7	0.7	0.4	0.9	0.8	0.1	0.1	2.2	1.4	0	0
						A	+1	2595	880	5324	8010	1934	824	4489	5938	70	113	89	136	76.2	81	94	95	93.8	93	95.4	95.1	77.8	80.1	94.7	87.2
						g	+2	104	35	215	292	88	31	159	230	3	10	5	17	3.1	3.2	3.8	3.5	4.3	3.5	3.4	3.7	3.3	7.1	5.3	10.9
						a	+3	7	7	8	21	13	7	15	12	1	5	0	2	0.2	0.6	0.1	0.2	0.6	0.8	0.3	0.2	1.1	3.5	0	1.3
						c	+4	1	0	2	2	0	0	1	5	0	0	0	0	0	0	0	0	0	0	0	0.1	0	0	0	0
gccagtgttaactcaggcttttttcgctaagctgcgttatAgac	tA	1469147 (+)	VC1376	-255	93.3	t	-3	2	0	0	0	0	0	0	0	0	0	0	0	1.6	0	0	0	0	0	0	0	0	0	0	0
						a	-2	3	3	0	0	2	4	4	2	11	24	8	13	2.3	3.1	0	0	2.6	4.7	5	2.7	7.6	7.6	12.9	11.7
						t	-1	5	6	4	3	0	0	2	0	1	4	0	0	3.9	6.3	3.5	2.8	0	0	2.5	0	0.7	1.3	0	0
						A	+1	114	79	107	101	72	78	70	61	130	275	48	92	88.4	82.3	93.9	92.7	94.7	91.8	87.5	83.6	89.7	86.8	77.4	82.9
						g	+2	4	6	3	4	2	2	4	8	1	11	6	6	3.1	6.3	2.6	3.7	2.6	2.4	5	11	0.7	3.5	9.7	5.4
						a	+3	0	2	0	1	0	1	0	0	2	3	0	0	0	2.1	0	0.9	0	1.2	0	0	1.4	0.9	0	0
						c	+4	1	0	0	0	0	0	0	2	0	0	0	0	0.8	0	0	0	0	0	0	2.7	0	0	0	0
tttactaaaactctgctcataactaagctaaagtgaagctAaca	tA	1531618 (-)	VC1433	-32	93.1	g	-3	0	0	0	0	2	0	2	1	0	0	0	0	0	0	0	0	0.6	0	0.4	0.2	0	0	0	0
						c	-2	0	0	1	1	0	1	0	0	1	2	0	0	0	0	0.1	0.1	0	0.4	0	0	0	0.1	0	0
						t	-1	40	11	2	5	0	0	3	1	1	0	0	0	4.5	4	0.2	0.4	0	0	0.6	0.2	0	0	0	0
						A	+1	829	254	919	1360	321	243	499	533	2051	2182	369	412	92.5	92.4	95.7	95.7	93	93.1	92.4	90.8	95.4	96.1	98.9	95.6
						a	+2	24	7	34	44	16	16	30	44	97	77	3	16	2.7	2.5	3.5	3.1	4.6	6.1	5.6	7.5	4.5	3.4	0.8	3.7
						c	+3	1	0	0	7	2	1	3	4	1	3	0	0	0.1	0	0	0.5	0.6	0.4	0.6	0.7	0	0.1	0	0
						a	+4	2	3	4	4	4	0	3	4	0	7	1	3	0.2	1.1	0.4	0.3	1.2	0	0.6	0.7	0	0.3	0.3	0.7
attaatgcattaaccaccacttctgcggtagtattcctctActc	tA	537339 (-)	VCA0600	-203	92.9205	t	-3	0	0	0	0	0	0	0	0	0	0	0	1	0	0	0	0	0	0	0	0	0	0	0	0.0911577
						c	-2	0	0	0	0	0	0	0	2	1	1	0	2	0	0	0	0	0	0	0	0.847458	0.247525	0.122699	0	0.182315
						t	-1	4	0	0	4	1	0	0	1	6	2	1	0	3.9604	0	0	1.6129	0.847458	0	0	0.423729	1.48515	0.245399	0.129534	0
						A	+1	91	64	131	229	114	58	171	216	379	776	738	1050	90.099	95.5224	94.2446	92.3387	96.6102	89.2308	93.4426	91.5254	93.8119	95.2147	95.5959	95.7156
						c	+2	1	0	6	3	2	4	5	5	8	22	19	28	0.990099	0	4.31655	1.20968	1.69492	6.15385	2.73224	2.11864	1.9802	2.69939	2.46114	2.55242
						t	+3	5	3	2	11	1	3	7	12	10	13	14	16	4.9505	4.47761	1.43885	4.43548	0.847458	4.61538	3.82514	5.08475	2.47525	1.59509	1.81347	1.45852
						c	+4	0	0	0	1	0	0	0	0	0	1	0	0	0	0	0	0.403226	0	0	0	0	0	0.122699	0	0
atcaacacagggtgagcacaaaactgtaatactcttacatAagt	tA	2857899 (-)	VC2689	-121	92.6	c	-3	0	0	0	1	0	0	1	0	0	0	1	0	0	0	0	1	0	0	0.5	0	0	0	0	0
						a	-2	1	0	3	1	1	1	2	0	166	195	216	203	0.1	0	1.5	1	0.1	0.2	1	0	0.4	0.4	3.2	2.3
						t	-1	32	8	4	2	8	1	3	0	80	73	33	32	3.3	3.1	2	2	0.9	0.2	1.5	0	0.2	0.1	0.5	0.4
						A	+1	915	240	155	85	869	492	172	83	42398	52305	6272	8137	94.1	92.3	78.7	84.2	92.3	92.8	88.7	87.4	96.1	96.2	92.7	91.4
						a	+2	22	6	28	9	41	27	12	6	1305	1567	188	369	2.3	2.3	14.2	8.9	4.4	5.1	6.2	6.3	3	2.9	2.8	4.1
						g	+3	0	6	7	2	20	6	3	5	143	222	53	117	0	2.3	3.6	2	2.1	1.1	1.5	5.3	0.3	0.4	0.8	1.3
						t	+4	2	0	0	1	2	3	1	1	25	29	6	42	0.2	0	0	1	0.2	0.6	0.5	1.1	0.1	0.1	0.1	0.5
ttctctgcaacaaaaagagaaaccttttgtctaccatgatActc	tA	191634 (-)	VC0187	120	92.2	g	-3	0	0	1	1	0	0	0	1	0	1	0	2	0	0	0.4	0.4	0	0	0	0.3	0	0.2	0	0.3
						a	-2	10	0	3	15	2	4	3	4	13	36	3	1	7.8	0	1.1	6.1	1.5	3	1.2	1.4	8.2	7.9	0.6	0.2
						t	-1	0	0	1	3	0	0	0	4	8	3	0	0	0	0	0.4	1.2	0	0	0	1.4	5	0.7	0	0
						A	+1	114	118	264	217	126	122	239	278	136	398	521	628	88.4	99.2	95.7	88.9	92.6	91.7	93.7	95.2	85.5	87.9	96.7	94.3
						c	+2	4	0	7	6	3	4	10	5	1	3	6	17	3.1	0	2.5	2.5	2.2	3	3.9	1.7	0.6	0.7	1.1	2.6
						t	+3	0	0	0	0	3	3	2	0	0	3	3	6	0	0	0	0	2.2	2.3	0.8	0	0	0.7	0.6	0.9
						c	+4	1	1	0	2	2	0	1	0	1	9	6	12	0.8	0.8	0	0.8	1.5	0	0.4	0	0.6	2	1.1	1.8
cgcgagcgataaatgcgcaaaaatgatgtacattgtatctAgtt	tA	1004476 (+)	VCA1055	8	91.7638	t	-3	0	0	0	0	0	0	0	0	0	0	0	0	0	0	0	0	0	0	0	0	0	0	0	0
						c	-2	0	0	0	0	0	0	0	0	0	1	0	0	0	0	0	0	0	0	0	0	0	0.324675	0	0
						t	-1	72	8	7	2	0	0	0	1	0	0	0	0	24.9135	9.63855	2.5641	0.409836	0	0	0	0.308642	0	0	0	0
						A	+1	215	71	251	469	125	74	157	304	127	288	43	86	74.3945	85.5422	91.9414	96.1066	93.2836	90.2439	88.7006	93.8272	92.7007	93.5065	79.6296	88.6598
						g	+2	2	4	11	17	7	8	17	19	10	17	11	8	0.692042	4.81928	4.0293	3.48361	5.22388	9.7561	9.60452	5.8642	7.29927	5.51948	20.3704	8.24742
						t	+3	0	0	2	0	1	0	0	0	0	2	0	2	0	0	0.732601	0	0.746269	0	0	0	0	0.649351	0	2.06186
						t	+4	0	0	2	0	1	0	3	0	0	0	0	1	0	0	0.732601	0	0.746269	0	1.69492	0	0	0	0	1.03093
agacttgcgtttttaaattgcaatagggtaacgtctggctAtac	tA	2502807 (-)	VC2345	-16	90.7	g	-3	0	0	0	0	0	0	0	0	0	0	0	0	0	0	0	0	0	0	0	0	0	0	0	0
						c	-2	0	0	0	0	0	0	0	0	0	0	0	0	0	0	0	0	0	0	0	0	0	0	0	0
						t	-1	41	3	4	11	2	1	3	7	5	9	0	2	11.8	3	1.2	2	1	0.5	1.2	2.1	0.2	0.2	0	0.2
						A	+1	286	89	301	489	183	169	222	288	1914	4039	297	975	82.2	88.1	89.3	89.1	90.1	91.4	85.7	85	93.2	91.9	92.5	90.1
						t	+2	9	2	1	13	5	2	7	13	32	91	8	38	2.6	2	0.3	2.4	2.5	1.1	2.7	3.8	1.6	2.1	2.5	3.5
						a	+3	11	7	31	35	13	12	26	29	97	241	16	63	3.2	6.9	9.2	6.4	6.4	6.5	10	8.6	4.7	5.5	5	5.8
						c	+4	1	0	0	1	0	1	1	2	5	13	0	4	0.3	0	0	0.2	0	0.5	0.4	0.6	0.2	0.3	0	0.4
aaccggatgcaaaacgtctagattgtagtaaaattacgctAatt	tA	356259 (-)	VC0336	-43	90.6	g	-3	0	0	0	0	0	0	0	1	0	0	0	0	0	0	0	0	0	0	0	0.5	0	0	0	0
						c	-2	0	0	0	0	0	0	0	0	0	1	0	0	0	0	0	0	0	0	0	0	0	0	0	0
						t	-1	26	0	4	5	0	1	0	0	6	10	0	1	6.3	0	1.4	1.7	0	0.6	0	0	0.2	0.2	0	0.2
						A	+1	342	143	254	249	140	150	145	164	2497	4693	174	434	82.2	91.1	90.4	87.1	90.9	90.4	90.1	85.4	92.7	92.5	94.6	87.3
						a	+2	8	1	3	10	4	6	4	5	128	267	7	41	1.9	0.6	1.1	3.5	2.6	3.6	2.5	2.6	4.7	5.3	3.8	8.2
						t	+3	3	1	4	9	5	0	3	7	21	39	2	13	0.7	0.6	1.4	3.1	3.2	0	1.9	3.6	0.8	0.8	1.1	2.6
						t	+4	37	12	16	13	5	9	9	15	43	62	1	8	8.9	7.6	5.7	4.5	3.2	5.4	5.6	7.8	1.6	1.2	0.5	1.6
tggggttgacgcattgtgtcgagtacggtactaatctgttAact	tA	2669966 (+)	VC2490	-210	90.6	g	-3	0	0	0	0	0	0	0	0	0	0	0	0	0	0	0	0	0	0	0	0	0	0	0	0
						t	-2	0	0	0	0	0	0	2	0	0	0	0	0	0	0	0	0	0	0	0.5	0	0	0	0	0
						t	-1	182	23	5	1	0	2	1	0	2	1	0	0	31.3	7.8	1	0.3	0	0.6	0.3	0	0.3	0.1	0	0
						A	+1	372	255	474	309	508	310	356	407	517	680	404	992	64	87	92.6	91.2	92	89.1	93.4	92.7	87.8	89.1	89.8	89.7
						a	+2	16	14	28	21	36	24	18	29	61	75	43	99	2.8	4.8	5.5	6.2	6.5	6.9	4.7	6.6	10.4	9.8	9.6	9
						c	+3	4	0	4	6	5	1	2	2	6	3	2	5	0.7	0	0.8	1.8	0.9	0.3	0.5	0.5	1	0.4	0.4	0.5
						t	+4	7	1	1	2	3	11	2	1	3	4	1	10	1.2	0.3	0.2	0.6	0.5	3.2	0.5	0.2	0.5	0.5	0.2	0.9
tatgctttttacttgtcactatacaggtatgatagtggttAacc	tA	331839 (+)	VC0318	234	90.5	g	-3	1	0	0	0	0	0	0	0	0	0	0	0	0.4	0	0	0	0	0	0	0	0	0	0	0
						t	-2	2	0	1	0	0	0	0	0	0	0	0	1	0.7	0	1	0	0	0	0	0	0	0	0	0.4
						t	-1	85	28	22	21	7	4	26	11	7	24	26	30	31.5	18.3	21.4	20.8	4.3	3.4	18.1	11.3	4.7	6.2	19.3	11.6
						A	+1	178	125	76	76	146	107	106	83	143	355	108	214	65.9	81.7	73.8	75.2	89.6	91.5	73.6	85.6	95.3	91	80	82.6
						a	+2	3	0	4	3	6	3	10	3	0	11	1	9	1.1	0	3.9	3	3.7	2.6	6.9	3.1	0	2.8	0.7	3.5
						c	+3	0	0	0	0	0	2	1	0	0	0	0	4	0	0	0	0	0	1.7	0.7	0	0	0	0	1.5
						c	+4	1	0	0	1	4	1	1	0	0	0	0	1	0.4	0	0	1	2.5	0.9	0.7	0	0	0	0	0.4
ttagatagttgaaaacaaagtgcaagcgtaagatgcgtttAtta	tA	2477208 (-)	VC2323	-31	90.4	t	-3	3	3	3	0	0	0	1	0	3	10	0	0	1.2	2.2	1.7	0	0	0	0.8	0	0.2	0.6	0	0
						t	-2	1	4	1	1	0	1	1	0	2	1	0	0	0.4	2.9	0.6	0.5	0	0.5	0.8	0	0.2	0.1	0	0
						t	-1	49	13	0	7	1	1	0	3	1	1	1	1	20.2	9.4	0	3.8	0.6	0.5	0	1.2	0.1	0.1	0.3	0.2
						A	+1	177	112	160	161	145	168	110	222	1224	1490	283	585	73.1	80.6	90.9	86.6	89.5	91.3	85.3	85.4	94.7	94.8	92.2	94.1
						t	+2	6	3	6	7	3	2	8	9	36	31	13	15	2.5	2.2	3.4	3.8	1.9	1.1	6.2	3.5	2.8	2	4.2	2.4
						t	+3	1	0	1	5	7	1	3	4	2	9	1	2	0.4	0	0.6	2.7	4.3	0.5	2.3	1.5	0.2	0.6	0.3	0.3
						a	+4	5	4	5	5	6	11	6	22	25	30	9	19	2.1	2.9	2.8	2.7	3.7	6	4.7	8.5	1.9	1.9	2.9	3.1
tgcgacaaaaaaatcgccactccagtgctacgctgtgtttAgtc	tA	76660 (-)	VC0076	-25	90.1	t	-3	1	1	0	1	0	0	0	0	0	1	0	0	0	0.1	0	0.1	0	0	0	0	0	0	0	0
						t	-2	0	0	0	0	2	0	0	0	4	1	0	0	0	0	0	0	0.2	0	0	0	0.4	0	0	0
						t	-1	128	38	6	6	4	6	2	1	1	3	0	0	5.6	2.4	0.5	0.4	0.4	0.4	0.2	0.1	0.1	0.1	0	0
						A	+1	2071	1452	1203	1374	891	1257	1056	694	1038	2087	131	316	91.2	93	95.9	96	88.2	92	92.6	92.9	95.9	95.4	74.4	83.2
						g	+2	69	67	42	46	85	86	62	41	38	93	37	51	3	4.3	3.3	3.2	8.4	6.3	5.4	5.5	3.5	4.3	21	13.4
						t	+3	1	3	3	2	17	5	17	9	0	2	6	3	0	0.2	0.2	0.1	1.7	0.4	1.5	1.2	0	0.1	3.4	0.8
						c	+4	0	0	1	2	11	13	4	2	1	1	2	10	0	0	0.1	0.1	1.1	1	0.4	0.3	0.1	0	1.1	2.6
ctcaaagagactcaatggcattcggggtatatctgacgttAata	tA	1967062 (-)	VC1825	-34	90	g	-3	2	3	0	1	0	0	0	0	0	0	0	0	0.6	0.9	0	0.7	0	0	0	0	0	0	0	0
						t	-2	1	0	0	1	0	0	1	0	0	0	0	0	0.3	0	0	0.7	0	0	0.9	0	0	0	0	0
						t	-1	38	27	2	3	0	1	0	1	6	23	0	5	10.9	7.8	1.2	2.1	0	0.6	0	0.9	0.2	0.5	0	0.4
						A	+1	291	301	153	132	99	145	105	107	2656	4126	377	1149	83.1	87.5	94.4	92.3	90	90.1	93.8	91.5	95.1	95.1	96.2	95.7
						a	+2	14	10	5	4	7	13	5	5	111	166	14	43	4	2.9	3.1	2.8	6.4	8.1	4.5	4.3	4	3.8	3.6	3.6
						t	+3	3	0	1	1	3	1	0	4	9	16	0	4	0.9	0	0.6	0.7	2.7	0.6	0	3.4	0.3	0.4	0	0.3
						a	+4	1	3	1	1	1	1	1	0	11	8	1	0	0.3	0.9	0.6	0.7	0.9	0.6	0.9	0	0.4	0.2	0.3	0
agctttgatagctctaatcgtttaatgctatggttttaatAgat	tA	2809202 (-)	VC2636	-24	89.9	a	-3	0	0	0	0	0	0	0	0	0	0	0	0	0	0	0	0	0	0	0	0	0	0	0	0
						a	-2	0	0	0	0	0	0	0	0	0	0	0	0	0	0	0	0	0	0	0	0	0	0	0	0
						t	-1	12	9	0	2	0	0	0	0	0	1	1	0	7.4	12.9	0	0.7	0	0	0	0	0	0.1	0.4	0
						A	+1	140	56	167	255	58	57	113	153	632	1107	109	226	86.4	80	96	93.1	87.9	91.9	88.3	91.6	91.1	90.4	48.9	68.3
						g	+2	10	5	7	17	6	5	14	11	57	106	111	103	6.2	7.1	4	6.2	9.1	8.1	10.9	6.6	8.2	8.7	49.8	31.1
						a	+3	0	0	0	0	0	0	1	2	2	9	2	2	0	0	0	0	0	0	0.8	1.2	0.3	0.7	0.9	0.6
						t	+4	0	0	0	0	2	0	0	1	3	1	0	0	0	0	0	0	3	0	0	0.6	0.4	0.1	0	0
gatggtggaacttccacagatgaaaatcgtcgaaggctatAcga	tA	609700 (-)	VC0580	-76	89.8	t	-3	16	3	13	5	1	3	6	4	1	0	0	0	1.1	0.2	0.4	0.1	0.2	0.3	0.2	0.2	0.3	0	0	0
						a	-2	2	4	4	3	0	3	8	3	2	6	0	2	0.1	0.2	0.1	0.1	0	0.3	0.3	0.1	0.5	0.8	0	1
						t	-1	15	7	16	13	0	2	15	6	3	1	0	0	1	0.4	0.4	0.3	0	0.2	0.5	0.2	0.8	0.1	0	0
						A	+1	1349	1593	3540	3722	379	893	2572	2403	355	690	136	188	93.4	96.1	95.6	96.2	87.5	92.1	92.6	92.1	95.4	94.5	97.8	94
						c	+2	35	28	86	99	13	36	97	85	8	29	1	7	2.4	1.7	2.3	2.6	3	3.7	3.5	3.3	2.2	4	0.7	3.5
						g	+3	5	10	15	7	25	21	58	64	2	3	2	1	0.3	0.6	0.4	0.2	5.8	2.2	2.1	2.5	0.5	0.4	1.4	0.5
						a	+4	22	13	29	22	15	12	22	44	1	1	0	2	1.5	0.8	0.8	0.6	3.5	1.2	0.8	1.7	0.3	0.1	0	1
gcggtaccagaagccaataaaaaagggtaaagtaagcgctAact	tA	1071870 (+)	VC1001	-34	89.8	g	-3	0	1	0	0	0	1	2	3	0	0	0	1	0	0.3	0	0	0	0.2	0.2	0.3	0	0	0	0.3
						c	-2	0	0	4	1	0	1	1	0	0	2	1	2	0	0	0.3	0.1	0	0.2	0.1	0	0	0.1	0.6	0.7
						t	-1	59	12	97	106	45	44	85	100	64	96	31	29	6.7	3.6	7	7	6.2	6.7	6.4	8.3	6.8	4.9	20	10.1
						A	+1	790	317	1245	1364	653	593	1183	1057	831	1786	115	244	90.2	94.1	90	89.8	89.5	90.1	89.2	88.1	88.1	91.3	74.2	85
						a	+2	25	7	34	44	29	15	44	29	43	59	7	9	2.9	2.1	2.5	2.9	4	2.3	3.3	2.4	4.6	3	4.5	3.1
						c	+3	1	0	2	3	2	1	8	8	4	8	0	1	0.1	0	0.1	0.2	0.3	0.2	0.6	0.7	0.4	0.4	0	0.3
						t	+4	1	0	2	1	1	3	3	3	1	6	1	1	0.1	0	0.1	0.1	0.1	0.5	0.2	0.3	0.1	0.3	0.6	0.3
ggattgaaacttttttgcagcagggacggtctttactgctAggg	tA	2593669 (-)	VC2418	-311	89.8	g	-3	0	0	0	0	0	0	0	0	0	0	0	0	0	0	0	0	0	0	0	0	0	0	0	0
						c	-2	2	0	0	0	0	0	0	0	0	0	0	0	2.4	0	0	0	0	0	0	0	0	0	0	0
						t	-1	24	19	15	22	7	6	27	31	1	8	12	19	28.9	20.9	13.2	16.7	6.6	4.3	13.5	13.7	1.1	2.4	1.9	2.7
						A	+1	56	71	97	109	92	128	166	188	93	313	620	665	67.5	78	85.1	82.6	86.8	92.8	83	82.8	97.9	95.7	95.8	95.3
						g	+2	0	1	2	1	4	3	4	4	1	5	14	11	0	1.1	1.8	0.8	3.8	2.2	2	1.8	1.1	1.5	2.2	1.6
						g	+3	1	0	0	0	2	0	0	0	0	0	1	2	1.2	0	0	0	1.9	0	0	0	0	0	0.2	0.3
						g	+4	0	0	0	0	1	1	3	4	0	1	0	1	0	0	0	0	0.9	0.7	1.5	1.8	0	0.3	0	0.1
cgccacggaacttcgccgctcccactgctatgcttaacctAgca	tA	785382 (-)	VC0728	-18	89.5	c	-3	0	0	0	0	0	0	0	0	0	1	0	0	0	0	0	0	0	0	0	0	0	0.1	0	0
						c	-2	0	0	0	0	0	0	0	0	0	0	0	0	0	0	0	0	0	0	0	0	0	0	0	0
						t	-1	134	36	2	4	2	3	2	0	1	2	0	1	7.1	2.8	0.1	0.3	0.1	0.2	0.1	0	0.3	0.3	0	0.5
						A	+1	1607	1150	1470	1270	1818	1606	1420	1267	314	622	62	156	85.4	90.2	93.5	93.1	88.9	90.1	91.4	89.3	92.1	90.9	79.5	81.7
						g	+2	125	87	92	83	208	159	126	140	21	54	15	33	6.6	6.8	5.9	6.1	10.2	8.9	8.1	9.9	6.2	7.9	19.2	17.3
						c	+3	14	2	6	5	11	12	4	6	0	3	0	1	0.7	0.2	0.4	0.4	0.5	0.7	0.3	0.4	0	0.4	0	0.5
						a	+4	2	0	2	2	5	3	1	6	5	2	1	0	0.1	0	0.1	0.1	0.2	0.2	0.1	0.4	1.5	0.3	1.3	0
tgattgtgaaaaagtgctatttttgctctatcctgatcgtAagg	tA	434642 (+)	VC0408	-191	89.1	c	-3	1	1	1	2	0	1	0	0	0	2	0	1	0.6	0.4	0.6	1.2	0	0.4	0	0	0	1.7	0	0.4
						g	-2	0	0	0	0	1	1	1	0	1	0	0	1	0	0	0	0	0.4	0.4	0.7	0	1.2	0	0	0.4
						t	-1	12	16	1	1	0	0	1	0	1	1	0	0	6.6	6.5	0.6	0.6	0	0	0.7	0	1.2	0.9	0	0
						A	+1	157	216	148	155	225	215	127	139	73	107	149	250	86.7	87.1	89.2	90.1	88.6	89.6	83	91.4	88	92.2	95.5	92.6
						a	+2	11	13	15	14	16	23	18	11	4	3	6	13	6.1	5.2	9	8.1	6.3	9.6	11.8	7.2	4.8	2.6	3.8	4.8
						g	+3	0	0	1	0	4	0	3	1	4	2	0	4	0	0	0.6	0	1.6	0	2	0.7	4.8	1.7	0	1.5
						g	+4	0	2	0	0	8	0	3	1	0	1	1	1	0	0.8	0	0	3.1	0	2	0.7	0	0.9	0.6	0.4
ttggatgatttagctcttaactttgtttacacttttgagtAatc	tA	676317 (+)	VC0634	-88	89.1	a	-3	0	0	0	0	0	0	0	0	0	1	0	0	0	0	0	0	0	0	0	0	0	0	0	0
						g	-2	5	2	7	3	1	2	3	4	26	67	0	5	2.8	2.2	5.7	2.1	1.2	1.3	3	4	2.6	2.4	0	1.8
						t	-1	9	11	8	6	1	4	2	2	12	31	1	3	5.1	12.2	6.6	4.2	1.2	2.6	2	2	1.2	1.1	0.8	1.1
						A	+1	158	76	104	122	77	134	93	89	882	2460	117	245	88.8	84.4	85.2	85.9	89.5	88.7	93.9	88.1	87.8	88.6	97.5	87.8
						a	+2	6	1	3	11	5	9	1	6	77	195	1	19	3.4	1.1	2.5	7.7	5.8	6	1	5.9	7.7	7	0.8	6.8
						t	+3	0	0	0	0	2	2	0	0	8	19	0	7	0	0	0	0	2.3	1.3	0	0	0.8	0.7	0	2.5
						c	+4	0	0	0	0	0	0	0	0	0	2	1	0	0	0	0	0	0	0	0	0	0	0.1	0.8	0
gagcctttcgtcacatattttccattgctatagtgtcattAgtg	tA	687559 (+)	VCA0743	-203	88.4804	a	-3	0	0	0	0	0	0	0	0	0	0	0	0	0	0	0	0	0	0	0	0	0	0	0	0
						t	-2	0	0	0	0	0	0	0	0	0	1	0	1	0	0	0	0	0	0	0	0	0	0.0606796	0	0.598802
						t	-1	168	29	3	2	1	0	0	0	0	2	0	0	40.1914	24.7863	1.32159	0.537634	1.04167	0	0	0	0	0.121359	0	0
						A	+1	229	87	214	354	88	87	135	177	925	1580	74	153	54.7847	74.359	94.2731	95.1613	91.6667	85.2941	98.5401	92.6702	95.8549	95.8738	91.358	91.6168
						g	+2	12	0	10	16	5	12	1	11	30	60	7	10	2.87081	0	4.40529	4.30108	5.20833	11.7647	0.729927	5.75916	3.10881	3.64078	8.64198	5.98802
						t	+3	5	0	0	0	1	2	0	1	0	1	0	1	1.19617	0	0	0	1.04167	1.96078	0	0.52356	0	0.0606796	0	0.598802
						g	+4	4	1	0	0	1	1	1	2	10	4	0	2	0.956938	0.854701	0	0	1.04167	0.980392	0.729927	1.04712	1.03627	0.242718	0	1.1976
tcctctttttttttctctgcaccttcatagaattactgatAttc	tA	1596409 (-)	VC1490	-67	88.1	g	-3	1	0	0	0	0	0	0	0	0	0	0	0	0.5	0	0	0	0	0	0	0	0	0	0	0
						a	-2	27	17	109	67	7	6	30	37	38	53	8	19	13.8	13.8	14.3	9.8	6.9	5.5	8.1	8.7	10.7	8.6	6.5	7.9
						t	-1	10	0	18	15	2	1	11	5	0	4	2	1	5.1	0	2.4	2.2	2	0.9	3	1.2	0	0.7	1.6	0.4
						A	+1	157	104	609	572	87	100	318	361	300	545	108	210	80.1	84.6	79.9	83.6	85.3	90.9	85.9	84.7	84.7	88.6	87.8	87.1
						t	+2	1	2	14	16	4	2	6	14	14	11	3	6	0.5	1.6	1.8	2.3	3.9	1.8	1.6	3.3	4	1.8	2.4	2.5
						t	+3	0	0	11	14	2	1	3	7	2	2	0	5	0	0	1.4	2	2	0.9	0.8	1.6	0.6	0.3	0	2.1
						c	+4	0	0	1	0	0	0	2	2	0	0	2	0	0	0	0.1	0	0	0	0.5	0.5	0	0	1.6	0
ttccggttgacaagagtataaagttgactatgctgtaattAtgt	tA	1458335 (+)	VC1368	0	88	a	-3	0	0	0	1	1	0	0	1	0	0	0	0	0	0	0	0	0.1	0	0	0	0	0	0	0
						t	-2	7	0	4	3	0	0	0	2	0	0	0	0	0.1	0	0.1	0	0	0	0	0	0	0	0	0
						t	-1	1567	282	110	151	16	7	6	11	0	0	1	0	32.8	30	2.4	1.4	1.2	0.6	0.3	0.2	0	0	0.3	0
						A	+1	3045	619	4196	9992	1169	1027	2018	4773	349	572	312	529	63.8	65.8	93.2	94.2	85.1	90.8	90.3	89.4	98	96.3	94.5	92.3
						t	+2	75	15	125	268	91	38	117	316	3	11	5	18	1.6	1.6	2.8	2.5	6.6	3.4	5.2	5.9	0.8	1.9	1.5	3.1
						g	+3	64	17	60	164	74	56	81	188	4	11	10	26	1.3	1.8	1.3	1.5	5.4	5	3.6	3.5	1.1	1.9	3	4.5
						t	+4	14	8	9	26	22	3	14	45	0	0	2	0	0.3	0.9	0.2	0.2	1.6	0.3	0.6	0.8	0	0	0.6	0
tcattggattttttagctaaaaaccgtaaaactgaacactAtga	tA	2255638 (+)	VC2094	307	87.4	a	-3	0	0	2	0	0	0	0	2	0	1	0	0	0	0	1	0	0	0	0	1	0	0.3	0	0
						c	-2	0	0	0	0	0	0	0	0	0	0	0	0	0	0	0	0	0	0	0	0	0	0	0	0
						t	-1	92	27	56	49	38	12	47	34	30	34	80	76	33.3	23.3	28.7	33.8	10.6	7.8	18.8	17.3	11.5	11	23.2	14.7
						A	+1	181	89	130	87	312	134	197	155	222	267	261	434	65.6	76.7	66.7	60	87.2	87.6	78.8	78.7	84.7	86.1	75.7	83.9
						t	+2	3	0	3	4	5	6	5	5	6	6	4	7	1.1	0	1.5	2.8	1.4	3.9	2	2.5	2.3	1.9	1.2	1.4
						g	+3	0	0	3	2	1	0	0	0	4	1	0	0	0	0	1.5	1.4	0.3	0	0	0	1.5	0.3	0	0
						a	+4	0	0	1	3	2	1	1	1	0	1	0	0	0	0	0.5	2.1	0.6	0.7	0.4	0.5	0	0.3	0	0
aacagtatcgtttttgagcaagataaggtaatttacgtctAttc	tA	394077 (-)	VC0378	-103	86.9	t	-3	0	0	0	0	0	0	0	0	1	0	0	0	0	0	0	0	0	0	0	0	0.2	0	0	0
						c	-2	0	0	1	0	0	0	0	0	0	0	0	0	0	0	0.4	0	0	0	0	0	0	0	0	0
						t	-1	39	3	2	0	0	1	1	1	1	0	0	2	13.4	3.2	0.7	0	0	0.6	0.4	0.4	0.2	0	0	1
						A	+1	195	81	176	231	173	138	158	145	388	685	164	174	67.2	87.1	62.4	57.9	89.6	84.1	69	63.6	93.5	93.1	93.2	90.2
						t	+2	14	5	10	15	9	11	11	14	15	33	8	7	4.8	5.4	3.5	3.8	4.7	6.7	4.8	6.1	3.6	4.5	4.5	3.6
						t	+3	40	4	93	143	11	14	56	68	10	16	4	9	13.8	4.3	33	35.8	5.7	8.5	24.5	29.8	2.4	2.2	2.3	4.7
						c	+4	2	0	0	10	0	0	3	0	0	2	0	1	0.7	0	0	2.5	0	0	1.3	0	0	0.3	0	0.5
caaacttgtgcacagtgtcattatgcgttagtctttgcctAtgg	tA	369395 (+)	VCA0391	35	86.7544	c	-3	0	0	0	0	0	0	0	0	0	0	0	0	0	0	0	0	0	0	0	0	0	0	0	0
						c	-2	1	0	0	0	0	0	0	0	0	0	0	0	0.0743494	0	0	0	0	0	0	0	0	0	0	0
						t	-1	664	144	41	45	2	5	0	0	0	1	0	1	49.368	40.1114	7.00855	6.24133	0.749064	2.03252	0	0	0	0.0745712	0	0.168919
						A	+1	624	187	492	602	231	214	228	257	481	1269	133	555	46.3941	52.0891	84.1026	83.4951	86.5169	86.9919	87.3563	82.9032	93.9453	94.6309	92.3611	93.75
						t	+2	16	6	16	22	10	7	11	14	14	24	5	17	1.18959	1.67131	2.73504	3.05132	3.74532	2.84553	4.21456	4.51613	2.73438	1.78971	3.47222	2.87162
						g	+3	35	22	36	51	19	18	20	37	17	46	4	19	2.60223	6.12813	6.15385	7.07351	7.1161	7.31707	7.66284	11.9355	3.32031	3.43028	2.77778	3.20946
						g	+4	5	0	0	1	5	2	2	2	0	1	2	0	0.371747	0	0	0.138696	1.87266	0.813008	0.766284	0.645161	0	0.0745712	1.38889	0
gacttgaatctagcgtcccaactgaagtaaggatattgatAtat	tA	1469374 (+)	VC1376	-28	86.5	g	-3	2	0	0	0	0	0	0	0	0	0	0	0	1.4	0	0	0	0	0	0	0	0	0	0	0
						a	-2	54	13	10	13	9	3	8	12	32	66	4	25	37.5	17.3	16.1	17.3	11	4.1	14.5	15.8	9	10.1	3	6.7
						t	-1	10	7	2	2	0	1	2	0	0	0	0	0	6.9	9.3	3.2	2.7	0	1.4	3.6	0	0	0	0	0
						A	+1	77	55	48	59	71	64	40	60	322	570	127	336	53.5	73.3	77.4	78.7	86.6	86.5	72.7	78.9	90.7	87	94.1	89.8
						t	+2	0	0	0	0	1	1	3	2	1	9	0	8	0	0	0	0	1.2	1.4	5.5	2.6	0.3	1.4	0	2.1
						a	+3	1	0	2	1	1	5	2	2	0	10	4	5	0.7	0	3.2	1.3	1.2	6.8	3.6	2.6	0	1.5	3	1.3
						t	+4	0	0	0	0	0	0	0	0	0	0	0	0	0	0	0	0	0	0	0	0	0	0	0	0
taaggtcccaagtgggtataaattttgcttttcaaatcctAact	tA	2352101 (-)	VC2207	-85	86.3	c	-3	0	0	0	0	0	0	0	0	0	0	0	0	0	0	0	0	0	0	0	0	0	0	0	0
						c	-2	0	0	0	0	0	0	0	0	0	0	0	0	0	0	0	0	0	0	0	0	0	0	0	0
						t	-1	7	2	0	0	0	1	0	0	2	0	2	0	1	0.3	0	0	0	0.1	0	0	0.1	0	0.9	0
						A	+1	636	659	124	101	478	1285	100	44	1573	2400	132	487	90.6	87.7	96.1	86.3	87.5	85.1	90.1	80	85.4	84.6	58.1	70.6
						a	+2	59	86	5	14	62	217	11	11	259	422	93	195	8.4	11.5	3.9	12	11.4	14.4	9.9	20	14.1	14.9	41	28.3
						c	+3	0	2	0	1	5	7	0	0	7	10	0	6	0	0.3	0	0.9	0.9	0.5	0	0	0.4	0.4	0	0.9
						t	+4	0	2	0	1	1	0	0	0	1	4	0	2	0	0.3	0	0.9	0.2	0	0	0	0.1	0.1	0	0.3
gttatcgtgaaggccgtgaattatttgctaaattaacattAgtg	tA	2222166 (-)	VC2066	-251	85.8	a	-3	4	2	1	2	0	2	0	0	1	3	0	0	1.2	1.1	0.8	1.6	0	0.9	0	0	0.6	0.9	0	0
						t	-2	2	0	0	0	0	1	0	0	0	0	0	0	0.6	0	0	0	0	0.4	0	0	0	0	0	0
						t	-1	51	26	0	0	0	0	0	0	0	0	0	0	14.8	14.6	0	0	0	0	0	0	0	0	0	0
						A	+1	253	143	114	116	157	198	114	101	132	276	117	183	73.5	80.3	95	89.9	84	87.6	92.7	89.4	84.1	81.4	64.6	68.5
						g	+2	34	7	5	10	28	20	7	11	23	56	57	82	9.9	3.9	4.2	7.8	15	8.8	5.7	9.7	14.6	16.5	31.5	30.7
						t	+3	0	0	0	0	0	3	1	1	1	4	3	2	0	0	0	0	0	1.3	0.8	0.9	0.6	1.2	1.7	0.7
						g	+4	0	0	0	1	2	2	1	0	0	0	4	0	0	0	0	0.8	1.1	0.9	0.8	0	0	0	2.2	0
tttttgttgttttaaataaactatgctgtacaatctgtttAaag	tA	1072239 (-)	VCA1115	-19	85.5418	t	-3	6	0	16	10	1	1	13	5	4	3	0	0	0.488998	0	1.68244	1.28041	0.309598	0.526316	1.93452	1.08225	0.603318	0.254669	0	0
						t	-2	10	2	1	5	2	0	3	1	1	4	0	0	0.814996	1.06383	0.105152	0.640205	0.619195	0	0.446429	0.21645	0.15083	0.339559	0	0
						t	-1	456	53	41	34	1	2	1	1	0	4	0	0	37.1638	28.1915	4.31125	4.35339	0.309598	1.05263	0.14881	0.21645	0	0.339559	0	0
						A	+1	709	116	858	700	267	168	584	396	624	1094	65	192	57.7832	61.7021	90.2208	89.6287	82.6625	88.4211	86.9048	85.7143	94.1176	92.8693	94.2029	89.7196
						a	+2	31	11	27	21	19	12	34	35	21	47	2	13	2.52649	5.85106	2.83912	2.68886	5.88235	6.31579	5.05952	7.57576	3.16742	3.98981	2.89855	6.07477
						a	+3	12	4	4	4	18	7	24	22	13	23	2	9	0.977995	2.12766	0.42061	0.512164	5.57276	3.68421	3.57143	4.7619	1.96078	1.95246	2.89855	4.20561
						g	+4	3	2	4	7	15	0	13	2	0	3	0	0	0.244499	1.06383	0.42061	0.896287	4.64396	0	1.93452	0.4329	0	0.254669	0	0
tttatttgcagcgttacaattgctgcattagtctctaagtAaga	tA	1212560 (+)	VC1143	-110	85.3	a	-3	0	0	0	0	0	0	0	1	0	0	0	0	0	0	0	0	0	0	0	0.3	0	0	0	0
						g	-2	0	0	2	1	0	0	0	1	0	0	0	0	0	0	0.6	0.3	0	0	0	0.3	0	0	0	0
						t	-1	54	40	4	4	2	0	1	0	2	2	4	1	12.9	8.3	1.2	1.4	0.8	0	0.3	0	0.1	0.1	0.1	0
						A	+1	313	384	291	248	214	401	328	316	1531	2622	2414	4666	74.7	79.7	85.6	83.8	83.9	86.6	87.2	87.8	85.4	84.6	89.5	88.3
						a	+2	48	54	41	41	35	57	46	42	243	455	261	574	11.5	11.2	12.1	13.9	13.7	12.3	12.2	11.7	13.6	14.7	9.7	10.9
						g	+3	1	4	1	0	4	5	1	0	13	16	13	35	0.2	0.8	0.3	0	1.6	1.1	0.3	0	0.7	0.5	0.5	0.7
						a	+4	3	0	1	2	0	0	0	0	3	4	6	8	0.7	0	0.3	0.7	0	0	0	0	0.2	0.1	0.2	0.2
tcacttcacaagcataccgattgcgcagtaatgtgagtctAatg	tA	2549378 (-)	VC2384	-198	84.7	t	-3	4	4	6	5	0	0	1	0	0	0	0	0	0.6	2.5	1.5	1	0	0	0.3	0	0	0	0	0
						c	-2	56	4	42	78	2	10	28	21	1	0	0	0	8.7	2.5	10.7	16.3	1.1	4.7	8.9	6.8	0.1	0	0	0
						t	-1	265	61	15	10	6	2	7	4	3	9	1	0	41.1	37.4	3.8	2.1	3.2	0.9	2.2	1.3	0.2	0.4	1	0
						A	+1	301	92	313	371	159	180	249	237	1250	2196	83	187	46.7	56.4	79.6	77.5	84.1	85.3	79	77.2	87.9	87.7	83.8	87
						a	+2	17	1	13	15	11	11	13	21	158	278	14	23	2.6	0.6	3.3	3.1	5.8	5.2	4.1	6.8	11.1	11.1	14.1	10.7
						t	+3	1	0	3	0	4	1	7	13	10	15	0	3	0.2	0	0.8	0	2.1	0.5	2.2	4.2	0.7	0.6	0	1.4
						g	+4	0	1	1	0	7	7	10	11	0	5	1	2	0	0.6	0.3	0	3.7	3.3	3.2	3.6	0	0.2	1	0.9
aaagcttgctatgcttagagtgatagaatagtatcactttAgta	tA	425604 (+)	VCA0488	-23	84.338	t	-3	1	0	1	1	0	0	0	1	0	0	0	0	0.18622	0	0.179211	0.132979	0	0	0	0.234742	0	0	0	0
						t	-2	1	0	0	0	0	0	1	0	0	0	0	0	0.18622	0	0	0	0	0	0.242131	0	0	0	0	0
						t	-1	94	2	12	6	3	1	0	1	0	1	0	0	17.5047	1.88679	2.15054	0.797872	0.974026	0.621118	0	0.234742	0	0.0579374	0	0
						A	+1	397	89	512	685	267	132	367	376	621	1401	111	332	73.9292	83.9623	91.7563	91.0904	86.6883	81.9876	88.862	88.2629	82.8	81.1703	49.5536	55.2413
						g	+2	33	15	25	55	36	24	33	36	123	305	109	264	6.14525	14.1509	4.48029	7.31383	11.6883	14.9068	7.99031	8.4507	16.4	17.6709	48.6607	43.9268
						t	+3	3	0	1	1	0	1	4	6	2	9	4	4	0.558659	0	0.179211	0.132979	0	0.621118	0.968523	1.40845	0.266667	0.521437	1.78571	0.665557
						a	+4	8	0	7	4	2	3	8	6	4	10	0	1	1.48976	0	1.25448	0.531915	0.649351	1.86335	1.93705	1.40845	0.533333	0.579374	0	0.166389
ctttgtggaatgtatgtgtttttatgcttaaattgagcgtAcct	tA	2522847 (+)	VC2365	-11	84.3	c	-3	0	0	0	0	0	0	0	0	0	0	0	0	0	0	0	0	0	0	0	0	0	0	0	0
						g	-2	7	2	13	6	20	28	11	9	15	22	91	76	3.8	1.6	7.2	4.3	11.4	14.7	5.9	5.8	15.5	12.3	32.5	25
						t	-1	8	0	2	2	1	0	1	0	1	0	4	3	4.4	0	1.1	1.4	0.6	0	0.5	0	1	0	1.4	1
						A	+1	162	125	160	130	152	157	169	142	80	154	178	223	89	97.7	88.9	92.9	86.4	82.2	90.4	91	82.5	86	63.6	73.4
						c	+2	5	1	4	2	3	6	5	5	1	2	7	1	2.7	0.8	2.2	1.4	1.7	3.1	2.7	3.2	1	1.1	2.5	0.3
						c	+3	0	0	0	0	0	0	1	0	0	1	0	0	0	0	0	0	0	0	0.5	0	0	0.6	0	0
						t	+4	0	0	1	0	0	0	0	0	0	0	0	1	0	0	0.6	0	0	0	0	0	0	0	0	0.3
cgattcccatcctctttgtttgggtgtatttatgttggttAatt	tA	2915320 (-)	VC2741	-129	83.8	g	-3	0	0	0	1	0	0	0	1	1	5	2	0	0	0	0	0.4	0	0	0	0.3	0.2	0.5	0.7	0
						t	-2	4	6	14	14	3	1	9	9	26	66	1	1	2.7	7.1	5	6	1.4	0.6	3.9	2.8	5.6	6.7	0.4	0.2
						t	-1	56	18	44	30	14	14	13	26	24	68	13	22	37.8	21.4	15.7	12.8	6.6	9.1	5.7	8.1	5.2	6.9	4.7	4
						A	+1	73	56	202	169	181	126	189	256	385	778	252	497	49.3	66.7	72.1	71.9	85.8	81.8	82.9	80	83.2	78.4	91	90.9
						a	+2	8	2	10	18	10	11	13	16	19	68	7	21	5.4	2.4	3.6	7.7	4.7	7.1	5.7	5	4.1	6.9	2.5	3.8
						t	+3	4	2	8	2	1	1	2	8	7	6	1	5	2.7	2.4	2.9	0.9	0.5	0.6	0.9	2.5	1.5	0.6	0.4	0.9
						t	+4	3	0	2	1	2	1	2	4	1	1	1	1	2	0	0.7	0.4	0.9	0.6	0.9	1.3	0.2	0.1	0.4	0.2
atataacactcgaatatctctttaccggataatgcgttatAgtt	tA	503263 (+)	VCA0565	9	83.5156	t	-3	0	0	3	0	0	0	4	1	0	0	0	0	0	0	0.857143	0	0	0	1.31148	0.244499	0	0	0	0
						a	-2	4	6	20	17	14	20	20	32	36	68	34	44	2.39521	9.67742	5.71429	4.54545	8.04598	16.2602	6.55738	7.82396	18.0905	23.2082	20.2381	20.3704
						t	-1	4	0	3	6	0	2	1	2	1	4	1	0	2.39521	0	0.857143	1.60428	0	1.62602	0.327869	0.488998	0.502513	1.36519	0.595238	0
						A	+1	153	55	318	340	152	98	265	354	147	218	126	163	91.6168	88.7097	90.8571	90.9091	87.3563	79.6748	86.8852	86.5526	73.8693	74.4027	75	75.463
						g	+2	5	1	6	8	8	2	13	16	10	1	6	7	2.99401	1.6129	1.71429	2.13904	4.5977	1.62602	4.2623	3.91198	5.02513	0.341297	3.57143	3.24074
						t	+3	0	0	0	1	0	1	1	4	1	1	1	0	0	0	0	0.26738	0	0.813008	0.327869	0.977995	0.502513	0.341297	0.595238	0
						t	+4	1	0	0	2	0	0	1	0	4	1	0	2	0.598802	0	0	0.534759	0	0	0.327869	0	2.01005	0.341297	0	0.925926
tttgcagcgtttctacagtaaatccgctaatcttaaggttAtga	tA	904792 (+)	VCA0956	-28	80.4451	g	-3	0	0	0	0	0	0	0	0	0	0	0	0	0	0	0	0	0	0	0	0	0	0	0	0
						t	-2	9	0	1	1	0	0	0	0	0	0	0	0	1.68224	0	0.320513	0.3003	0	0	0	0	0	0	0	0
						t	-1	298	48	155	164	60	40	78	58	55	90	41	47	55.7009	22.6415	49.6795	49.2492	20.8333	12.1212	33.7662	30.6878	8.27068	8.53081	32.5397	17.803
						A	+1	214	162	146	162	219	280	141	125	600	941	82	213	40	76.4151	46.7949	48.6486	76.0417	84.8485	61.039	66.1376	90.2256	89.1943	65.0794	80.6818
						t	+2	11	0	7	2	8	6	11	2	10	22	3	3	2.05607	0	2.24359	0.600601	2.77778	1.81818	4.7619	1.0582	1.50376	2.08531	2.38095	1.13636
						g	+3	3	2	2	3	1	4	1	4	0	1	0	1	0.560748	0.943396	0.641026	0.900901	0.347222	1.21212	0.4329	2.1164	0	0.0947867	0	0.378788
						a	+4	0	0	1	1	0	0	0	0	0	1	0	0	0	0	0.320513	0.3003	0	0	0	0	0	0.0947867	0	0
aagtcacgtcgagtgattcgcttctcgttacaattgccctAgat	tA	1294490 (+)	VC1216	-59	80.2	c	-3	0	0	0	0	0	0	0	0	0	0	0	0	0	0	0	0	0	0	0	0	0	0	0	0
						c	-2	0	0	0	0	0	0	0	0	0	0	0	0	0	0	0	0	0	0	0	0	0	0	0	0
						t	-1	10	0	2	0	0	0	0	0	0	0	1	0	2.2	0	0.6	0	0	0	0	0	0	0	1.6	0
						A	+1	363	192	263	119	171	165	82	69	570	886	17	98	79.6	90.1	82.7	81	78.8	81.7	78.1	83.1	87.3	85.6	27	53.3
						g	+2	64	15	38	25	44	34	19	13	75	129	43	82	14	7	11.9	17	20.3	16.8	18.1	15.7	11.5	12.5	68.3	44.6
						a	+3	3	0	3	0	1	0	1	1	2	4	0	4	0.7	0	0.9	0	0.5	0	1	1.2	0.3	0.4	0	2.2
						t	+4	16	6	12	3	1	3	3	0	6	16	2	0	3.5	2.8	3.8	2	0.5	1.5	2.9	0	0.9	1.5	3.2	0
cctatagccgctagctacaaactgtagtaccctaccttttAatt	tA	678073 (+)	VC0637	-31	79.6	t	-3	0	2	4	3	0	1	3	1	3	2	0	0	0	1.2	0.9	0.4	0	0.7	0.8	0.2	0.4	0.2	0	0
						t	-2	15	8	0	5	0	3	4	3	3	7	0	0	2.9	4.9	0	0.6	0	2.2	1	0.6	0.4	0.6	0	0
						t	-1	112	32	63	126	22	7	46	78	48	78	14	17	21.9	19.8	14.6	15.3	13	5.1	11.8	14.5	6.5	6.7	7	5.2
						A	+1	356	93	333	646	135	108	312	428	631	1017	184	296	69.5	57.4	77.3	78.7	79.9	79.4	79.8	79.4	85.4	86.9	92.5	91.1
						a	+2	17	8	16	21	7	10	19	15	38	47	0	6	3.3	4.9	3.7	2.6	4.1	7.4	4.9	2.8	5.1	4	0	1.8
						t	+3	10	15	12	17	3	6	5	6	13	16	1	1	2	9.3	2.8	2.1	1.8	4.4	1.3	1.1	1.8	1.4	0.5	0.3
						t	+4	2	4	3	3	2	1	2	8	3	3	0	5	0.4	2.5	0.7	0.4	1.2	0.7	0.5	1.5	0.4	0.3	0	1.5
aggaattgtctcctaaaggatacgctgctatagtccctttAgag	tA	431019 (+)	VCA0497	-17	77.946	t	-3	0	0	0	0	0	0	0	0	0	0	0	0	0	0	0	0	0	0	0	0	0	0	0	0
						t	-2	0	0	0	0	0	0	0	0	0	0	0	0	0	0	0	0	0	0	0	0	0	0	0	0
						t	-1	69	36	1	4	0	2	0	0	0	2	0	2	9.98553	15.7895	0.182482	0.390625	0	1.11732	0	0	0	0.212766	0	0.58309
						A	+1	516	146	469	850	196	142	308	451	380	799	76	204	74.6744	64.0351	85.5839	83.0078	76.5625	79.3296	77.193	78.2986	88.3721	85	52.0548	59.4752
						g	+2	101	46	72	158	53	31	83	115	48	131	69	131	14.6165	20.1754	13.1387	15.4297	20.7031	17.3184	20.802	19.9653	11.1628	13.9362	47.2603	38.1924
						a	+3	4	0	4	9	6	2	6	5	2	7	1	4	0.578871	0	0.729927	0.878906	2.34375	1.11732	1.50376	0.868056	0.465116	0.744681	0.684932	1.16618
						g	+4	1	0	2	3	1	2	2	5	0	1	0	2	0.144718	0	0.364964	0.292969	0.390625	1.11732	0.501253	0.868056	0	0.106383	0	0.58309
cgcttatggtttcttgccaacaggtttgatgagagtctttAaaa	tA	975529 (-)	VCA1027	-25	76.0144	t	-3	0	3	7	0	0	0	0	0	27	29	0	0	0	1.47059	1.35922	0	0	0	0	0	0.801663	0.529197	0	0
						t	-2	0	0	0	0	0	0	0	0	6	11	1	4	0	0	0	0	0	0	0	0	0.178147	0.20073	1.0101	1.15942
						t	-1	2	0	0	0	0	0	0	0	5	3	1	1	0.394477	0	0	0	0	0	0	0	0.148456	0.0547445	1.0101	0.289855
						A	+1	391	136	374	401	168	119	202	246	1030	1828	69	195	77.1203	66.6667	72.6214	75.8034	76.7123	75.3165	77.0992	77.3585	30.5819	33.3577	69.697	56.5217
						a	+2	59	29	57	74	30	18	32	54	351	615	7	46	11.6371	14.2157	11.068	13.9887	13.6986	11.3924	12.2137	16.9811	10.4216	11.2226	7.07071	13.3333
						a	+3	28	11	28	20	15	9	26	10	155	213	3	22	5.52268	5.39216	5.43689	3.78072	6.84932	5.6962	9.92366	3.14465	4.60214	3.88686	3.0303	6.37681
						a	+4	27	25	49	34	6	12	2	8	1794	2781	18	77	5.32544	12.2549	9.51456	6.42722	2.73973	7.59494	0.763359	2.51572	53.266	50.7482	18.1818	22.3188
accagtgtttcattgtgtgactcctgtataatttatgtttAtat	tA	7128 (+)	VC0011	-96	75	t	-3	2	9	4	3	3	1	2	5	2	2	1	1	0.4	3.2	1	1.2	1.7	0.6	1	2.3	0.9	0.5	0.6	0.4
						t	-2	78	17	44	27	14	17	14	10	2	8	5	7	15.8	6.1	10.9	11.2	8	9.4	6.8	4.7	0.9	2.1	3.1	2.8
						t	-1	161	74	100	60	19	19	49	58	8	14	10	13	32.7	26.4	24.8	24.9	10.8	10.6	23.7	27.2	3.4	3.7	6.2	5.2
						A	+1	235	174	250	148	135	132	134	136	211	338	137	219	47.7	62.1	62	61.4	76.7	73.3	64.7	63.8	89.8	89.7	85.1	88.3
						t	+2	11	3	4	1	1	6	4	2	9	13	5	6	2.2	1.1	1	0.4	0.6	3.3	1.9	0.9	3.8	3.4	3.1	2.4
						a	+3	5	3	1	1	3	5	2	1	2	2	3	1	1	1.1	0.2	0.4	1.7	2.8	1	0.5	0.9	0.5	1.9	0.4
						t	+4	1	0	0	1	1	0	2	1	1	0	0	1	0.2	0	0	0.4	0.6	0	1	0.5	0.4	0	0	0.4
