# Supplementary material for: A Conserved Pattern of Primer-Dependent Transcription Initiation in Escherichia coli and Vibrio cholerae Revealed by 5′ RNA-seq
Source: PLoS Genet. 2015 Jul 1;11(7):e1005348. doi: 10.1371/journal.pgen.1005348 (PMC4488433; doi:10.1371/journal.pgen.1005348)
Supplement: S4 Table — Analysis of transcripts isolated during late stationary phase of growth from V. cholerae cells harboring plasmid pBAD-lacZ (wt) or pBADTOPO-NrnB-VSVG (+Nrn). Shown for each start site region is: the promoter sequence extending from positions −40 to +4, the sequence at positions −1 and +1, the genome coordinate of position +1, the gene nearest to +1, the distance of +1 to the nearest gene (note that “–”indicates that +1 is upstream of the gene), and the percentage of reads emanating from position +1 in the analysis of 5' triphosphate ends in wild-type cells. Read counts derived from the analysis of all 5' ends (5′ all), 5' triphosphate ends (5′ ppp), 5' triphosphate ends and 5' hydroxyl ends (5′ ppp + OH), or 5' triphosphate ends and 5' monophosphate ends (5′ ppp +p) are shown. Data obtained from V. cholerae set 2 (see S9 Table). (XLSX) [file pgen.1005348.s005.xlsx]

## Sheet: Sheet1
Full Sequence	Promoter Sequence (-40 to +4)	-1/+1	Promoter		-1/+1	Genome Coordinate	Gene	Dist. to gene	% at +1	Position	rel to ATG	strand	Gene							5' all WT #1	5' all WT #2	5' all Nrn #1	5' all Nrn #2	5' ppp WT #1	5' ppp WT #2	5' ppp + OH WT #1	5' ppp + OH WT #2	5' ppp + p WT #1	5' ppp + p WT #2			5' all WT #1	5' all WT #2	5' all Nrn #1	5' all Nrn #2	5' ppp WT #1	5' ppp WT #2	5' ppp + OH WT #1	5' ppp + OH WT #2	5' ppp + p WT #1	5' ppp + p WT #2
ggatccttgagattttgcggtttgtccgtataatcggccgAccggaaataaagcggcaaccagaatgagccagctcattgagtgagttcagactggggaaa	ggatccttgagattttgcggtttgtccgtataatcggccgAccg	gA	ggatccttgagattttgcggtttgtccgtataatcggccgAccg	VC0007_rpmH=50S_ribosomal_protein_L34 4830 -201 -	gA	4830	VC0007	-201		4830	-201	-	VC0007					c	-3	0	0	0	0	0	0	0	0	0	0	c	-3	0	0	0	0	0	0	0	0	0	0
ggatccttgagattttgcggtttgtccgtataatcggccgAccggaaataaagcggcaaccagaatgagccagctcattgagtgagttcagactggggaaa	ggatccttgagattttgcggtttgtccgtataatcggccgAccg	gA								4830	-201	-	VC0007					c	-2	0	0	0	0	0	0	1	0	0	0	c	-2	0	0	0	0	0	0	0.0568505	0	0	0
ggatccttgagattttgcggtttgtccgtataatcggccgAccggaaataaagcggcaaccagaatgagccagctcattgagtgagttcagactggggaaa	ggatccttgagattttgcggtttgtccgtataatcggccgAccg	gA								4830	-201	-	VC0007					g	-1	9	23	210	130	59	59	78	34	68	36	g	-1	1.75439	2.04626	3.51582	3.75289	5.16637	4.82815	4.43434	2.53921	4.31198	2.48447
ggatccttgagattttgcggtttgtccgtataatcggccgAccggaaataaagcggcaaccagaatgagccagctcattgagtgagttcagactggggaaa	ggatccttgagattttgcggtttgtccgtataatcggccgAccg	gA								4830	-201	-	VC0007					A	0	455	956	5003	2983	961	1032	1491	1145	1319	1238	A	0	88.694	85.0534	83.7603	86.1143	84.1506	84.4517	84.7641	85.5116	83.6398	85.4382
ggatccttgagattttgcggtttgtccgtataatcggccgAccggaaataaagcggcaaccagaatgagccagctcattgagtgagttcagactggggaaa	ggatccttgagattttgcggtttgtccgtataatcggccgAccg	gA								4830	-201	-	VC0007					c	1	29	86	458	206	83	75	104	93	121	93	c	1	5.65302	7.65125	7.66784	5.94688	7.26795	6.13748	5.91245	6.94548	7.6728	6.41822
ggatccttgagattttgcggtttgtccgtataatcggccgAccggaaataaagcggcaaccagaatgagccagctcattgagtgagttcagactggggaaa	ggatccttgagattttgcggtttgtccgtataatcggccgAccg	gA								4830	-201	-	VC0007					c	2	6	13	67	36	7	9	12	15	18	13	c	2	1.16959	1.15658	1.12171	1.03926	0.61296	0.736498	0.682206	1.12024	1.14141	0.89717
ggatccttgagattttgcggtttgtccgtataatcggccgAccggaaataaagcggcaaccagaatgagccagctcattgagtgagttcagactggggaaa	ggatccttgagattttgcggtttgtccgtataatcggccgAccg	gA								4830	-201	-	VC0007					g	3	14	46	235	109	32	47	73	52	51	69	g	3	2.72904	4.09253	3.93437	3.14665	2.8021	3.84615	4.15009	3.8835	3.23399	4.7619
accagtgtttcattgtgtgactcctgtataatttatgtttAtatcctactggcaattaaatcattaaaagaaataaccagtagttattaacaataactgat	accagtgtttcattgtgtgactcctgtataatttatgtttAtat	tA	accagtgtttcattgtgtgactcctgtataatttatgtttAtat	VC0011_-=hypothetical_protein 7128 -96 +	tA	7128	VC0011	-96		7128	-96	+	VC0011					t	-3	0	3	3	1	1	0	4	1	4	1	t	-3	0	1.42857	2.02703	0.970874	1.11111	0	2.23464	0.436681	2.43902	0.543478
accagtgtttcattgtgtgactcctgtataatttatgtttAtatcctactggcaattaaatcattaaaagaaataaccagtagttattaacaataactgat	accagtgtttcattgtgtgactcctgtataatttatgtttAtat	tA								7128	-96	+	VC0011					t	-2	7	28	10	17	5	8	14	30	11	15	t	-2	7.52688	13.3333	6.75676	16.5049	5.55556	7.92079	7.82123	13.1004	6.70732	8.15217
accagtgtttcattgtgtgactcctgtataatttatgtttAtatcctactggcaattaaatcattaaaagaaataaccagtagttattaacaataactgat	accagtgtttcattgtgtgactcctgtataatttatgtttAtat	tA								7128	-96	+	VC0011					t	-1	29	61	32	14	12	14	45	79	30	27	t	-1	31.1828	29.0476	21.6216	13.5922	13.3333	13.8614	25.1397	34.4978	18.2927	14.6739
accagtgtttcattgtgtgactcctgtataatttatgtttAtatcctactggcaattaaatcattaaaagaaataaccagtagttattaacaataactgat	accagtgtttcattgtgtgactcctgtataatttatgtttAtat	tA								7128	-96	+	VC0011					A	0	56	115	102	69	70	76	112	115	116	138	A	0	60.2151	54.7619	68.9189	66.9903	77.7778	75.2475	62.5698	50.2183	70.7317	75
accagtgtttcattgtgtgactcctgtataatttatgtttAtatcctactggcaattaaatcattaaaagaaataaccagtagttattaacaataactgat	accagtgtttcattgtgtgactcctgtataatttatgtttAtat	tA								7128	-96	+	VC0011					t	1	1	3	0	0	2	2	3	3	3	2	t	1	1.07527	1.42857	0	0	2.22222	1.9802	1.67598	1.31004	1.82927	1.08696
accagtgtttcattgtgtgactcctgtataatttatgtttAtatcctactggcaattaaatcattaaaagaaataaccagtagttattaacaataactgat	accagtgtttcattgtgtgactcctgtataatttatgtttAtat	tA								7128	-96	+	VC0011					a	2	0	0	1	2	0	1	1	1	0	1	a	2	0	0	0.675676	1.94175	0	0.990099	0.558659	0.436681	0	0.543478
accagtgtttcattgtgtgactcctgtataatttatgtttAtatcctactggcaattaaatcattaaaagaaataaccagtagttattaacaataactgat	accagtgtttcattgtgtgactcctgtataatttatgtttAtat	tA								7128	-96	+	VC0011					t	3	0	0	0	0	0	0	0	0	0	0	t	3	0	0	0	0	0	0	0	0	0	0
tgaggttgcattcatttttttagtgtctatagtggtctgtGaaccctatcgttattccttatttttttgactggaggtcaggatggtcgcctttgtgaatt	tgaggttgcattcatttttttagtgtctatagtggtctgtGaac	tG	tgaggttgcattcatttttttagtgtctatagtggtctgtGaac	VC0016_-=hypothetical_protein 13806 -70 +	tG	13806	VC0016	-70		13806	-70	+	VC0016					t	-3	3	6	5	0	2	3	2	4	1	1	t	-3	0.00296989	0.00522803	0.00464978	0	0.00219022	0.00262994	0.00215506	0.00493419	0.000936303	0.000698871
tgaggttgcattcatttttttagtgtctatagtggtctgtGaaccctatcgttattccttatttttttgactggaggtcaggatggtcgcctttgtgaatt	tgaggttgcattcatttttttagtgtctatagtggtctgtGaac	tG								13806	-70	+	VC0016					g	-2	13	24	12	5	10	12	17	14	11	16	g	-2	0.0128695	0.0209121	0.0111595	0.0106808	0.0109511	0.0105198	0.018318	0.0172697	0.0102993	0.0111819
tgaggttgcattcatttttttagtgtctatagtggtctgtGaaccctatcgttattccttatttttttgactggaggtcaggatggtcgcctttgtgaatt	tgaggttgcattcatttttttagtgtctatagtggtctgtGaac	tG								13806	-70	+	VC0016					t	-1	311	488	637	141	131	250	293	365	284	483	t	-1	0.307878	0.425213	0.592382	0.301198	0.143459	0.219162	0.315716	0.450245	0.26591	0.337555
tgaggttgcattcatttttttagtgtctatagtggtctgtGaaccctatcgttattccttatttttttgactggaggtcaggatggtcgcctttgtgaatt	tgaggttgcattcatttttttagtgtctatagtggtctgtGaac	tG								13806	-70	+	VC0016					G	0	98378	111623	103799	45466	88893	111025	90216	78565	104264	139494	G	0	97.3905	97.2614	96.5285	97.1226	97.3476	97.3297	97.2103	96.9137	97.6227	97.4883
tgaggttgcattcatttttttagtgtctatagtggtctgtGaaccctatcgttattccttatttttttgactggaggtcaggatggtcgcctttgtgaatt	tgaggttgcattcatttttttagtgtctatagtggtctgtGaac	tG								13806	-70	+	VC0016					a	1	2096	2395	2796	1111	2004	2452	1958	1826	2055	2839	a	1	2.07496	2.08685	2.60016	2.37327	2.1946	2.14954	2.1098	2.25246	1.9241	1.98409
tgaggttgcattcatttttttagtgtctatagtggtctgtGaaccctatcgttattccttatttttttgactggaggtcaggatggtcgcctttgtgaatt	tgaggttgcattcatttttttagtgtctatagtggtctgtGaac	tG								13806	-70	+	VC0016					a	2	155	179	217	70	229	272	260	227	147	195	a	2	0.153444	0.15597	0.2018	0.149531	0.25078	0.238448	0.280157	0.280015	0.137637	0.13628
tgaggttgcattcatttttttagtgtctatagtggtctgtGaaccctatcgttattccttatttttttgactggaggtcaggatggtcgcctttgtgaatt	tgaggttgcattcatttttttagtgtctatagtggtctgtGaac	tG								13806	-70	+	VC0016					c	3	58	51	66	20	46	57	59	66	41	60	c	3	0.0574178	0.0444382	0.0613771	0.0427232	0.0503751	0.0499689	0.0635742	0.0814141	0.0383884	0.0419322
aaaacttgaaatggttttgagtgaccttatatctagaattGaagaggatgccgctaggacctctgaatgagactaacacccttgctcaattgaggagtgtg	aaaacttgaaatggttttgagtgaccttatatctagaattGaag	tG	aaaacttgaaatggttttgagtgaccttatatctagaattGaag	VC0018_-=16_kDa_heat_shock_protein_A 14609 -160 +	tG	14609	VC0018	-160		14609	-160	+	VC0018					a	-3	14	24	21	11	9	7	17	14	38	29	a	-3	0.832342	1.66667	0.264784	0.161361	0.288832	0.391718	0.52795	0.733368	0.929777	1.25162
aaaacttgaaatggttttgagtgaccttatatctagaattGaagaggatgccgctaggacctctgaatgagactaacacccttgctcaattgaggagtgtg	aaaacttgaaatggttttgagtgaccttatatctagaattGaag	tG								14609	-160	+	VC0018					t	-2	5	5	3	2	2	1	4	11	3	2	t	-2	0.297265	0.347222	0.0378263	0.0293384	0.0641849	0.0559597	0.124224	0.576218	0.0734035	0.0863185
aaaacttgaaatggttttgagtgaccttatatctagaattGaagaggatgccgctaggacctctgaatgagactaacacccttgctcaattgaggagtgtg	aaaacttgaaatggttttgagtgaccttatatctagaattGaag	tG								14609	-160	+	VC0018					t	-1	28	73	96	69	21	14	55	87	37	19	t	-1	1.66468	5.06944	1.21044	1.01218	0.673941	0.783436	1.70807	4.55736	0.90531	0.820026
aaaacttgaaatggttttgagtgaccttatatctagaattGaagaggatgccgctaggacctctgaatgagactaacacccttgctcaattgaggagtgtg	aaaacttgaaatggttttgagtgaccttatatctagaattGaag	tG								14609	-160	+	VC0018					G	0	1608	1315	7634	6577	3018	1731	3063	1744	3924	2197	G	0	95.6005	91.3194	96.2552	96.4794	96.8549	96.8663	95.1242	91.3567	96.0117	94.8209
aaaacttgaaatggttttgagtgaccttatatctagaattGaagaggatgccgctaggacctctgaatgagactaacacccttgctcaattgaggagtgtg	aaaacttgaaatggttttgagtgaccttatatctagaattGaag	tG								14609	-160	+	VC0018					a	1	23	20	159	146	59	31	73	49	80	59	a	1	1.36742	1.38889	2.00479	2.1417	1.89345	1.73475	2.26708	2.56679	1.95743	2.5464
aaaacttgaaatggttttgagtgaccttatatctagaattGaagaggatgccgctaggacctctgaatgagactaacacccttgctcaattgaggagtgtg	aaaacttgaaatggttttgagtgaccttatatctagaattGaag	tG								14609	-160	+	VC0018					a	2	1	2	15	4	6	3	2	2	3	9	a	2	0.059453	0.138889	0.189131	0.0586768	0.192555	0.167879	0.0621118	0.104767	0.0734035	0.388433
aaaacttgaaatggttttgagtgaccttatatctagaattGaagaggatgccgctaggacctctgaatgagactaacacccttgctcaattgaggagtgtg	aaaacttgaaatggttttgagtgaccttatatctagaattGaag	tG								14609	-160	+	VC0018					g	3	3	1	3	8	1	0	6	2	2	2	g	3	0.178359	0.0694444	0.0378263	0.117354	0.0320924	0	0.186335	0.104767	0.0489356	0.0863185
ttccgctactttgtcagggaatatctgggtatacttcagtGttattttttatcaattcagacagaagaatcgcgcgaacctgactatgcaaaaatacgaca	ttccgctactttgtcagggaatatctgggtatacttcagtGtta	tG	ttccgctactttgtcagggaatatctgggtatacttcagtGtta	VC0021_glyQ=glycyl-tRNA_synthetase_subunit_alpha 19912 30 -	tG	19912	VC0021	30		19912	30	-	VC0021					a	-3	0	0	0	0	0	0	0	0	0	0	a	-3	0	0	0	0	0	0	0	0	0	0
ttccgctactttgtcagggaatatctgggtatacttcagtGttattttttatcaattcagacagaagaatcgcgcgaacctgactatgcaaaaatacgaca	ttccgctactttgtcagggaatatctgggtatacttcagtGtta	tG								19912	30	-	VC0021					g	-2	0	0	0	0	0	0	0	0	0	0	g	-2	0	0	0	0	0	0	0	0	0	0
ttccgctactttgtcagggaatatctgggtatacttcagtGttattttttatcaattcagacagaagaatcgcgcgaacctgactatgcaaaaatacgaca	ttccgctactttgtcagggaatatctgggtatacttcagtGtta	tG								19912	30	-	VC0021					t	-1	0	0	0	0	0	0	0	0	0	0	t	-1	0	0	0	0	0	0	0	0	0	0
ttccgctactttgtcagggaatatctgggtatacttcagtGttattttttatcaattcagacagaagaatcgcgcgaacctgactatgcaaaaatacgaca	ttccgctactttgtcagggaatatctgggtatacttcagtGtta	tG								19912	30	-	VC0021					G	0	104	131	146	108	164	253	50	65	109	173	G	0	81.25	70.0535	42.0749	70.1299	82	84.0532	86.2069	75.5814	81.3433	76.2115
ttccgctactttgtcagggaatatctgggtatacttcagtGttattttttatcaattcagacagaagaatcgcgcgaacctgactatgcaaaaatacgaca	ttccgctactttgtcagggaatatctgggtatacttcagtGtta	tG								19912	30	-	VC0021					t	1	4	16	25	14	8	16	3	3	9	13	t	1	3.125	8.55615	7.20461	9.09091	4	5.31561	5.17241	3.48837	6.71642	5.72687
ttccgctactttgtcagggaatatctgggtatacttcagtGttattttttatcaattcagacagaagaatcgcgcgaacctgactatgcaaaaatacgaca	ttccgctactttgtcagggaatatctgggtatacttcagtGtta	tG								19912	30	-	VC0021					t	2	15	27	160	24	18	25	3	16	13	35	t	2	11.7188	14.4385	46.1095	15.5844	9	8.30565	5.17241	18.6047	9.70149	15.4185
ttccgctactttgtcagggaatatctgggtatacttcagtGttattttttatcaattcagacagaagaatcgcgcgaacctgactatgcaaaaatacgaca	ttccgctactttgtcagggaatatctgggtatacttcagtGtta	tG								19912	30	-	VC0021					a	3	5	13	16	8	10	7	2	2	3	6	a	3	3.90625	6.95187	4.61095	5.19481	5	2.32558	3.44828	2.32558	2.23881	2.64317
tcacccatcctgatgtggattatcatgctagggtatgagcAgggttcaagagtaagagtacaccattatgctgactcgttacatggggatgacaccaaaaa	tcacccatcctgatgtggattatcatgctagggtatgagcAggg	cA	tcacccatcctgatgtggattatcatgctagggtatgagcAggg	VC0023_-=NADH_dehydrogenase_subunit_II-like_protein 20916 -27 +	cA	20916	VC0023	-27		20916	-27	+	VC0023					a	-3	0	0	0	0	0	0	0	0	0	0	a	-3	0	0	0	0	0	0	0	0	0	0
tcacccatcctgatgtggattatcatgctagggtatgagcAgggttcaagagtaagagtacaccattatgctgactcgttacatggggatgacaccaaaaa	tcacccatcctgatgtggattatcatgctagggtatgagcAggg	cA								20916	-27	+	VC0023					g	-2	0	0	0	0	0	0	0	0	0	0	g	-2	0	0	0	0	0	0	0	0	0	0
tcacccatcctgatgtggattatcatgctagggtatgagcAgggttcaagagtaagagtacaccattatgctgactcgttacatggggatgacaccaaaaa	tcacccatcctgatgtggattatcatgctagggtatgagcAggg	cA								20916	-27	+	VC0023					c	-1	0	0	0	0	0	0	0	1	0	1	c	-1	0	0	0	0	0	0	0	0.320513	0	0.224215
tcacccatcctgatgtggattatcatgctagggtatgagcAgggttcaagagtaagagtacaccattatgctgactcgttacatggggatgacaccaaaaa	tcacccatcctgatgtggattatcatgctagggtatgagcAggg	cA								20916	-27	+	VC0023					A	0	256	250	159	150	288	283	280	301	318	425	A	0	96.2406	96.5251	96.9512	96.7742	96.3211	96.9178	94.2761	96.4744	96.0725	95.2915
tcacccatcctgatgtggattatcatgctagggtatgagcAgggttcaagagtaagagtacaccattatgctgactcgttacatggggatgacaccaaaaa	tcacccatcctgatgtggattatcatgctagggtatgagcAggg	cA								20916	-27	+	VC0023					g	1	6	8	5	5	7	6	14	8	11	14	g	1	2.25564	3.0888	3.04878	3.22581	2.34114	2.05479	4.7138	2.5641	3.32326	3.13901
tcacccatcctgatgtggattatcatgctagggtatgagcAgggttcaagagtaagagtacaccattatgctgactcgttacatggggatgacaccaaaaa	tcacccatcctgatgtggattatcatgctagggtatgagcAggg	cA								20916	-27	+	VC0023					g	2	2	0	0	0	1	0	0	1	1	1	g	2	0.75188	0	0	0	0.334448	0	0	0.320513	0.302115	0.224215
tcacccatcctgatgtggattatcatgctagggtatgagcAgggttcaagagtaagagtacaccattatgctgactcgttacatggggatgacaccaaaaa	tcacccatcctgatgtggattatcatgctagggtatgagcAggg	cA								20916	-27	+	VC0023					g	3	2	1	0	0	3	3	3	1	1	5	g	3	0.75188	0.3861	0	0	1.00334	1.0274	1.0101	0.320513	0.302115	1.12108
cccatgtaacgagtcagcataatggtgtactcttactcttGaaccctgctcataccctagcatgataatccacatcaggatgggtgataggtcacgctgca	cccatgtaacgagtcagcataatggtgtactcttactcttGaac	tG	cccatgtaacgagtcagcataatggtgtactcttactcttGaac	VC0024_-=sulfur_transfer_protein_SirA 20922 613 -	tG	20922	VC0024	613		20922	613	-	VC0024					c	-3	0	0	0	1	0	0	0	1	0	1	c	-3	0	0	0	1.05263	0	0	0	0.571429	0	0.378788
cccatgtaacgagtcagcataatggtgtactcttactcttGaaccctgctcataccctagcatgataatccacatcaggatgggtgataggtcacgctgca	cccatgtaacgagtcagcataatggtgtactcttactcttGaac	tG								20922	613	-	VC0024					t	-2	0	2	0	0	0	0	0	1	0	0	t	-2	0	1.15607	0	0	0	0	0	0.571429	0	0
cccatgtaacgagtcagcataatggtgtactcttactcttGaaccctgctcataccctagcatgataatccacatcaggatgggtgataggtcacgctgca	cccatgtaacgagtcagcataatggtgtactcttactcttGaac	tG								20922	613	-	VC0024					t	-1	11	14	8	3	7	16	9	17	7	19	t	-1	8.8	8.09249	5.29801	3.15789	2.9661	4.87805	10.7143	9.71429	3.84615	7.19697
cccatgtaacgagtcagcataatggtgtactcttactcttGaaccctgctcataccctagcatgataatccacatcaggatgggtgataggtcacgctgca	cccatgtaacgagtcagcataatggtgtactcttactcttGaac	tG								20922	613	-	VC0024					G	0	112	154	138	87	225	306	74	150	171	239	G	0	89.6	89.0173	91.3907	91.5789	95.339	93.2927	88.0952	85.7143	93.956	90.5303
cccatgtaacgagtcagcataatggtgtactcttactcttGaaccctgctcataccctagcatgataatccacatcaggatgggtgataggtcacgctgca	cccatgtaacgagtcagcataatggtgtactcttactcttGaac	tG								20922	613	-	VC0024					a	1	1	2	4	1	4	5	1	5	2	4	a	1	0.8	1.15607	2.64901	1.05263	1.69492	1.52439	1.19048	2.85714	1.0989	1.51515
cccatgtaacgagtcagcataatggtgtactcttactcttGaaccctgctcataccctagcatgataatccacatcaggatgggtgataggtcacgctgca	cccatgtaacgagtcagcataatggtgtactcttactcttGaac	tG								20922	613	-	VC0024					a	2	1	1	1	1	0	0	0	0	1	1	a	2	0.8	0.578035	0.662252	1.05263	0	0	0	0	0.549451	0.378788
cccatgtaacgagtcagcataatggtgtactcttactcttGaaccctgctcataccctagcatgataatccacatcaggatgggtgataggtcacgctgca	cccatgtaacgagtcagcataatggtgtactcttactcttGaac	tG								20922	613	-	VC0024					c	3	0	0	0	2	0	1	0	1	1	0	c	3	0	0	0	2.10526	0	0.304878	0	0.571429	0.549451	0
tcgcttggcaaaaggatcattttgttataacttccttaacAagttagtaacaagttgagcgagggaatgatgttaaccacactcgatagactgaccatcta	tcgcttggcaaaaggatcattttgttataacttccttaacAagt	cA	tcgcttggcaaaaggatcattttgttataacttccttaacAagt	VC0025_-=hypothetical_protein 21642 -14 +	cA	21642	VC0025	-14		21642	-14	+	VC0025					a	-3	1	2	8	3	7	6	0	3	4	5	a	-3	0.0878735	0.115808	0.12463	0.0966184	0.340798	0.275989	0	0.184275	0.182399	0.20816
tcgcttggcaaaaggatcattttgttataacttccttaacAagttagtaacaagttgagcgagggaatgatgttaaccacactcgatagactgaccatcta	tcgcttggcaaaaggatcattttgttataacttccttaacAagt	cA								21642	-14	+	VC0025					a	-2	0	0	1	0	1	1	0	1	1	2	a	-2	0	0	0.0155788	0	0.0486855	0.0459982	0	0.0614251	0.0455996	0.0832639
tcgcttggcaaaaggatcattttgttataacttccttaacAagttagtaacaagttgagcgagggaatgatgttaaccacactcgatagactgaccatcta	tcgcttggcaaaaggatcattttgttataacttccttaacAagt	cA								21642	-14	+	VC0025					c	-1	2	3	9	2	1	2	2	0	1	2	c	-1	0.175747	0.173712	0.140209	0.0644122	0.0486855	0.0919963	0.0944733	0	0.0455996	0.0832639
tcgcttggcaaaaggatcattttgttataacttccttaacAagttagtaacaagttgagcgagggaatgatgttaaccacactcgatagactgaccatcta	tcgcttggcaaaaggatcattttgttataacttccttaacAagt	cA								21642	-14	+	VC0025					A	0	1049	1585	5898	2813	1890	2012	1929	1512	2013	2193	A	0	92.1793	91.7776	91.8835	90.5958	92.0156	92.5483	91.1195	92.8747	91.7921	91.2989
tcgcttggcaaaaggatcattttgttataacttccttaacAagttagtaacaagttgagcgagggaatgatgttaaccacactcgatagactgaccatcta	tcgcttggcaaaaggatcattttgttataacttccttaacAagt	cA								21642	-14	+	VC0025					a	1	73	126	403	203	129	126	152	98	139	163	a	1	6.41476	7.29589	6.27824	6.53784	6.28043	5.79577	7.17997	6.01966	6.33835	6.78601
tcgcttggcaaaaggatcattttgttataacttccttaacAagttagtaacaagttgagcgagggaatgatgttaaccacactcgatagactgaccatcta	tcgcttggcaaaaggatcattttgttataacttccttaacAagt	cA								21642	-14	+	VC0025					g	2	5	4	30	21	17	11	20	8	9	6	g	2	0.439367	0.231616	0.467363	0.676329	0.827653	0.50598	0.944733	0.4914	0.410397	0.249792
tcgcttggcaaaaggatcattttgttataacttccttaacAagttagtaacaagttgagcgagggaatgatgttaaccacactcgatagactgaccatcta	tcgcttggcaaaaggatcattttgttataacttccttaacAagt	cA								21642	-14	+	VC0025					t	3	8	7	70	63	9	16	14	6	26	31	t	3	0.702988	0.405327	1.09051	2.02899	0.438169	0.735971	0.661313	0.36855	1.18559	1.29059
tcaaattgaaaaactgtgggatgtgcgtactgtggaagtcAcagcgatcagaaatgacgagctgcccaataacaacttacaacaaaagatttgcgcataag	tcaaattgaaaaactgtgggatgtgcgtactgtggaagtcAcag	cA	tcaaattgaaaaactgtgggatgtgcgtactgtggaagtcAcag	VC0029_-=branched-chain_amino_acid_aminotransferase 27652 -50 -	cA	27652	VC0029	-50		27652	-50	-	VC0029					g	-3	0	0	0	0	0	0	0	0	0	0	g	-3	0	0	0	0	0	0	0	0	0	0
tcaaattgaaaaactgtgggatgtgcgtactgtggaagtcAcagcgatcagaaatgacgagctgcccaataacaacttacaacaaaagatttgcgcataag	tcaaattgaaaaactgtgggatgtgcgtactgtggaagtcAcag	cA								27652	-50	-	VC0029					t	-2	0	0	0	0	0	0	0	1	0	0	t	-2	0	0	0	0	0	0	0	0.877193	0	0
tcaaattgaaaaactgtgggatgtgcgtactgtggaagtcAcagcgatcagaaatgacgagctgcccaataacaacttacaacaaaagatttgcgcataag	tcaaattgaaaaactgtgggatgtgcgtactgtggaagtcAcag	cA								27652	-50	-	VC0029					c	-1	5	9	13	3	12	12	2	8	16	13	c	-1	4.38596	4.94505	5.11811	4.61538	5.47945	3.72671	3.44828	7.01754	9.93789	5.07812
tcaaattgaaaaactgtgggatgtgcgtactgtggaagtcAcagcgatcagaaatgacgagctgcccaataacaacttacaacaaaagatttgcgcataag	tcaaattgaaaaactgtgggatgtgcgtactgtggaagtcAcag	cA								27652	-50	-	VC0029					A	0	108	170	236	62	204	305	56	102	144	233	A	0	94.7368	93.4066	92.9134	95.3846	93.1507	94.7205	96.5517	89.4737	89.441	91.0156
tcaaattgaaaaactgtgggatgtgcgtactgtggaagtcAcagcgatcagaaatgacgagctgcccaataacaacttacaacaaaagatttgcgcataag	tcaaattgaaaaactgtgggatgtgcgtactgtggaagtcAcag	cA								27652	-50	-	VC0029					c	1	1	3	4	0	3	5	0	2	1	10	c	1	0.877193	1.64835	1.5748	0	1.36986	1.5528	0	1.75439	0.621118	3.90625
tcaaattgaaaaactgtgggatgtgcgtactgtggaagtcAcagcgatcagaaatgacgagctgcccaataacaacttacaacaaaagatttgcgcataag	tcaaattgaaaaactgtgggatgtgcgtactgtggaagtcAcag	cA								27652	-50	-	VC0029					a	2	0	0	1	0	0	0	0	0	0	0	a	2	0	0	0.393701	0	0	0	0	0	0	0
tcaaattgaaaaactgtgggatgtgcgtactgtggaagtcAcagcgatcagaaatgacgagctgcccaataacaacttacaacaaaagatttgcgcataag	tcaaattgaaaaactgtgggatgtgcgtactgtggaagtcAcag	cA								27652	-50	-	VC0029					g	3	0	0	0	0	0	0	0	1	0	0	g	3	0	0	0	0	0	0	0	0.877193	0	0
catcaaagaacagtgattgccattggcgtaccatgcccaaAcgttggttatccagtagcaccattttgacggggatctggcgacgcttgagtgtgccaagt	catcaaagaacagtgattgccattggcgtaccatgcccaaAcgt	aA	catcaaagaacagtgattgccattggcgtaccatgcccaaAcgt	VC0032_-=ComM-like_protein 28162 -1907 +	aA	28162	VC0032	-1907		28162	-1907	+	VC0032					c	-3	0	0	0	0	0	0	0	0	0	0	c	-3	0	0	0	0	0	0	0	0	0	0
catcaaagaacagtgattgccattggcgtaccatgcccaaAcgttggttatccagtagcaccattttgacggggatctggcgacgcttgagtgtgccaagt	catcaaagaacagtgattgccattggcgtaccatgcccaaAcgt	aA								28162	-1907	+	VC0032					a	-2	0	1	0	0	2	0	0	0	1	2	a	-2	0	1.04167	0	0	1.16959	0	0	0	0.787402	2.22222
catcaaagaacagtgattgccattggcgtaccatgcccaaAcgttggttatccagtagcaccattttgacggggatctggcgacgcttgagtgtgccaagt	catcaaagaacagtgattgccattggcgtaccatgcccaaAcgt	aA								28162	-1907	+	VC0032					a	-1	1	0	1	1	1	2	4	2	0	1	a	-1	0.884956	0	0.909091	0.571429	0.584795	1.55039	3.4188	2.73973	0	1.11111
catcaaagaacagtgattgccattggcgtaccatgcccaaAcgttggttatccagtagcaccattttgacggggatctggcgacgcttgagtgtgccaagt	catcaaagaacagtgattgccattggcgtaccatgcccaaAcgt	aA								28162	-1907	+	VC0032					A	0	108	89	97	159	154	121	96	67	117	75	A	0	95.5752	92.7083	88.1818	90.8571	90.0585	93.7984	82.0513	91.7808	92.126	83.3333
catcaaagaacagtgattgccattggcgtaccatgcccaaAcgttggttatccagtagcaccattttgacggggatctggcgacgcttgagtgtgccaagt	catcaaagaacagtgattgccattggcgtaccatgcccaaAcgt	aA								28162	-1907	+	VC0032					c	1	1	1	4	4	5	2	7	1	6	3	c	1	0.884956	1.04167	3.63636	2.28571	2.92398	1.55039	5.98291	1.36986	4.72441	3.33333
catcaaagaacagtgattgccattggcgtaccatgcccaaAcgttggttatccagtagcaccattttgacggggatctggcgacgcttgagtgtgccaagt	catcaaagaacagtgattgccattggcgtaccatgcccaaAcgt	aA								28162	-1907	+	VC0032					g	2	2	5	8	11	8	4	10	3	3	8	g	2	1.76991	5.20833	7.27273	6.28571	4.67836	3.10078	8.54701	4.10959	2.3622	8.88889
catcaaagaacagtgattgccattggcgtaccatgcccaaAcgttggttatccagtagcaccattttgacggggatctggcgacgcttgagtgtgccaagt	catcaaagaacagtgattgccattggcgtaccatgcccaaAcgt	aA								28162	-1907	+	VC0032					t	3	1	0	0	0	1	0	0	0	0	1	t	3	0.884956	0	0	0	0.584795	0	0	0	0	1.11111
tgcttgtcatgtaacgaagatgtgtgttaacactagaagcGcaaacacattggtaagatattagttcaaccctaaaaaacgactttactatgaacttgaac	tgcttgtcatgtaacgaagatgtgtgttaacactagaagcGcaa	cG	tgcttgtcatgtaacgaagatgtgtgttaacactagaagcGcaa	VC0031_-=acetolactate_synthase_2_catalytic_subunit 29908 -373 -	cG	29908	VC0031	-373		29908	-373	-	VC0031					a	-3	0	0	0	0	0	0	0	0	0	0	a	-3	0	0	0	0	0	0	0	0	0	0
tgcttgtcatgtaacgaagatgtgtgttaacactagaagcGcaaacacattggtaagatattagttcaaccctaaaaaacgactttactatgaacttgaac	tgcttgtcatgtaacgaagatgtgtgttaacactagaagcGcaa	cG								29908	-373	-	VC0031					g	-2	18	11	14	12	19	15	10	10	17	13	g	-2	5.52147	4.21456	1.8617	4.05405	4.69136	2.87908	5.15464	4.54545	5.18293	3.15534
tgcttgtcatgtaacgaagatgtgtgttaacactagaagcGcaaacacattggtaagatattagttcaaccctaaaaaacgactttactatgaacttgaac	tgcttgtcatgtaacgaagatgtgtgttaacactagaagcGcaa	cG								29908	-373	-	VC0031					c	-1	2	1	0	1	1	5	1	0	0	1	c	-1	0.613497	0.383142	0	0.337838	0.246914	0.959693	0.515464	0	0	0.242718
tgcttgtcatgtaacgaagatgtgtgttaacactagaagcGcaaacacattggtaagatattagttcaaccctaaaaaacgactttactatgaacttgaac	tgcttgtcatgtaacgaagatgtgtgttaacactagaagcGcaa	cG								29908	-373	-	VC0031					G	0	299	246	721	277	376	489	181	200	304	390	G	0	91.7178	94.2529	95.8777	93.5811	92.8395	93.858	93.299	90.9091	92.6829	94.6602
tgcttgtcatgtaacgaagatgtgtgttaacactagaagcGcaaacacattggtaagatattagttcaaccctaaaaaacgactttactatgaacttgaac	tgcttgtcatgtaacgaagatgtgtgttaacactagaagcGcaa	cG								29908	-373	-	VC0031					c	1	7	1	15	6	7	12	2	9	6	6	c	1	2.14724	0.383142	1.99468	2.02703	1.7284	2.30326	1.03093	4.09091	1.82927	1.45631
tgcttgtcatgtaacgaagatgtgtgttaacactagaagcGcaaacacattggtaagatattagttcaaccctaaaaaacgactttactatgaacttgaac	tgcttgtcatgtaacgaagatgtgtgttaacactagaagcGcaa	cG								29908	-373	-	VC0031					a	2	0	1	2	0	2	0	0	1	1	2	a	2	0	0.383142	0.265957	0	0.493827	0	0	0.454545	0.304878	0.485437
tgcttgtcatgtaacgaagatgtgtgttaacactagaagcGcaaacacattggtaagatattagttcaaccctaaaaaacgactttactatgaacttgaac	tgcttgtcatgtaacgaagatgtgtgttaacactagaagcGcaa	cG								29908	-373	-	VC0031					a	3	0	1	0	0	0	0	0	0	0	0	a	3	0	0.383142	0	0	0	0	0	0	0	0
aactatcgatcattttagtaactggtgctactctatttgcGatatgaacgcatatcattattcctgtctcattgttcggatcggcaatcgccaaaagagtg	aactatcgatcattttagtaactggtgctactctatttgcGata	cG	aactatcgatcattttagtaactggtgctactctatttgcGata	VC0038_-=hypothetical_protein 36845 -151 -	cG	36845	VC0038	-151		36845	-151	-	VC0038					t	-3	0	0	0	0	0	0	0	0	0	0	t	-3	0	0	0	0	0	0	0	0	0	0
aactatcgatcattttagtaactggtgctactctatttgcGatatgaacgcatatcattattcctgtctcattgttcggatcggcaatcgccaaaagagtg	aactatcgatcattttagtaactggtgctactctatttgcGata	cG								36845	-151	-	VC0038					g	-2	0	0	0	1	0	1	0	0	0	0	g	-2	0	0	0	0.0142918	0	0.0179727	0	0	0	0
aactatcgatcattttagtaactggtgctactctatttgcGatatgaacgcatatcattattcctgtctcattgttcggatcggcaatcgccaaaagagtg	aactatcgatcattttagtaactggtgctactctatttgcGata	cG								36845	-151	-	VC0038					c	-1	1	2	5	5	1	1	3	1	1	4	c	-1	0.0318776	0.053135	0.0529325	0.0714592	0.0196541	0.0179727	0.0845309	0.0272183	0.0220751	0.0837521
aactatcgatcattttagtaactggtgctactctatttgcGatatgaacgcatatcattattcctgtctcattgttcggatcggcaatcgccaaaagagtg	aactatcgatcattttagtaactggtgctactctatttgcGata	cG								36845	-151	-	VC0038					G	0	3053	3679	9229	6838	4983	5443	3470	3567	4406	4663	G	0	97.3223	97.7418	97.7027	97.7276	97.9363	97.8253	97.774	97.0876	97.2627	97.634
aactatcgatcattttagtaactggtgctactctatttgcGatatgaacgcatatcattattcctgtctcattgttcggatcggcaatcgccaaaagagtg	aactatcgatcattttagtaactggtgctactctatttgcGata	cG								36845	-151	-	VC0038					a	1	75	80	190	145	98	109	70	93	117	99	a	1	2.39082	2.1254	2.01143	2.07232	1.9261	1.95902	1.97239	2.5313	2.58278	2.07286
aactatcgatcattttagtaactggtgctactctatttgcGatatgaacgcatatcattattcctgtctcattgttcggatcggcaatcgccaaaagagtg	aactatcgatcattttagtaactggtgctactctatttgcGata	cG								36845	-151	-	VC0038					t	2	4	3	13	5	2	5	1	9	3	5	t	2	0.12751	0.0797024	0.137624	0.0714592	0.0393082	0.0898634	0.028177	0.244965	0.0662252	0.10469
aactatcgatcattttagtaactggtgctactctatttgcGatatgaacgcatatcattattcctgtctcattgttcggatcggcaatcgccaaaagagtg	aactatcgatcattttagtaactggtgctactctatttgcGata	cG								36845	-151	-	VC0038					a	3	4	0	9	3	4	5	5	4	3	5	a	3	0.12751	0	0.0952784	0.0428755	0.0786164	0.0898634	0.140885	0.108873	0.0662252	0.10469
ttagctaacacctgtaagctcaatgtgcgatactaaagccAagtttcagactcggattgagtgagtatgtcgaacagttatggctttaaagaagaagtggc	ttagctaacacctgtaagctcaatgtgcgatactaaagccAagt	cA	ttagctaacacctgtaagctcaatgtgcgatactaaagccAagt	VC0040_-=hemolysin 37828 -20 +	cA	37828	VC0040	-20		37828	-20	+	VC0040					g	-3	0	0	0	0	0	0	0	0	1	0	g	-3	0	0	0	0	0	0	0	0	0.131234	0
ttagctaacacctgtaagctcaatgtgcgatactaaagccAagtttcagactcggattgagtgagtatgtcgaacagttatggctttaaagaagaagtggc	ttagctaacacctgtaagctcaatgtgcgatactaaagccAagt	cA								37828	-20	+	VC0040					c	-2	0	0	0	0	0	0	0	0	0	0	c	-2	0	0	0	0	0	0	0	0	0	0
ttagctaacacctgtaagctcaatgtgcgatactaaagccAagtttcagactcggattgagtgagtatgtcgaacagttatggctttaaagaagaagtggc	ttagctaacacctgtaagctcaatgtgcgatactaaagccAagt	cA								37828	-20	+	VC0040					c	-1	1	1	0	0	1	0	1	1	2	1	c	-1	0.181818	0.194175	0	0	0.134953	0	0.263852	0.238095	0.262467	0.131579
ttagctaacacctgtaagctcaatgtgcgatactaaagccAagtttcagactcggattgagtgagtatgtcgaacagttatggctttaaagaagaagtggc	ttagctaacacctgtaagctcaatgtgcgatactaaagccAagt	cA								37828	-20	+	VC0040					A	0	512	483	408	377	694	755	357	394	700	715	A	0	93.0909	93.7864	94.6636	90.625	93.6572	95.9339	94.1953	93.8095	91.8635	94.0789
ttagctaacacctgtaagctcaatgtgcgatactaaagccAagtttcagactcggattgagtgagtatgtcgaacagttatggctttaaagaagaagtggc	ttagctaacacctgtaagctcaatgtgcgatactaaagccAagt	cA								37828	-20	+	VC0040					a	1	11	9	7	8	19	13	5	12	15	18	a	1	2	1.74757	1.62413	1.92308	2.5641	1.65184	1.31926	2.85714	1.9685	2.36842
ttagctaacacctgtaagctcaatgtgcgatactaaagccAagtttcagactcggattgagtgagtatgtcgaacagttatggctttaaagaagaagtggc	ttagctaacacctgtaagctcaatgtgcgatactaaagccAagt	cA								37828	-20	+	VC0040					g	2	0	0	1	0	2	2	1	1	1	0	g	2	0	0	0.232019	0	0.269906	0.25413	0.263852	0.238095	0.131234	0
ttagctaacacctgtaagctcaatgtgcgatactaaagccAagtttcagactcggattgagtgagtatgtcgaacagttatggctttaaagaagaagtggc	ttagctaacacctgtaagctcaatgtgcgatactaaagccAagt	cA								37828	-20	+	VC0040					t	3	26	22	15	31	25	17	15	12	43	26	t	3	4.72727	4.27184	3.48028	7.45192	3.37382	2.1601	3.95778	2.85714	5.64304	3.42105
gatgctgtcatttgggtcataaaatgtctagaattgagccAacacgcattaagctgtttcggcacagttcaacatttcgagtgtatatgtctgtattgcaa	gatgctgtcatttgggtcataaaatgtctagaattgagccAaca	cA	gatgctgtcatttgggtcataaaatgtctagaattgagccAaca	VC0046_def=peptide_deformylase 44854 -46 -	cA	44854	VC0046	-46		44854	-46	-	VC0046					g	-3	0	0	0	0	0	0	0	0	0	0	g	-3	0	0	0	0	0	0	0	0	0	0
gatgctgtcatttgggtcataaaatgtctagaattgagccAacacgcattaagctgtttcggcacagttcaacatttcgagtgtatatgtctgtattgcaa	gatgctgtcatttgggtcataaaatgtctagaattgagccAaca	cA								44854	-46	-	VC0046					c	-2	0	0	0	0	0	0	0	0	0	0	c	-2	0	0	0	0	0	0	0	0	0	0
gatgctgtcatttgggtcataaaatgtctagaattgagccAacacgcattaagctgtttcggcacagttcaacatttcgagtgtatatgtctgtattgcaa	gatgctgtcatttgggtcataaaatgtctagaattgagccAaca	cA								44854	-46	-	VC0046					c	-1	0	1	0	1	0	0	0	1	0	2	c	-1	0	0.775194	0	1.14943	0	0	0	0.763359	0	1.14286
gatgctgtcatttgggtcataaaatgtctagaattgagccAacacgcattaagctgtttcggcacagttcaacatttcgagtgtatatgtctgtattgcaa	gatgctgtcatttgggtcataaaatgtctagaattgagccAaca	cA								44854	-46	-	VC0046					A	0	82	123	277	81	109	157	82	125	126	162	A	0	93.1818	95.3488	96.5157	93.1034	94.7826	92.3529	97.619	95.4198	94.7368	92.5714
gatgctgtcatttgggtcataaaatgtctagaattgagccAacacgcattaagctgtttcggcacagttcaacatttcgagtgtatatgtctgtattgcaa	gatgctgtcatttgggtcataaaatgtctagaattgagccAaca	cA								44854	-46	-	VC0046					a	1	6	5	10	5	6	11	2	5	7	11	a	1	6.81818	3.87597	3.48432	5.74713	5.21739	6.47059	2.38095	3.81679	5.26316	6.28571
gatgctgtcatttgggtcataaaatgtctagaattgagccAacacgcattaagctgtttcggcacagttcaacatttcgagtgtatatgtctgtattgcaa	gatgctgtcatttgggtcataaaatgtctagaattgagccAaca	cA								44854	-46	-	VC0046					c	2	0	0	0	0	0	2	0	0	0	0	c	2	0	0	0	0	0	1.17647	0	0	0	0
gatgctgtcatttgggtcataaaatgtctagaattgagccAacacgcattaagctgtttcggcacagttcaacatttcgagtgtatatgtctgtattgcaa	gatgctgtcatttgggtcataaaatgtctagaattgagccAaca	cA								44854	-46	-	VC0046					a	3	0	0	0	0	0	0	0	0	0	0	a	3	0	0	0	0	0	0	0	0	0	0
aacgtttgcttgagaaaaaaatccccgtataatgcgccgcAagcgggcttgcttgtccgataaataacactgaaggagtttgagatgacagtcggtattat	aacgtttgcttgagaaaaaaatccccgtataatgcgccgcAagc	cA	aacgtttgcttgagaaaaaaatccccgtataatgcgccgcAagc	VC0052_-=phosphoribosylaminoimidazole_carboxylase_catalytic_subunit 49990 -44 -	cA	49990	VC0052	-44		49990	-44	-	VC0052					c	-3	0	0	0	0	0	0	0	0	0	0	c	-3	0	0	0	0	0	0	0	0	0	0
aacgtttgcttgagaaaaaaatccccgtataatgcgccgcAagcgggcttgcttgtccgataaataacactgaaggagtttgagatgacagtcggtattat	aacgtttgcttgagaaaaaaatccccgtataatgcgccgcAagc	cA								49990	-44	-	VC0052					g	-2	0	2	6	0	4	3	0	0	1	3	g	-2	0	1.1976	0.814111	0	2.64901	0.895522	0	0	1.08696	1.45631
aacgtttgcttgagaaaaaaatccccgtataatgcgccgcAagcgggcttgcttgtccgataaataacactgaaggagtttgagatgacagtcggtattat	aacgtttgcttgagaaaaaaatccccgtataatgcgccgcAagc	cA								49990	-44	-	VC0052					c	-1	0	0	1	1	0	2	0	0	1	3	c	-1	0	0	0.135685	0.719424	0	0.597015	0	0	1.08696	1.45631
aacgtttgcttgagaaaaaaatccccgtataatgcgccgcAagcgggcttgcttgtccgataaataacactgaaggagtttgagatgacagtcggtattat	aacgtttgcttgagaaaaaaatccccgtataatgcgccgcAagc	cA								49990	-44	-	VC0052					A	0	93	159	711	128	134	312	68	116	89	194	A	0	97.8947	95.2096	96.4722	92.0863	88.7417	93.1343	91.8919	97.479	96.7391	94.1748
aacgtttgcttgagaaaaaaatccccgtataatgcgccgcAagcgggcttgcttgtccgataaataacactgaaggagtttgagatgacagtcggtattat	aacgtttgcttgagaaaaaaatccccgtataatgcgccgcAagc	cA								49990	-44	-	VC0052					a	1	2	6	17	10	12	15	5	2	0	5	a	1	2.10526	3.59281	2.30665	7.19424	7.94702	4.47761	6.75676	1.68067	0	2.42718
aacgtttgcttgagaaaaaaatccccgtataatgcgccgcAagcgggcttgcttgtccgataaataacactgaaggagtttgagatgacagtcggtattat	aacgtttgcttgagaaaaaaatccccgtataatgcgccgcAagc	cA								49990	-44	-	VC0052					g	2	0	0	2	0	1	2	1	1	1	1	g	2	0	0	0.27137	0	0.662252	0.597015	1.35135	0.840336	1.08696	0.485437
aacgtttgcttgagaaaaaaatccccgtataatgcgccgcAagcgggcttgcttgtccgataaataacactgaaggagtttgagatgacagtcggtattat	aacgtttgcttgagaaaaaaatccccgtataatgcgccgcAagc	cA								49990	-44	-	VC0052					c	3	0	0	0	0	0	1	0	0	0	0	c	3	0	0	0	0	0	0.298507	0	0	0	0
aagtgtttgacacaacagtttatctcgctaaaatggccgcCtcttctgaagcagactgcaaagaagaacgctctttaacaatataaaccaatcaatctgtg	aagtgtttgacacaacagtttatctcgctaaaatggccgcCtct	cC	aagtgtttgacacaacagtttatctcgctaaaatggccgcCtct	VC0059_-=hypothetical_protein 53592 95 +	cC	53592	VC0059	95		53592	95	+	VC0059					c	-3	0	0	0	0	0	0	0	0	0	0	c	-3	0	0	0	0	0	0	0	0	0	0
aagtgtttgacacaacagtttatctcgctaaaatggccgcCtcttctgaagcagactgcaaagaagaacgctctttaacaatataaaccaatcaatctgtg	aagtgtttgacacaacagtttatctcgctaaaatggccgcCtct	cC								53592	95	+	VC0059					g	-2	0	0	0	0	0	0	0	0	1	0	g	-2	0	0	0	0	0	0	0	0	0.292398	0
aagtgtttgacacaacagtttatctcgctaaaatggccgcCtcttctgaagcagactgcaaagaagaacgctctttaacaatataaaccaatcaatctgtg	aagtgtttgacacaacagtttatctcgctaaaatggccgcCtct	cC								53592	95	+	VC0059					c	-1	0	0	1	0	0	0	0	0	0	0	c	-1	0	0	0.1443	0	0	0	0	0	0	0
aagtgtttgacacaacagtttatctcgctaaaatggccgcCtcttctgaagcagactgcaaagaagaacgctctttaacaatataaaccaatcaatctgtg	aagtgtttgacacaacagtttatctcgctaaaatggccgcCtct	cC								53592	95	+	VC0059					C	0	95	195	354	187	338	396	272	194	259	303	C	0	71.4286	67.2414	51.0823	69.5167	74.2857	72.6606	80.7122	70.0361	75.731	67.7852
aagtgtttgacacaacagtttatctcgctaaaatggccgcCtcttctgaagcagactgcaaagaagaacgctctttaacaatataaaccaatcaatctgtg	aagtgtttgacacaacagtttatctcgctaaaatggccgcCtct	cC								53592	95	+	VC0059					t	1	38	87	328	79	112	147	64	80	80	138	t	1	28.5714	30	47.3304	29.368	24.6154	26.9725	18.9911	28.8809	23.3918	30.8725
aagtgtttgacacaacagtttatctcgctaaaatggccgcCtcttctgaagcagactgcaaagaagaacgctctttaacaatataaaccaatcaatctgtg	aagtgtttgacacaacagtttatctcgctaaaatggccgcCtct	cC								53592	95	+	VC0059					c	2	0	6	10	2	5	2	1	3	1	6	c	2	0	2.06897	1.443	0.743494	1.0989	0.366972	0.296736	1.08303	0.292398	1.34228
aagtgtttgacacaacagtttatctcgctaaaatggccgcCtcttctgaagcagactgcaaagaagaacgctctttaacaatataaaccaatcaatctgtg	aagtgtttgacacaacagtttatctcgctaaaatggccgcCtct	cC								53592	95	+	VC0059					t	3	0	2	0	1	0	0	0	0	1	0	t	3	0	0.689655	0	0.371747	0	0	0	0	0.292398	0
gcgctttataccgaggagtgtttagaataccctcttagttGgtagataaaggaatcggcatgtcattcgcgatattgggttttattgctttaggcggcgcg	gcgctttataccgaggagtgtttagaataccctcttagttGgta	tG	gcgctttataccgaggagtgtttagaataccctcttagttGgta	VC0060_ccrB=camphor_resistance_protein_CrcB 59337 -19 +	tG	59337	VC0060	-19		59337	-19	+	VC0060					g	-3	1	1	6	1	2	2	3	0	2	1	g	-3	0.353357	0.291545	3.24324	0.403226	0.634921	0.591716	1.44231	0	0.819672	0.30581
gcgctttataccgaggagtgtttagaataccctcttagttGgtagataaaggaatcggcatgtcattcgcgatattgggttttattgctttaggcggcgcg	gcgctttataccgaggagtgtttagaataccctcttagttGgta	tG								59337	-19	+	VC0060					t	-2	3	5	1	2	0	0	1	9	0	4	t	-2	1.06007	1.45773	0.540541	0.806452	0	0	0.480769	2.83912	0	1.22324
gcgctttataccgaggagtgtttagaataccctcttagttGgtagataaaggaatcggcatgtcattcgcgatattgggttttattgctttaggcggcgcg	gcgctttataccgaggagtgtttagaataccctcttagttGgta	tG								59337	-19	+	VC0060					t	-1	90	111	48	74	86	94	45	90	68	101	t	-1	31.8021	32.3615	25.9459	29.8387	27.3016	27.8107	21.6346	28.3912	27.8689	30.8869
gcgctttataccgaggagtgtttagaataccctcttagttGgtagataaaggaatcggcatgtcattcgcgatattgggttttattgctttaggcggcgcg	gcgctttataccgaggagtgtttagaataccctcttagttGgta	tG								59337	-19	+	VC0060					G	0	182	218	126	167	218	231	152	208	170	216	G	0	64.311	63.5569	68.1081	67.3387	69.2063	68.3432	73.0769	65.6151	69.6721	66.055
gcgctttataccgaggagtgtttagaataccctcttagttGgtagataaaggaatcggcatgtcattcgcgatattgggttttattgctttaggcggcgcg	gcgctttataccgaggagtgtttagaataccctcttagttGgta	tG								59337	-19	+	VC0060					g	1	6	8	2	4	7	9	5	9	3	4	g	1	2.12014	2.33236	1.08108	1.6129	2.22222	2.66272	2.40385	2.83912	1.22951	1.22324
gcgctttataccgaggagtgtttagaataccctcttagttGgtagataaaggaatcggcatgtcattcgcgatattgggttttattgctttaggcggcgcg	gcgctttataccgaggagtgtttagaataccctcttagttGgta	tG								59337	-19	+	VC0060					t	2	1	0	1	0	2	1	2	0	1	1	t	2	0.353357	0	0.540541	0	0.634921	0.295858	0.961538	0	0.409836	0.30581
gcgctttataccgaggagtgtttagaataccctcttagttGgtagataaaggaatcggcatgtcattcgcgatattgggttttattgctttaggcggcgcg	gcgctttataccgaggagtgtttagaataccctcttagttGgta	tG								59337	-19	+	VC0060					a	3	0	0	1	0	0	1	0	1	0	0	a	3	0	0	0.540541	0	0	0.295858	0	0.315457	0	0
tttacttggttaacgaataagctttatctataatgcttccActtgtcggagtgccattgggctgagaccgtttattcgggatccgttgaacctgatcaggt	tttacttggttaacgaataagctttatctataatgcttccActt	cA	tttacttggttaacgaataagctttatctataatgcttccActt	VC0061_-=thiamine_biosynthesis_protein_ThiC 59793 -195 +	cA	59793	VC0061	-195		59793	-195	+	VC0061					t	-3	0	0	0	0	1	1	1	0	0	1	t	-3	0	0	0	0	0.0167785	0.016581	0.0352485	0	0	0.00753636
tttacttggttaacgaataagctttatctataatgcttccActtgtcggagtgccattgggctgagaccgtttattcgggatccgttgaacctgatcaggt	tttacttggttaacgaataagctttatctataatgcttccActt	cA								59793	-195	+	VC0061					c	-2	0	0	0	0	1	0	1	0	1	0	c	-2	0	0	0	0	0.0167785	0	0.0352485	0	0.0164745	0
tttacttggttaacgaataagctttatctataatgcttccActtgtcggagtgccattgggctgagaccgtttattcgggatccgttgaacctgatcaggt	tttacttggttaacgaataagctttatctataatgcttccActt	cA								59793	-195	+	VC0061					c	-1	1	0	2	1	4	7	2	5	2	6	c	-1	0.0543774	0	0.064914	0.0496278	0.0671141	0.116067	0.070497	0.137552	0.0329489	0.0452182
tttacttggttaacgaataagctttatctataatgcttccActtgtcggagtgccattgggctgagaccgtttattcgggatccgttgaacctgatcaggt	tttacttggttaacgaataagctttatctataatgcttccActt	cA								59793	-195	+	VC0061					A	0	1768	1891	3002	1958	5774	5836	2757	3535	5884	12836	A	0	96.1392	97.6756	97.4359	97.1712	96.8792	96.7667	97.1801	97.249	96.9357	96.7368
tttacttggttaacgaataagctttatctataatgcttccActtgtcggagtgccattgggctgagaccgtttattcgggatccgttgaacctgatcaggt	tttacttggttaacgaataagctttatctataatgcttccActt	cA								59793	-195	+	VC0061					c	1	54	35	59	47	151	157	60	83	155	367	c	1	2.93638	1.80785	1.91496	2.33251	2.53356	2.60322	2.11491	2.28336	2.55354	2.76585
tttacttggttaacgaataagctttatctataatgcttccActtgtcggagtgccattgggctgagaccgtttattcgggatccgttgaacctgatcaggt	tttacttggttaacgaataagctttatctataatgcttccActt	cA								59793	-195	+	VC0061					t	2	10	7	12	7	26	23	13	10	23	47	t	2	0.543774	0.36157	0.389484	0.347395	0.436242	0.381363	0.458231	0.275103	0.378913	0.354209
tttacttggttaacgaataagctttatctataatgcttccActtgtcggagtgccattgggctgagaccgtttattcgggatccgttgaacctgatcaggt	tttacttggttaacgaataagctttatctataatgcttccActt	cA								59793	-195	+	VC0061					t	3	6	3	6	2	3	7	3	2	5	12	t	3	0.326264	0.154959	0.194742	0.0992556	0.0503356	0.116067	0.105746	0.0550206	0.0823723	0.0904364
taccactgtttagcatatcttgagccacgtatcatgcaccGatctttaaaattcagtcggagtgtgaagtgaaacaagcaatgccatctcaggtcagtaag	taccactgtttagcatatcttgagccacgtatcatgcaccGatc	cG	taccactgtttagcatatcttgagccacgtatcatgcaccGatc	VC0069_-=multidrug_resistance_protein 69268 -28 +	cG	69268	VC0069	-28		69268	-28	+	VC0069					a	-3	0	0	0	0	0	0	0	0	1	0	a	-3	0	0	0	0	0	0	0	0	0.130378	0
taccactgtttagcatatcttgagccacgtatcatgcaccGatctttaaaattcagtcggagtgtgaagtgaaacaagcaatgccatctcaggtcagtaag	taccactgtttagcatatcttgagccacgtatcatgcaccGatc	cG								69268	-28	+	VC0069					c	-2	0	1	0	0	0	0	0	0	0	0	c	-2	0	0.0342466	0	0	0	0	0	0	0	0
taccactgtttagcatatcttgagccacgtatcatgcaccGatctttaaaattcagtcggagtgtgaagtgaaacaagcaatgccatctcaggtcagtaag	taccactgtttagcatatcttgagccacgtatcatgcaccGatc	cG								69268	-28	+	VC0069					c	-1	1	6	2	0	1	3	1	0	0	3	c	-1	0.04158	0.205479	0.0867679	0	0.0494805	0.0702741	0.217865	0	0	0.167131
taccactgtttagcatatcttgagccacgtatcatgcaccGatctttaaaattcagtcggagtgtgaagtgaaacaagcaatgccatctcaggtcagtaag	taccactgtttagcatatcttgagccacgtatcatgcaccGatc	cG								69268	-28	+	VC0069					G	0	2020	2475	1986	996	1743	3791	396	577	652	1557	G	0	83.9917	84.7603	86.1605	86.0104	86.2444	88.803	86.2745	87.69	85.0065	86.7409
taccactgtttagcatatcttgagccacgtatcatgcaccGatctttaaaattcagtcggagtgtgaagtgaaacaagcaatgccatctcaggtcagtaag	taccactgtttagcatatcttgagccacgtatcatgcaccGatc	cG								69268	-28	+	VC0069					a	1	368	399	280	152	262	440	59	77	107	216	a	1	15.3015	13.6644	12.1475	13.1261	12.9639	10.3069	12.854	11.7021	13.9505	12.0334
taccactgtttagcatatcttgagccacgtatcatgcaccGatctttaaaattcagtcggagtgtgaagtgaaacaagcaatgccatctcaggtcagtaag	taccactgtttagcatatcttgagccacgtatcatgcaccGatc	cG								69268	-28	+	VC0069					t	2	9	27	22	7	14	26	2	4	4	12	t	2	0.37422	0.924658	0.954447	0.604491	0.692726	0.609042	0.43573	0.607903	0.521512	0.668524
taccactgtttagcatatcttgagccacgtatcatgcaccGatctttaaaattcagtcggagtgtgaagtgaaacaagcaatgccatctcaggtcagtaag	taccactgtttagcatatcttgagccacgtatcatgcaccGatc	cG								69268	-28	+	VC0069					c	3	7	12	15	3	1	9	1	0	3	7	c	3	0.29106	0.410959	0.650759	0.259067	0.0494805	0.210822	0.217865	0	0.391134	0.389972
tgcgacaaaaaaatcgccactccagtgctacgctgtgtttAgtcacccgaataggagtcagtacaatgagttatcaacatcttttggttgcggtcgacctg	tgcgacaaaaaaatcgccactccagtgctacgctgtgtttAgtc	tA	tgcgacaaaaaaatcgccactccagtgctacgctgtgtttAgtc	VC0076_-=universal_stress_protein_A 76660 -25 -	tA	76660	VC0076	-25		76660	-25	-	VC0076					t	-3	0	0	0	0	0	0	0	0	0	0	t	-3	0	0	0	0	0	0	0	0	0	0
tgcgacaaaaaaatcgccactccagtgctacgctgtgtttAgtcacccgaataggagtcagtacaatgagttatcaacatcttttggttgcggtcgacctg	tgcgacaaaaaaatcgccactccagtgctacgctgtgtttAgtc	tA								76660	-25	-	VC0076					t	-2	0	0	0	0	0	1	0	0	0	0	t	-2	0	0	0	0	0	0.228311	0	0	0	0
tgcgacaaaaaaatcgccactccagtgctacgctgtgtttAgtcacccgaataggagtcagtacaatgagttatcaacatcttttggttgcggtcgacctg	tgcgacaaaaaaatcgccactccagtgctacgctgtgtttAgtc	tA								76660	-25	-	VC0076					t	-1	19	45	2	1	3	3	34	42	3	3	t	-1	4.36782	7.23473	0.321027	0.175747	0.728155	0.684932	5.22273	5.7931	0.412088	0.524476
tgcgacaaaaaaatcgccactccagtgctacgctgtgtttAgtcacccgaataggagtcagtacaatgagttatcaacatcttttggttgcggtcgacctg	tgcgacaaaaaaatcgccactccagtgctacgctgtgtttAgtc	tA								76660	-25	-	VC0076					A	0	393	560	600	545	385	415	582	663	697	547	A	0	90.3448	90.0322	96.3082	95.7821	93.4466	94.7489	89.4009	91.4483	95.7418	95.6294
tgcgacaaaaaaatcgccactccagtgctacgctgtgtttAgtcacccgaataggagtcagtacaatgagttatcaacatcttttggttgcggtcgacctg	tgcgacaaaaaaatcgccactccagtgctacgctgtgtttAgtc	tA								76660	-25	-	VC0076					g	1	23	16	21	21	22	18	32	19	27	18	g	1	5.28736	2.57235	3.37079	3.69069	5.33981	4.10959	4.91551	2.62069	3.70879	3.14685
tgcgacaaaaaaatcgccactccagtgctacgctgtgtttAgtcacccgaataggagtcagtacaatgagttatcaacatcttttggttgcggtcgacctg	tgcgacaaaaaaatcgccactccagtgctacgctgtgtttAgtc	tA								76660	-25	-	VC0076					t	2	0	1	0	1	2	1	2	0	0	2	t	2	0	0.160772	0	0.175747	0.485437	0.228311	0.30722	0	0	0.34965
tgcgacaaaaaaatcgccactccagtgctacgctgtgtttAgtcacccgaataggagtcagtacaatgagttatcaacatcttttggttgcggtcgacctg	tgcgacaaaaaaatcgccactccagtgctacgctgtgtttAgtc	tA								76660	-25	-	VC0076					c	3	0	0	0	1	0	0	1	1	1	2	c	3	0	0	0	0.175747	0	0	0.15361	0.137931	0.137363	0.34965
ttaacctcgaatttttttcatccaatctatacttacaaatGagtgcttggtgtgaagacaaaggatttgacggagctgcagagtttttacgcgctcacgcg	ttaacctcgaatttttttcatccaatctatacttacaaatGagt	tG	ttaacctcgaatttttttcatccaatctatacttacaaatGagt	VC0078_-=ferritin 76880 98 +	tG	76880	VC0078	98		76880	98	+	VC0078					a	-3	0	0	1	0	0	0	2	0	1	0	a	-3	0	0	0.462963	0	0	0	0.554017	0	0.341297	0
ttaacctcgaatttttttcatccaatctatacttacaaatGagtgcttggtgtgaagacaaaggatttgacggagctgcagagtttttacgcgctcacgcg	ttaacctcgaatttttttcatccaatctatacttacaaatGagt	tG								76880	98	+	VC0078					a	-2	2	3	2	5	2	2	1	3	3	7	a	-2	1.43885	2.04082	0.925926	1.42857	0.766284	0.934579	0.277008	1.17188	1.02389	3.15315
ttaacctcgaatttttttcatccaatctatacttacaaatGagtgcttggtgtgaagacaaaggatttgacggagctgcagagtttttacgcgctcacgcg	ttaacctcgaatttttttcatccaatctatacttacaaatGagt	tG								76880	98	+	VC0078					t	-1	2	7	6	13	11	3	14	12	12	6	t	-1	1.43885	4.7619	2.77778	3.71429	4.21456	1.40187	3.87812	4.6875	4.09556	2.7027
ttaacctcgaatttttttcatccaatctatacttacaaatGagtgcttggtgtgaagacaaaggatttgacggagctgcagagtttttacgcgctcacgcg	ttaacctcgaatttttttcatccaatctatacttacaaatGagt	tG								76880	98	+	VC0078					G	0	132	130	196	320	237	200	334	230	268	202	G	0	94.964	88.4354	90.7407	91.4286	90.8046	93.4579	92.5208	89.8438	91.4676	90.991
ttaacctcgaatttttttcatccaatctatacttacaaatGagtgcttggtgtgaagacaaaggatttgacggagctgcagagtttttacgcgctcacgcg	ttaacctcgaatttttttcatccaatctatacttacaaatGagt	tG								76880	98	+	VC0078					a	1	3	4	9	10	7	6	8	5	7	5	a	1	2.15827	2.72109	4.16667	2.85714	2.68199	2.80374	2.21607	1.95312	2.38908	2.25225
ttaacctcgaatttttttcatccaatctatacttacaaatGagtgcttggtgtgaagacaaaggatttgacggagctgcagagtttttacgcgctcacgcg	ttaacctcgaatttttttcatccaatctatacttacaaatGagt	tG								76880	98	+	VC0078					g	2	0	3	2	1	4	1	2	4	2	2	g	2	0	2.04082	0.925926	0.285714	1.53257	0.46729	0.554017	1.5625	0.682594	0.900901
ttaacctcgaatttttttcatccaatctatacttacaaatGagtgcttggtgtgaagacaaaggatttgacggagctgcagagtttttacgcgctcacgcg	ttaacctcgaatttttttcatccaatctatacttacaaatGagt	tG								76880	98	+	VC0078					t	3	0	0	0	1	0	2	0	2	0	0	t	3	0	0	0	0.285714	0	0.934579	0	0.78125	0	0
agtgttcgcaccgcggcgaatttctactattcatataagcAggctctaatttaaagcgattcgtaaacgcttagagcatagattcagttgcacatcaggag	agtgttcgcaccgcggcgaatttctactattcatataagcAggc	cA	agtgttcgcaccgcggcgaatttctactattcatataagcAggc	VC0089_-=cytochrome_c551_peroxidase 86449 -125 +	cA	86449	VC0089	-125		86449	-125	+	VC0089					a	-3	0	0	0	0	0	0	0	1	0	1	a	-3	0	0	0	0	0	0	0	0.735294	0	0.641026
agtgttcgcaccgcggcgaatttctactattcatataagcAggctctaatttaaagcgattcgtaaacgcttagagcatagattcagttgcacatcaggag	agtgttcgcaccgcggcgaatttctactattcatataagcAggc	cA								86449	-125	+	VC0089					g	-2	0	0	1	0	0	0	0	0	0	0	g	-2	0	0	1.08696	0	0	0	0	0	0	0
agtgttcgcaccgcggcgaatttctactattcatataagcAggctctaatttaaagcgattcgtaaacgcttagagcatagattcagttgcacatcaggag	agtgttcgcaccgcggcgaatttctactattcatataagcAggc	cA								86449	-125	+	VC0089					c	-1	3	1	1	1	2	5	0	1	2	6	c	-1	2.47934	0.961538	1.08696	0.606061	1.21951	2.38095	0	0.735294	0.896861	3.84615
agtgttcgcaccgcggcgaatttctactattcatataagcAggctctaatttaaagcgattcgtaaacgcttagagcatagattcagttgcacatcaggag	agtgttcgcaccgcggcgaatttctactattcatataagcAggc	cA								86449	-125	+	VC0089					A	0	115	100	88	164	158	203	104	133	216	146	A	0	95.0413	96.1538	95.6522	99.3939	96.3415	96.6667	96.2963	97.7941	96.861	93.5897
agtgttcgcaccgcggcgaatttctactattcatataagcAggctctaatttaaagcgattcgtaaacgcttagagcatagattcagttgcacatcaggag	agtgttcgcaccgcggcgaatttctactattcatataagcAggc	cA								86449	-125	+	VC0089					g	1	3	3	1	0	4	2	4	1	5	2	g	1	2.47934	2.88462	1.08696	0	2.43902	0.952381	3.7037	0.735294	2.24215	1.28205
agtgttcgcaccgcggcgaatttctactattcatataagcAggctctaatttaaagcgattcgtaaacgcttagagcatagattcagttgcacatcaggag	agtgttcgcaccgcggcgaatttctactattcatataagcAggc	cA								86449	-125	+	VC0089					g	2	0	0	0	0	0	0	0	0	0	0	g	2	0	0	0	0	0	0	0	0	0	0
agtgttcgcaccgcggcgaatttctactattcatataagcAggctctaatttaaagcgattcgtaaacgcttagagcatagattcagttgcacatcaggag	agtgttcgcaccgcggcgaatttctactattcatataagcAggc	cA								86449	-125	+	VC0089					c	3	0	0	1	0	0	0	0	0	0	1	c	3	0	0	1.08696	0	0	0	0	0	0	0.641026
tggctttgcaattctcattgcactggatatactcacagtcAactgtataaaaagacaggtgactcatgaagccgttaacccctcgccaacaagaagtgttt	tggctttgcaattctcattgcactggatatactcacagtcAact	cA	tggctttgcaattctcattgcactggatatactcacagtcAact	VC0092_-=LexA_repressor 90667 -25 -	cA	90667	VC0092	-25		90667	-25	-	VC0092					g	-3	0	0	0	0	0	0	0	0	0	1	g	-3	0	0	0	0	0	0	0	0	0	0.136612
tggctttgcaattctcattgcactggatatactcacagtcAactgtataaaaagacaggtgactcatgaagccgttaacccctcgccaacaagaagtgttt	tggctttgcaattctcattgcactggatatactcacagtcAact	cA								90667	-25	-	VC0092					t	-2	1	2	1	0	0	0	0	1	0	0	t	-2	0.126263	0.1998	0.106045	0	0	0	0	0.318471	0	0
tggctttgcaattctcattgcactggatatactcacagtcAactgtataaaaagacaggtgactcatgaagccgttaacccctcgccaacaagaagtgttt	tggctttgcaattctcattgcactggatatactcacagtcAact	cA								90667	-25	-	VC0092					c	-1	32	35	45	18	39	59	11	17	25	55	c	-1	4.0404	3.4965	4.772	7.03125	4.28571	4.48328	6.04396	5.41401	6.47668	7.51366
tggctttgcaattctcattgcactggatatactcacagtcAactgtataaaaagacaggtgactcatgaagccgttaacccctcgccaacaagaagtgttt	tggctttgcaattctcattgcactggatatactcacagtcAact	cA								90667	-25	-	VC0092					A	0	747	943	880	227	850	1229	164	288	355	668	A	0	94.3182	94.2058	93.3192	88.6719	93.4066	93.3891	90.1099	91.7197	91.9689	91.2568
tggctttgcaattctcattgcactggatatactcacagtcAactgtataaaaagacaggtgactcatgaagccgttaacccctcgccaacaagaagtgttt	tggctttgcaattctcattgcactggatatactcacagtcAact	cA								90667	-25	-	VC0092					a	1	12	18	11	10	19	26	5	7	5	7	a	1	1.51515	1.7982	1.16649	3.90625	2.08791	1.97568	2.74725	2.2293	1.29534	0.956284
tggctttgcaattctcattgcactggatatactcacagtcAactgtataaaaagacaggtgactcatgaagccgttaacccctcgccaacaagaagtgttt	tggctttgcaattctcattgcactggatatactcacagtcAact	cA								90667	-25	-	VC0092					c	2	0	2	2	1	2	1	2	1	1	1	c	2	0	0.1998	0.212089	0.390625	0.21978	0.0759878	1.0989	0.318471	0.259067	0.136612
tggctttgcaattctcattgcactggatatactcacagtcAactgtataaaaagacaggtgactcatgaagccgttaacccctcgccaacaagaagtgttt	tggctttgcaattctcattgcactggatatactcacagtcAact	cA								90667	-25	-	VC0092					t	3	0	1	4	0	0	1	0	0	0	0	t	3	0	0.0999001	0.424178	0	0	0.0759878	0	0	0	0
ccactaggtctcaccgtatttagtgcggataatgttaagcGagatgcactgcaagttggctgggtagagacagaactcggacgactattagcccgtcgctc	ccactaggtctcaccgtatttagtgcggataatgttaagcGaga	cG	ccactaggtctcaccgtatttagtgcggataatgttaagcGaga	VC0094_ubiA=4-hydroxybenzoate_octaprenyltransferase 94464 -146 -	cG	94464	VC0094	-146		94464	-146	-	VC0094					a	-3	0	0	0	0	0	0	0	0	0	0	a	-3	0	0	0	0	0	0	0	0	0	0
ccactaggtctcaccgtatttagtgcggataatgttaagcGagatgcactgcaagttggctgggtagagacagaactcggacgactattagcccgtcgctc	ccactaggtctcaccgtatttagtgcggataatgttaagcGaga	cG								94464	-146	-	VC0094					g	-2	1	5	1	0	0	4	1	1	1	3	g	-2	0.813008	3.22581	0.680272	0	0	0.954654	0.564972	0.526316	0.389105	0.977199
ccactaggtctcaccgtatttagtgcggataatgttaagcGagatgcactgcaagttggctgggtagagacagaactcggacgactattagcccgtcgctc	ccactaggtctcaccgtatttagtgcggataatgttaagcGaga	cG								94464	-146	-	VC0094					c	-1	2	1	5	4	10	7	5	1	11	14	c	-1	1.62602	0.645161	3.40136	2.89855	2.5	1.67064	2.82486	0.526316	4.28016	4.56026
ccactaggtctcaccgtatttagtgcggataatgttaagcGagatgcactgcaagttggctgggtagagacagaactcggacgactattagcccgtcgctc	ccactaggtctcaccgtatttagtgcggataatgttaagcGaga	cG								94464	-146	-	VC0094					G	0	115	146	135	129	377	398	168	182	235	276	G	0	93.4959	94.1935	91.8367	93.4783	94.25	94.9881	94.9153	95.7895	91.4397	89.9023
ccactaggtctcaccgtatttagtgcggataatgttaagcGagatgcactgcaagttggctgggtagagacagaactcggacgactattagcccgtcgctc	ccactaggtctcaccgtatttagtgcggataatgttaagcGaga	cG								94464	-146	-	VC0094					a	1	3	2	5	3	11	7	1	5	4	11	a	1	2.43902	1.29032	3.40136	2.17391	2.75	1.67064	0.564972	2.63158	1.55642	3.58306
ccactaggtctcaccgtatttagtgcggataatgttaagcGagatgcactgcaagttggctgggtagagacagaactcggacgactattagcccgtcgctc	ccactaggtctcaccgtatttagtgcggataatgttaagcGaga	cG								94464	-146	-	VC0094					g	2	0	0	0	0	1	2	0	1	0	0	g	2	0	0	0	0	0.25	0.477327	0	0.526316	0	0
ccactaggtctcaccgtatttagtgcggataatgttaagcGagatgcactgcaagttggctgggtagagacagaactcggacgactattagcccgtcgctc	ccactaggtctcaccgtatttagtgcggataatgttaagcGaga	cG								94464	-146	-	VC0094					a	3	2	1	1	2	1	1	2	0	6	3	a	3	1.62602	0.645161	0.680272	1.44928	0.25	0.238663	1.12994	0	2.33463	0.977199
tctggttaaccaaggatttgaagaggtgtatagtgtcgatGgcggctttgaagcctggcatcgtgccaatctccccatcgaagcgagttaaggactaatgc	tctggttaaccaaggatttgaagaggtgtatagtgtcgatGgcg	tG	tctggttaaccaaggatttgaagaggtgtatagtgtcgatGgcg	VC0099_-=glpG_protein 98836 -57 -	tG	98836	VC0099	-57		98836	-57	-	VC0099					g	-3	0	0	0	0	0	0	1	0	0	0	g	-3	0	0	0	0	0	0	1.0101	0	0	0
tctggttaaccaaggatttgaagaggtgtatagtgtcgatGgcggctttgaagcctggcatcgtgccaatctccccatcgaagcgagttaaggactaatgc	tctggttaaccaaggatttgaagaggtgtatagtgtcgatGgcg	tG								98836	-57	-	VC0099					a	-2	0	0	0	1	0	0	0	0	0	0	a	-2	0	0	0	0.621118	0	0	0	0	0	0
tctggttaaccaaggatttgaagaggtgtatagtgtcgatGgcggctttgaagcctggcatcgtgccaatctccccatcgaagcgagttaaggactaatgc	tctggttaaccaaggatttgaagaggtgtatagtgtcgatGgcg	tG								98836	-57	-	VC0099					t	-1	0	0	0	0	0	1	0	1	0	0	t	-1	0	0	0	0	0	0.613497	0	0.892857	0	0
tctggttaaccaaggatttgaagaggtgtatagtgtcgatGgcggctttgaagcctggcatcgtgccaatctccccatcgaagcgagttaaggactaatgc	tctggttaaccaaggatttgaagaggtgtatagtgtcgatGgcg	tG								98836	-57	-	VC0099					G	0	61	109	146	151	106	151	92	100	112	112	G	0	93.8462	89.3443	90.6832	93.7888	88.3333	92.638	92.9293	89.2857	94.1176	96.5517
tctggttaaccaaggatttgaagaggtgtatagtgtcgatGgcggctttgaagcctggcatcgtgccaatctccccatcgaagcgagttaaggactaatgc	tctggttaaccaaggatttgaagaggtgtatagtgtcgatGgcg	tG								98836	-57	-	VC0099					g	1	3	12	14	9	13	10	5	11	6	3	g	1	4.61538	9.83607	8.69565	5.59006	10.8333	6.13497	5.05051	9.82143	5.04202	2.58621
tctggttaaccaaggatttgaagaggtgtatagtgtcgatGgcggctttgaagcctggcatcgtgccaatctccccatcgaagcgagttaaggactaatgc	tctggttaaccaaggatttgaagaggtgtatagtgtcgatGgcg	tG								98836	-57	-	VC0099					c	2	1	0	0	0	1	0	0	0	1	1	c	2	1.53846	0	0	0	0.833333	0	0	0	0.840336	0.862069
tctggttaaccaaggatttgaagaggtgtatagtgtcgatGgcggctttgaagcctggcatcgtgccaatctccccatcgaagcgagttaaggactaatgc	tctggttaaccaaggatttgaagaggtgtatagtgtcgatGgcg	tG								98836	-57	-	VC0099					g	3	0	1	1	0	0	1	1	0	0	0	g	3	0	0.819672	0.621118	0	0	0.613497	1.0101	0	0	0
tccagtacttgtctaaacttgaataggttacaattagcccGattcggcatgccaaatgagagcaaacctatggaccattttttacacatcgacgttaatgc	tccagtacttgtctaaacttgaataggttacaattagcccGatt	cG	tccagtacttgtctaaacttgaataggttacaattagcccGatt	VC0100_glpE=thiosulfate_sulfurtransferase 99135 -29 -	cG	99135	VC0100	-29		99135	-29	-	VC0100					c	-3	0	0	0	0	0	0	0	0	0	0	c	-3	0	0	0	0	0	0	0	0	0	0
tccagtacttgtctaaacttgaataggttacaattagcccGattcggcatgccaaatgagagcaaacctatggaccattttttacacatcgacgttaatgc	tccagtacttgtctaaacttgaataggttacaattagcccGatt	cG								99135	-29	-	VC0100					c	-2	0	0	0	0	0	0	0	0	0	0	c	-2	0	0	0	0	0	0	0	0	0	0
tccagtacttgtctaaacttgaataggttacaattagcccGattcggcatgccaaatgagagcaaacctatggaccattttttacacatcgacgttaatgc	tccagtacttgtctaaacttgaataggttacaattagcccGatt	cG								99135	-29	-	VC0100					c	-1	0	1	1	2	0	1	0	1	1	1	c	-1	0	0.241546	0.112613	0.58309	0	0.158479	0	0.352113	0.31348	0.176367
tccagtacttgtctaaacttgaataggttacaattagcccGattcggcatgccaaatgagagcaaacctatggaccattttttacacatcgacgttaatgc	tccagtacttgtctaaacttgaataggttacaattagcccGatt	cG								99135	-29	-	VC0100					G	0	189	396	863	326	306	615	119	270	304	538	G	0	96.9231	95.6522	97.1847	95.0437	97.4522	97.4643	94.4444	95.0704	95.2978	94.8854
tccagtacttgtctaaacttgaataggttacaattagcccGattcggcatgccaaatgagagcaaacctatggaccattttttacacatcgacgttaatgc	tccagtacttgtctaaacttgaataggttacaattagcccGatt	cG								99135	-29	-	VC0100					a	1	6	13	20	11	3	11	7	8	8	20	a	1	3.07692	3.1401	2.25225	3.207	0.955414	1.74326	5.55556	2.8169	2.50784	3.52734
tccagtacttgtctaaacttgaataggttacaattagcccGattcggcatgccaaatgagagcaaacctatggaccattttttacacatcgacgttaatgc	tccagtacttgtctaaacttgaataggttacaattagcccGatt	cG								99135	-29	-	VC0100					t	2	0	4	1	2	5	3	0	5	4	7	t	2	0	0.966184	0.112613	0.58309	1.59236	0.475436	0	1.76056	1.25392	1.23457
tccagtacttgtctaaacttgaataggttacaattagcccGattcggcatgccaaatgagagcaaacctatggaccattttttacacatcgacgttaatgc	tccagtacttgtctaaacttgaataggttacaattagcccGatt	cG								99135	-29	-	VC0100					t	3	0	0	3	2	0	1	0	0	2	1	t	3	0	0	0.337838	0.58309	0	0.158479	0	0	0.626959	0.176367
gggtgttgactattaaatgagaactattattattaaccacGtcttagggaacaagtgaaggttcaccaggacgttaagtcaccctttatcgagtcatcgat	gggtgttgactattaaatgagaactattattattaaccacGtct	cG	gggtgttgactattaaatgagaactattattattaaccacGtct	VC0106_-=hypothetical_protein 102456 498 +	cG	102456	VC0106	498		102456	498	+	VC0106					c	-3	0	0	0	0	0	0	0	0	0	0	c	-3	0	0	0	0	0	0	0	0	0	0
gggtgttgactattaaatgagaactattattattaaccacGtcttagggaacaagtgaaggttcaccaggacgttaagtcaccctttatcgagtcatcgat	gggtgttgactattaaatgagaactattattattaaccacGtct	cG								102456	498	+	VC0106					a	-2	5	1	8	124	11	8	10	7	15	8	a	-2	2.45098	0.609756	3.79147	0.981867	3.34347	2.65781	2.5641	2.38908	4.29799	3.1746
gggtgttgactattaaatgagaactattattattaaccacGtcttagggaacaagtgaaggttcaccaggacgttaagtcaccctttatcgagtcatcgat	gggtgttgactattaaatgagaactattattattaaccacGtct	cG								102456	498	+	VC0106					c	-1	4	2	2	41	0	1	0	0	1	2	c	-1	1.96078	1.21951	0.947867	0.32465	0	0.332226	0	0	0.286533	0.793651
gggtgttgactattaaatgagaactattattattaaccacGtcttagggaacaagtgaaggttcaccaggacgttaagtcaccctttatcgagtcatcgat	gggtgttgactattaaatgagaactattattattaaccacGtct	cG								102456	498	+	VC0106					G	0	193	159	195	12293	318	288	376	279	329	235	G	0	94.6078	96.9512	92.4171	97.3395	96.6565	95.6811	96.4103	95.2218	94.2693	93.254
gggtgttgactattaaatgagaactattattattaaccacGtcttagggaacaagtgaaggttcaccaggacgttaagtcaccctttatcgagtcatcgat	gggtgttgactattaaatgagaactattattattaaccacGtct	cG								102456	498	+	VC0106					t	1	2	1	6	143	0	4	4	6	0	5	t	1	0.980392	0.609756	2.8436	1.13231	0	1.3289	1.02564	2.04778	0	1.98413
gggtgttgactattaaatgagaactattattattaaccacGtcttagggaacaagtgaaggttcaccaggacgttaagtcaccctttatcgagtcatcgat	gggtgttgactattaaatgagaactattattattaaccacGtct	cG								102456	498	+	VC0106					c	2	0	1	0	20	0	0	0	1	2	0	c	2	0	0.609756	0	0.158366	0	0	0	0.341297	0.573066	0
gggtgttgactattaaatgagaactattattattaaccacGtcttagggaacaagtgaaggttcaccaggacgttaagtcaccctttatcgagtcatcgat	gggtgttgactattaaatgagaactattattattaaccacGtct	cG								102456	498	+	VC0106					t	3	0	0	0	8	0	0	0	0	2	2	t	3	0	0	0	0.0633463	0	0	0	0	0.573066	0.793651
ccgacttgaaaaagagccgcgtttgcgaaatgcttgggccAtaacaataaaaaccgttttctctcccgttgccccaccaggatggtggggattttgttgct	ccgacttgaaaaagagccgcgtttgcgaaatgcttgggccAtaa	cA	ccgacttgaaaaagagccgcgtttgcgaaatgcttgggccAtaa	VC0110_-=hypothetical_protein 106481 316 +	cA	106481	VC0110	316		106481	316	+	VC0110					g	-3	0	0	0	0	0	0	0	0	0	1	g	-3	0	0	0	0	0	0	0	0	0	0.00349969
ccgacttgaaaaagagccgcgtttgcgaaatgcttgggccAtaacaataaaaaccgttttctctcccgttgccccaccaggatggtggggattttgttgct	ccgacttgaaaaagagccgcgtttgcgaaatgcttgggccAtaa	cA								106481	316	+	VC0110					c	-2	0	0	0	0	0	1	0	0	0	0	c	-2	0	0	0	0	0	0.00479524	0	0	0	0
ccgacttgaaaaagagccgcgtttgcgaaatgcttgggccAtaacaataaaaaccgttttctctcccgttgccccaccaggatggtggggattttgttgct	ccgacttgaaaaagagccgcgtttgcgaaatgcttgggccAtaa	cA								106481	316	+	VC0110					c	-1	2	5	0	2	8	18	3	1	12	19	c	-1	0.0502386	0.112183	0	0.0922509	0.0443361	0.0863144	0.115252	0.0260417	0.0882807	0.066494
ccgacttgaaaaagagccgcgtttgcgaaatgcttgggccAtaacaataaaaaccgttttctctcccgttgccccaccaggatggtggggattttgttgct	ccgacttgaaaaagagccgcgtttgcgaaatgcttgggccAtaa	cA								106481	316	+	VC0110					A	0	3867	4325	2511	2119	17571	20204	2520	3728	13184	27794	A	0	97.1364	97.0384	96.3546	97.7399	97.3786	96.8831	96.8114	97.0833	96.9911	97.2702
ccgacttgaaaaagagccgcgtttgcgaaatgcttgggccAtaacaataaaaaccgttttctctcccgttgccccaccaggatggtggggattttgttgct	ccgacttgaaaaagagccgcgtttgcgaaatgcttgggccAtaa	cA								106481	316	+	VC0110					t	1	63	90	60	25	322	462	43	72	255	549	t	1	1.58252	2.0193	2.30238	1.15314	1.78453	2.2154	1.65194	1.875	1.87597	1.92133
ccgacttgaaaaagagccgcgtttgcgaaatgcttgggccAtaacaataaaaaccgttttctctcccgttgccccaccaggatggtggggattttgttgct	ccgacttgaaaaagagccgcgtttgcgaaatgcttgggccAtaa	cA								106481	316	+	VC0110					a	2	37	23	23	13	116	135	24	28	109	171	a	2	0.929415	0.516042	0.882579	0.599631	0.642873	0.647358	0.922013	0.729167	0.801883	0.598446
ccgacttgaaaaagagccgcgtttgcgaaatgcttgggccAtaacaataaaaaccgttttctctcccgttgccccaccaggatggtggggattttgttgct	ccgacttgaaaaagagccgcgtttgcgaaatgcttgggccAtaa	cA								106481	316	+	VC0110					a	3	12	14	12	9	27	34	13	11	33	40	a	3	0.301432	0.314113	0.460476	0.415129	0.149634	0.163038	0.499424	0.286458	0.242772	0.139987
cgattgattacttttttgtgaaattgtgtaaaataaccgtGctcggcataaggtcgcctattgtaccatgagaggtaccccagagtggtactggaagcttg	cgattgattacttttttgtgaaattgtgtaaaataaccgtGctc	tG	cgattgattacttttttgtgaaattgtgtaaaataaccgtGctc	VC0112_-=cytochrome_c4 107382 -27 +	tG	107382	VC0112	-27		107382	-27	+	VC0112					c	-3	0	0	0	2	0	0	1	0	0	0	c	-3	0	0	0	0.0261438	0	0	0.0183621	0	0	0
cgattgattacttttttgtgaaattgtgtaaaataaccgtGctcggcataaggtcgcctattgtaccatgagaggtaccccagagtggtactggaagcttg	cgattgattacttttttgtgaaattgtgtaaaataaccgtGctc	tG								107382	-27	+	VC0112					g	-2	1	1	1	0	0	1	1	2	1	0	g	-2	0.0193013	0.0144697	0.00991179	0	0	0.0105363	0.0183621	0.0293341	0.0133743	0
cgattgattacttttttgtgaaattgtgtaaaataaccgtGctcggcataaggtcgcctattgtaccatgagaggtaccccagagtggtactggaagcttg	cgattgattacttttttgtgaaattgtgtaaaataaccgtGctc	tG								107382	-27	+	VC0112					t	-1	13	12	2	3	4	0	10	14	1	4	t	-1	0.250917	0.173636	0.0198236	0.0392157	0.0623733	0	0.183621	0.205339	0.0133743	0.0515929
cgattgattacttttttgtgaaattgtgtaaaataaccgtGctcggcataaggtcgcctattgtaccatgagaggtaccccagagtggtactggaagcttg	cgattgattacttttttgtgaaattgtgtaaaataaccgtGctc	tG								107382	-27	+	VC0112					G	0	5005	6677	9807	7402	6237	9212	5281	6599	7235	7518	G	0	96.603	96.6141	97.2049	96.7582	97.2556	97.0604	96.9703	96.7879	96.7634	96.9689
cgattgattacttttttgtgaaattgtgtaaaataaccgtGctcggcataaggtcgcctattgtaccatgagaggtaccccagagtggtactggaagcttg	cgattgattacttttttgtgaaattgtgtaaaataaccgtGctc	tG								107382	-27	+	VC0112					c	1	130	186	232	204	150	240	118	167	211	189	c	1	2.50917	2.69136	2.29953	2.66667	2.339	2.52871	2.16673	2.4494	2.82199	2.43777
cgattgattacttttttgtgaaattgtgtaaaataaccgtGctcggcataaggtcgcctattgtaccatgagaggtaccccagagtggtactggaagcttg	cgattgattacttttttgtgaaattgtgtaaaataaccgtGctc	tG								107382	-27	+	VC0112					t	2	22	25	38	28	16	30	22	21	19	32	t	2	0.424628	0.361742	0.376648	0.366013	0.249493	0.316089	0.403966	0.308008	0.254113	0.412743
cgattgattacttttttgtgaaattgtgtaaaataaccgtGctcggcataaggtcgcctattgtaccatgagaggtaccccagagtggtactggaagcttg	cgattgattacttttttgtgaaattgtgtaaaataaccgtGctc	tG								107382	-27	+	VC0112					c	3	10	10	9	11	6	8	13	15	10	10	c	3	0.193013	0.144697	0.0892061	0.143791	0.09356	0.0842904	0.238707	0.220006	0.133743	0.128982
gttttcagcaaagcctgccaacaatcagtagactatccagAaataagcgatagtgaacatctgctggcactcagtatgctgcgtgatgtcgcaggtaagaa	gttttcagcaaagcctgccaacaatcagtagactatccagAaat	gA	gttttcagcaaagcctgccaacaatcagtagactatccagAaat	VC0119_hemD=uroporphyrinogen-III_synthase 114390 325 -	gA	114390	VC0119	325		114390	325	-	VC0119					c	-3	0	0	0	0	0	0	0	0	0	0	c	-3	0	0	0	0	0	0	0	0	0	0
gttttcagcaaagcctgccaacaatcagtagactatccagAaataagcgatagtgaacatctgctggcactcagtatgctgcgtgatgtcgcaggtaagaa	gttttcagcaaagcctgccaacaatcagtagactatccagAaat	gA								114390	325	-	VC0119					a	-2	0	0	0	0	0	0	0	0	0	0	a	-2	0	0	0	0	0	0	0	0	0	0
gttttcagcaaagcctgccaacaatcagtagactatccagAaataagcgatagtgaacatctgctggcactcagtatgctgcgtgatgtcgcaggtaagaa	gttttcagcaaagcctgccaacaatcagtagactatccagAaat	gA								114390	325	-	VC0119					g	-1	0	2	2	1	0	1	2	3	3	1	g	-1	0	1.90476	1.3986	0.769231	0	0.724638	1.33333	1.66667	1.81818	0.444444
gttttcagcaaagcctgccaacaatcagtagactatccagAaataagcgatagtgaacatctgctggcactcagtatgctgcgtgatgtcgcaggtaagaa	gttttcagcaaagcctgccaacaatcagtagactatccagAaat	gA								114390	325	-	VC0119					A	0	80	83	117	101	102	114	122	145	131	194	A	0	90.9091	79.0476	81.8182	77.6923	82.2581	82.6087	81.3333	80.5556	79.3939	86.2222
gttttcagcaaagcctgccaacaatcagtagactatccagAaataagcgatagtgaacatctgctggcactcagtatgctgcgtgatgtcgcaggtaagaa	gttttcagcaaagcctgccaacaatcagtagactatccagAaat	gA								114390	325	-	VC0119					a	1	5	13	17	16	11	13	16	18	16	22	a	1	5.68182	12.381	11.8881	12.3077	8.87097	9.42029	10.6667	10	9.69697	9.77778
gttttcagcaaagcctgccaacaatcagtagactatccagAaataagcgatagtgaacatctgctggcactcagtatgctgcgtgatgtcgcaggtaagaa	gttttcagcaaagcctgccaacaatcagtagactatccagAaat	gA								114390	325	-	VC0119					a	2	3	4	6	8	11	8	8	9	10	7	a	2	3.40909	3.80952	4.1958	6.15385	8.87097	5.7971	5.33333	5	6.06061	3.11111
gttttcagcaaagcctgccaacaatcagtagactatccagAaataagcgatagtgaacatctgctggcactcagtatgctgcgtgatgtcgcaggtaagaa	gttttcagcaaagcctgccaacaatcagtagactatccagAaat	gA								114390	325	-	VC0119					t	3	0	3	1	4	0	2	2	5	5	1	t	3	0	2.85714	0.699301	3.07692	0	1.44928	1.33333	2.77778	3.0303	0.444444
agcgctttaccaaaccggaaagaagtgttagattgatcacGttttgttggcatggtcgcgtaaaacataaccaaaaagcggcttttatctgtcatatcagg	agcgctttaccaaaccggaaagaagtgttagattgatcacGttt	cG	agcgctttaccaaaccggaaagaagtgttagattgatcacGttt	VC0122_cyaA=adenylate_cyclase 115983 -70 +	cG	115983	VC0122	-70		115983	-70	+	VC0122					c	-3	0	0	0	0	0	0	0	0	0	0	c	-3	0	0	0	0	0	0	0	0	0	0
agcgctttaccaaaccggaaagaagtgttagattgatcacGttttgttggcatggtcgcgtaaaacataaccaaaaagcggcttttatctgtcatatcagg	agcgctttaccaaaccggaaagaagtgttagattgatcacGttt	cG								115983	-70	+	VC0122					a	-2	0	0	0	0	0	0	0	0	0	0	a	-2	0	0	0	0	0	0	0	0	0	0
agcgctttaccaaaccggaaagaagtgttagattgatcacGttttgttggcatggtcgcgtaaaacataaccaaaaagcggcttttatctgtcatatcagg	agcgctttaccaaaccggaaagaagtgttagattgatcacGttt	cG								115983	-70	+	VC0122					c	-1	0	0	0	0	0	0	0	0	1	1	c	-1	0	0	0	0	0	0	0	0	0.398406	0.250627
agcgctttaccaaaccggaaagaagtgttagattgatcacGttttgttggcatggtcgcgtaaaacataaccaaaaagcggcttttatctgtcatatcagg	agcgctttaccaaaccggaaagaagtgttagattgatcacGttt	cG								115983	-70	+	VC0122					G	0	160	235	415	209	308	518	138	209	231	376	G	0	91.4286	94.3775	95.6221	96.3134	96.8553	96.2825	96.5035	98.1221	92.0319	94.2356
agcgctttaccaaaccggaaagaagtgttagattgatcacGttttgttggcatggtcgcgtaaaacataaccaaaaagcggcttttatctgtcatatcagg	agcgctttaccaaaccggaaagaagtgttagattgatcacGttt	cG								115983	-70	+	VC0122					t	1	8	8	13	4	8	18	3	3	6	12	t	1	4.57143	3.21285	2.99539	1.84332	2.51572	3.34572	2.0979	1.40845	2.39044	3.00752
agcgctttaccaaaccggaaagaagtgttagattgatcacGttttgttggcatggtcgcgtaaaacataaccaaaaagcggcttttatctgtcatatcagg	agcgctttaccaaaccggaaagaagtgttagattgatcacGttt	cG								115983	-70	+	VC0122					t	2	6	5	6	3	2	2	2	1	11	8	t	2	3.42857	2.00803	1.38249	1.38249	0.628931	0.371747	1.3986	0.469484	4.38247	2.00501
agcgctttaccaaaccggaaagaagtgttagattgatcacGttttgttggcatggtcgcgtaaaacataaccaaaaagcggcttttatctgtcatatcagg	agcgctttaccaaaccggaaagaagtgttagattgatcacGttt	cG								115983	-70	+	VC0122					t	3	1	1	0	1	0	0	0	0	2	2	t	3	0.571429	0.401606	0	0.460829	0	0	0	0	0.796813	0.501253
taaatcggtactgaaagccattttgcttgaagcctattcgTgggagtacccgcacactcaactgttgagtatcgacagcaaacgccgtttctttgccgatg	taaatcggtactgaaagccattttgcttgaagcctattcgTggg	gT	taaatcggtactgaaagccattttgcttgaagcctattcgTggg	VC0122_cyaA=adenylate_cyclase 116863 810 +	gT	116863	VC0122	810		116863	810	+	VC0122					t	-3	0	0	0	0	0	0	0	0	0	0	t	-3	0	0	0	0	0	0	0	0	0	0
taaatcggtactgaaagccattttgcttgaagcctattcgTgggagtacccgcacactcaactgttgagtatcgacagcaaacgccgtttctttgccgatg	taaatcggtactgaaagccattttgcttgaagcctattcgTggg	gT								116863	810	+	VC0122					c	-2	0	0	0	0	0	1	0	1	0	0	c	-2	0	0	0	0	0	1.21951	0	1.14943	0	0
taaatcggtactgaaagccattttgcttgaagcctattcgTgggagtacccgcacactcaactgttgagtatcgacagcaaacgccgtttctttgccgatg	taaatcggtactgaaagccattttgcttgaagcctattcgTggg	gT								116863	810	+	VC0122					g	-1	0	0	0	1	0	1	0	1	0	0	g	-1	0	0	0	1.0989	0	1.21951	0	1.14943	0	0
taaatcggtactgaaagccattttgcttgaagcctattcgTgggagtacccgcacactcaactgttgagtatcgacagcaaacgccgtttctttgccgatg	taaatcggtactgaaagccattttgcttgaagcctattcgTggg	gT								116863	810	+	VC0122					T	0	58	84	108	86	56	79	68	82	66	115	T	0	98.3051	96.5517	96.4286	94.5055	94.9153	96.3415	94.4444	94.2529	95.6522	98.2906
taaatcggtactgaaagccattttgcttgaagcctattcgTgggagtacccgcacactcaactgttgagtatcgacagcaaacgccgtttctttgccgatg	taaatcggtactgaaagccattttgcttgaagcctattcgTggg	gT								116863	810	+	VC0122					g	1	0	1	3	4	3	0	0	2	3	2	g	1	0	1.14943	2.67857	4.3956	5.08475	0	0	2.29885	4.34783	1.7094
taaatcggtactgaaagccattttgcttgaagcctattcgTgggagtacccgcacactcaactgttgagtatcgacagcaaacgccgtttctttgccgatg	taaatcggtactgaaagccattttgcttgaagcctattcgTggg	gT								116863	810	+	VC0122					g	2	0	0	0	0	0	0	2	0	0	0	g	2	0	0	0	0	0	0	2.77778	0	0	0
taaatcggtactgaaagccattttgcttgaagcctattcgTgggagtacccgcacactcaactgttgagtatcgacagcaaacgccgtttctttgccgatg	taaatcggtactgaaagccattttgcttgaagcctattcgTggg	gT								116863	810	+	VC0122					g	3	1	2	1	0	0	1	2	1	0	0	g	3	1.69492	2.29885	0.892857	0	0	1.21951	2.77778	1.14943	0	0
atatcgtgcttattgaatcaatgccccctataatcgcaccAcgattaggaaaagcaataggatagataggatgaacgaaactgaatttcatcaactcgtcg	atatcgtgcttattgaatcaatgccccctataatcgcaccAcga	cA	atatcgtgcttattgaatcaatgccccctataatcgcaccAcga	VC0123_cyaY=frataxin-like_protein 119034 -30 -	cA	119034	VC0123	-30		119034	-30	-	VC0123					a	-3	1	0	0	0	0	0	0	0	0	0	a	-3	0.689655	0	0	0	0	0	0	0	0	0
atatcgtgcttattgaatcaatgccccctataatcgcaccAcgattaggaaaagcaataggatagataggatgaacgaaactgaatttcatcaactcgtcg	atatcgtgcttattgaatcaatgccccctataatcgcaccAcga	cA								119034	-30	-	VC0123					c	-2	0	0	0	0	0	0	0	0	0	0	c	-2	0	0	0	0	0	0	0	0	0	0
atatcgtgcttattgaatcaatgccccctataatcgcaccAcgattaggaaaagcaataggatagataggatgaacgaaactgaatttcatcaactcgtcg	atatcgtgcttattgaatcaatgccccctataatcgcaccAcga	cA								119034	-30	-	VC0123					c	-1	0	1	0	0	0	0	0	2	0	0	c	-1	0	0.49505	0	0	0	0	0	0.851064	0	0
atatcgtgcttattgaatcaatgccccctataatcgcaccAcgattaggaaaagcaataggatagataggatgaacgaaactgaatttcatcaactcgtcg	atatcgtgcttattgaatcaatgccccctataatcgcaccAcga	cA								119034	-30	-	VC0123					A	0	139	190	520	180	89	120	85	227	169	223	A	0	95.8621	94.0594	96.6543	95.2381	96.7391	94.4882	91.3978	96.5957	93.8889	95.7082
atatcgtgcttattgaatcaatgccccctataatcgcaccAcgattaggaaaagcaataggatagataggatgaacgaaactgaatttcatcaactcgtcg	atatcgtgcttattgaatcaatgccccctataatcgcaccAcga	cA								119034	-30	-	VC0123					c	1	3	5	8	6	1	4	0	2	7	5	c	1	2.06897	2.47525	1.48699	3.1746	1.08696	3.14961	0	0.851064	3.88889	2.14592
atatcgtgcttattgaatcaatgccccctataatcgcaccAcgattaggaaaagcaataggatagataggatgaacgaaactgaatttcatcaactcgtcg	atatcgtgcttattgaatcaatgccccctataatcgcaccAcga	cA								119034	-30	-	VC0123					g	2	1	5	8	2	1	3	7	3	3	4	g	2	0.689655	2.47525	1.48699	1.0582	1.08696	2.3622	7.52688	1.2766	1.66667	1.71674
atatcgtgcttattgaatcaatgccccctataatcgcaccAcgattaggaaaagcaataggatagataggatgaacgaaactgaatttcatcaactcgtcg	atatcgtgcttattgaatcaatgccccctataatcgcaccAcga	cA								119034	-30	-	VC0123					a	3	1	1	2	1	1	0	1	1	1	1	a	3	0.689655	0.49505	0.371747	0.529101	1.08696	0	1.07527	0.425532	0.555556	0.429185
tcctattgcttttcctaatcgtggtgcgattatagggggcAttgattcaataagcacgatatgcaaaatgaaaaagaaattcactgcactgtttttgttgt	tcctattgcttttcctaatcgtggtgcgattatagggggcAttg	cA	tcctattgcttttcctaatcgtggtgcgattatagggggcAttg	VC0125_-=diaminopimelate_decarboxylase 119053 -176 +	cA	119053	VC0125	-176		119053	-176	+	VC0125					g	-3	1	0	0	0	1	0	1	0	0	0	g	-3	0.320513	0	0	0	0.420168	0	0.246914	0	0	0
tcctattgcttttcctaatcgtggtgcgattatagggggcAttgattcaataagcacgatatgcaaaatgaaaaagaaattcactgcactgtttttgttgt	tcctattgcttttcctaatcgtggtgcgattatagggggcAttg	cA								119053	-176	+	VC0125					g	-2	27	67	73	34	36	65	71	85	79	104	g	-2	8.65385	14.1053	13.1769	11.4094	15.1261	20.2492	17.5309	17.7824	14.7114	12.6367
tcctattgcttttcctaatcgtggtgcgattatagggggcAttgattcaataagcacgatatgcaaaatgaaaaagaaattcactgcactgtttttgttgt	tcctattgcttttcctaatcgtggtgcgattatagggggcAttg	cA								119053	-176	+	VC0125					c	-1	17	21	40	20	11	15	10	16	21	35	c	-1	5.44872	4.42105	7.22022	6.71141	4.62185	4.6729	2.46914	3.34728	3.91061	4.25273
tcctattgcttttcctaatcgtggtgcgattatagggggcAttgattcaataagcacgatatgcaaaatgaaaaagaaattcactgcactgtttttgttgt	tcctattgcttttcctaatcgtggtgcgattatagggggcAttg	cA								119053	-176	+	VC0125					A	0	264	375	433	242	188	233	314	367	430	664	A	0	84.6154	78.9474	78.1588	81.2081	78.9916	72.5857	77.5309	76.7782	80.0745	80.6804
tcctattgcttttcctaatcgtggtgcgattatagggggcAttgattcaataagcacgatatgcaaaatgaaaaagaaattcactgcactgtttttgttgt	tcctattgcttttcctaatcgtggtgcgattatagggggcAttg	cA								119053	-176	+	VC0125					t	1	3	10	6	2	2	8	6	10	6	16	t	1	0.961538	2.10526	1.08303	0.671141	0.840336	2.49221	1.48148	2.09205	1.11732	1.94411
tcctattgcttttcctaatcgtggtgcgattatagggggcAttgattcaataagcacgatatgcaaaatgaaaaagaaattcactgcactgtttttgttgt	tcctattgcttttcctaatcgtggtgcgattatagggggcAttg	cA								119053	-176	+	VC0125					t	2	0	0	1	0	0	0	3	0	1	0	t	2	0	0	0.180505	0	0	0	0.740741	0	0.18622	0
tcctattgcttttcctaatcgtggtgcgattatagggggcAttgattcaataagcacgatatgcaaaatgaaaaagaaattcactgcactgtttttgttgt	tcctattgcttttcctaatcgtggtgcgattatagggggcAttg	cA								119053	-176	+	VC0125					g	3	0	2	1	0	0	0	0	0	0	4	g	3	0	0.421053	0.180505	0	0	0	0	0	0	0.486027
gcgataggttccttcgcttcgagtgtgccacacttgagctAtctcaaagttgagagcttgctccaaactcgactcttgcgtataaggataaagattttttt	gcgataggttccttcgcttcgagtgtgccacacttgagctAtct	tA	gcgataggttccttcgcttcgagtgtgccacacttgagctAtct	VC0136_rhtB=homoserine/homoserine_lactone_efflux_protein 130603 -145 +	tA	130603	VC0136	-145		130603	-145	+	VC0136					g	-3	0	0	0	0	0	0	0	0	0	0	g	-3	0	0	0	0	0	0	0	0	0	0
gcgataggttccttcgcttcgagtgtgccacacttgagctAtctcaaagttgagagcttgctccaaactcgactcttgcgtataaggataaagattttttt	gcgataggttccttcgcttcgagtgtgccacacttgagctAtct	tA								130603	-145	+	VC0136					c	-2	0	0	0	0	0	0	0	0	0	0	c	-2	0	0	0	0	0	0	0	0	0	0
gcgataggttccttcgcttcgagtgtgccacacttgagctAtctcaaagttgagagcttgctccaaactcgactcttgcgtataaggataaagattttttt	gcgataggttccttcgcttcgagtgtgccacacttgagctAtct	tA								130603	-145	+	VC0136					t	-1	3	3	1	2	1	0	4	2	0	2	t	-1	2.5	2.88462	0.283286	0.83682	0.787402	0	5.12821	1.76991	0	1.25
gcgataggttccttcgcttcgagtgtgccacacttgagctAtctcaaagttgagagcttgctccaaactcgactcttgcgtataaggataaagattttttt	gcgataggttccttcgcttcgagtgtgccacacttgagctAtct	tA								130603	-145	+	VC0136					A	0	114	101	345	234	123	145	73	107	134	154	A	0	95	97.1154	97.7337	97.9079	96.8504	94.7712	93.5897	94.6903	97.1014	96.25
gcgataggttccttcgcttcgagtgtgccacacttgagctAtctcaaagttgagagcttgctccaaactcgactcttgcgtataaggataaagattttttt	gcgataggttccttcgcttcgagtgtgccacacttgagctAtct	tA								130603	-145	+	VC0136					t	1	3	0	7	3	3	7	0	4	4	3	t	1	2.5	0	1.983	1.25523	2.3622	4.57516	0	3.53982	2.89855	1.875
gcgataggttccttcgcttcgagtgtgccacacttgagctAtctcaaagttgagagcttgctccaaactcgactcttgcgtataaggataaagattttttt	gcgataggttccttcgcttcgagtgtgccacacttgagctAtct	tA								130603	-145	+	VC0136					c	2	0	0	0	0	0	0	1	0	0	1	c	2	0	0	0	0	0	0	1.28205	0	0	0.625
gcgataggttccttcgcttcgagtgtgccacacttgagctAtctcaaagttgagagcttgctccaaactcgactcttgcgtataaggataaagattttttt	gcgataggttccttcgcttcgagtgtgccacacttgagctAtct	tA								130603	-145	+	VC0136					t	3	0	0	0	0	0	1	0	0	0	0	t	3	0	0	0	0	0	0.653595	0	0	0	0
taatccaaatttcttccatatctgaactacactattctttGttcatcccgataggggaaataaaaaactgagaggtgtaaaaatggcaacgaatttgattg	taatccaaatttcttccatatctgaactacactattctttGttc	tG	taatccaaatttcttccatatctgaactacactattctttGttc	VC0139_-=DPS_family_protein 133303 -42 -	tG	133303	VC0139	-42		133303	-42	-	VC0139					t	-3	0	0	1	0	0	0	0	0	0	0	t	-3	0	0	0.200401	0	0	0	0	0	0	0
taatccaaatttcttccatatctgaactacactattctttGttcatcccgataggggaaataaaaaactgagaggtgtaaaaatggcaacgaatttgattg	taatccaaatttcttccatatctgaactacactattctttGttc	tG								133303	-42	-	VC0139					t	-2	2	0	1	1	0	0	1	0	0	1	t	-2	1.04712	0	0.200401	0.22779	0	0	0.813008	0	0	0.490196
taatccaaatttcttccatatctgaactacactattctttGttcatcccgataggggaaataaaaaactgagaggtgtaaaaatggcaacgaatttgattg	taatccaaatttcttccatatctgaactacactattctttGttc	tG								133303	-42	-	VC0139					t	-1	39	67	215	97	24	53	34	45	52	71	t	-1	20.4188	32.6829	43.0862	22.0957	15	28.8043	27.6423	31.25	24.186	34.8039
taatccaaatttcttccatatctgaactacactattctttGttcatcccgataggggaaataaaaaactgagaggtgtaaaaatggcaacgaatttgattg	taatccaaatttcttccatatctgaactacactattctttGttc	tG								133303	-42	-	VC0139					G	0	147	135	274	332	133	127	85	97	157	128	G	0	76.9634	65.8537	54.9098	75.6264	83.125	69.0217	69.1057	67.3611	73.0233	62.7451
taatccaaatttcttccatatctgaactacactattctttGttcatcccgataggggaaataaaaaactgagaggtgtaaaaatggcaacgaatttgattg	taatccaaatttcttccatatctgaactacactattctttGttc	tG								133303	-42	-	VC0139					t	1	2	3	6	8	2	4	3	2	6	4	t	1	1.04712	1.46341	1.2024	1.82232	1.25	2.17391	2.43902	1.38889	2.7907	1.96078
taatccaaatttcttccatatctgaactacactattctttGttcatcccgataggggaaataaaaaactgagaggtgtaaaaatggcaacgaatttgattg	taatccaaatttcttccatatctgaactacactattctttGttc	tG								133303	-42	-	VC0139					t	2	1	0	1	1	0	0	0	0	0	0	t	2	0.52356	0	0.200401	0.22779	0	0	0	0	0	0
taatccaaatttcttccatatctgaactacactattctttGttcatcccgataggggaaataaaaaactgagaggtgtaaaaatggcaacgaatttgattg	taatccaaatttcttccatatctgaactacactattctttGttc	tG								133303	-42	-	VC0139					c	3	0	0	1	0	1	0	0	0	0	0	c	3	0	0	0.200401	0	0.625	0	0	0	0	0
gaagtggctaaaaaaccaaactgccgcaataatcaataacGctaaactgatcaataaagtgaagggcataacagcctcctattctgaatacgccgctattt	gaagtggctaaaaaaccaaactgccgcaataatcaataacGcta	cG	gaagtggctaaaaaaccaaactgccgcaataatcaataacGcta	VC0141_-=hypothetical_protein 133732 -67 +	cG	133732	VC0141	-67		133732	-67	+	VC0141					a	-3	0	0	0	0	0	0	0	0	0	0	a	-3	0	0	0	0	0	0	0	0	0	0
gaagtggctaaaaaaccaaactgccgcaataatcaataacGctaaactgatcaataaagtgaagggcataacagcctcctattctgaatacgccgctattt	gaagtggctaaaaaaccaaactgccgcaataatcaataacGcta	cG								133732	-67	+	VC0141					a	-2	4	5	3	3	0	5	3	1	1	0	a	-2	4.65116	3.67647	1.79641	2.5641	0	3.87597	1.98675	0.787402	0.980392	0
gaagtggctaaaaaaccaaactgccgcaataatcaataacGctaaactgatcaataaagtgaagggcataacagcctcctattctgaatacgccgctattt	gaagtggctaaaaaaccaaactgccgcaataatcaataacGcta	cG								133732	-67	+	VC0141					c	-1	3	3	4	1	1	1	3	2	3	1	c	-1	3.48837	2.20588	2.39521	0.854701	0.980392	0.775194	1.98675	1.5748	2.94118	0.980392
gaagtggctaaaaaaccaaactgccgcaataatcaataacGctaaactgatcaataaagtgaagggcataacagcctcctattctgaatacgccgctattt	gaagtggctaaaaaaccaaactgccgcaataatcaataacGcta	cG								133732	-67	+	VC0141					G	0	77	124	157	112	99	116	141	122	95	98	G	0	89.5349	91.1765	94.012	95.7265	97.0588	89.9225	93.3775	96.063	93.1373	96.0784
gaagtggctaaaaaaccaaactgccgcaataatcaataacGctaaactgatcaataaagtgaagggcataacagcctcctattctgaatacgccgctattt	gaagtggctaaaaaaccaaactgccgcaataatcaataacGcta	cG								133732	-67	+	VC0141					c	1	2	3	3	0	1	6	3	1	3	3	c	1	2.32558	2.20588	1.79641	0	0.980392	4.65116	1.98675	0.787402	2.94118	2.94118
gaagtggctaaaaaaccaaactgccgcaataatcaataacGctaaactgatcaataaagtgaagggcataacagcctcctattctgaatacgccgctattt	gaagtggctaaaaaaccaaactgccgcaataatcaataacGcta	cG								133732	-67	+	VC0141					t	2	0	0	0	1	0	1	1	0	0	0	t	2	0	0	0	0.854701	0	0.775194	0.662252	0	0	0
gaagtggctaaaaaaccaaactgccgcaataatcaataacGctaaactgatcaataaagtgaagggcataacagcctcctattctgaatacgccgctattt	gaagtggctaaaaaaccaaactgccgcaataatcaataacGcta	cG								133732	-67	+	VC0141					a	3	0	1	0	0	1	0	0	1	0	0	a	3	0	0.735294	0	0	0.980392	0	0	0.787402	0	0
atctattgatcaagctgggtaaatgatctattctttttttAcagaatgagtaatcaaccaaaggagcagtgttatgatttcttcatctcaaaaacaaggac	atctattgatcaagctgggtaaatgatctattctttttttAcag	tA	atctattgatcaagctgggtaaatgatctattctttttttAcag	VC0140_-=hypothetical_protein 134508 -748 -	tA	134508	VC0140	-748		134508	-748	-	VC0140					t	-3	1	1	0	1	0	0	0	0	1	0	t	-3	0.115473	0.0452694	0	0.18018	0	0	0	0	0.100604	0
atctattgatcaagctgggtaaatgatctattctttttttAcagaatgagtaatcaaccaaaggagcagtgttatgatttcttcatctcaaaaacaaggac	atctattgatcaagctgggtaaatgatctattctttttttAcag	tA								134508	-748	-	VC0140					t	-2	1	0	0	0	3	2	3	2	3	2	t	-2	0.115473	0	0	0	0.113122	0.0575705	0.334821	0.201005	0.301811	0.127551
atctattgatcaagctgggtaaatgatctattctttttttAcagaatgagtaatcaaccaaaggagcagtgttatgatttcttcatctcaaaaacaaggac	atctattgatcaagctgggtaaatgatctattctttttttAcag	tA								134508	-748	-	VC0140					t	-1	105	238	10	7	2	13	185	134	4	12	t	-1	12.1247	10.7741	0.794281	1.26126	0.0754148	0.374208	20.6473	13.4673	0.402414	0.765306
atctattgatcaagctgggtaaatgatctattctttttttAcagaatgagtaatcaaccaaaggagcagtgttatgatttcttcatctcaaaaacaaggac	atctattgatcaagctgggtaaatgatctattctttttttAcag	tA								134508	-748	-	VC0140					A	0	718	1855	1153	518	2509	3266	655	764	927	1468	A	0	82.9099	83.9746	91.5806	93.3333	94.6078	94.0127	73.1027	76.7839	93.2596	93.6224
atctattgatcaagctgggtaaatgatctattctttttttAcagaatgagtaatcaaccaaaggagcagtgttatgatttcttcatctcaaaaacaaggac	atctattgatcaagctgggtaaatgatctattctttttttAcag	tA								134508	-748	-	VC0140					c	1	17	43	34	10	54	62	17	26	26	31	c	1	1.96305	1.94658	2.70056	1.8018	2.0362	1.78469	1.89732	2.61307	2.61569	1.97704
atctattgatcaagctgggtaaatgatctattctttttttAcagaatgagtaatcaaccaaaggagcagtgttatgatttcttcatctcaaaaacaaggac	atctattgatcaagctgggtaaatgatctattctttttttAcag	tA								134508	-748	-	VC0140					a	2	24	69	58	17	73	117	35	61	33	50	a	2	2.77136	3.12359	4.60683	3.06306	2.75264	3.36788	3.90625	6.13065	3.31992	3.18878
atctattgatcaagctgggtaaatgatctattctttttttAcagaatgagtaatcaaccaaaggagcagtgttatgatttcttcatctcaaaaacaaggac	atctattgatcaagctgggtaaatgatctattctttttttAcag	tA								134508	-748	-	VC0140					g	3	0	3	4	2	11	14	1	8	0	5	g	3	0	0.135808	0.317712	0.36036	0.414781	0.402994	0.111607	0.80402	0	0.318878
aaagcacagcgcaaactgttctttaatctgcgtaaatcgaAaaaacgccttggctggtttaataacggcgaagtcgaaacggtagcgcgcgagctgggtgt	aaagcacagcgcaaactgttctttaatctgcgtaaatcgaAaaa	aA	aaagcacagcgcaaactgttctttaatctgcgtaaatcgaAaaa	VC0150_-=RNA_polymerase_factor_sigma-32 140431 427 +	aA	140431	VC0150	427		140431	427	+	VC0150					c	-3	0	0	0	2	0	1	0	0	0	0	c	-3	0	0	0	0.735294	0	0.617284	0	0	0	0
aaagcacagcgcaaactgttctttaatctgcgtaaatcgaAaaaacgccttggctggtttaataacggcgaagtcgaaacggtagcgcgcgagctgggtgt	aaagcacagcgcaaactgttctttaatctgcgtaaatcgaAaaa	aA								140431	427	+	VC0150					g	-2	1	2	3	1	2	0	2	0	0	0	g	-2	0.826446	1.07527	0.753769	0.367647	2.15054	0	1.24224	0	0	0
aaagcacagcgcaaactgttctttaatctgcgtaaatcgaAaaaacgccttggctggtttaataacggcgaagtcgaaacggtagcgcgcgagctgggtgt	aaagcacagcgcaaactgttctttaatctgcgtaaatcgaAaaa	aA								140431	427	+	VC0150					a	-1	8	14	27	16	2	14	13	9	14	13	a	-1	6.61157	7.52688	6.78392	5.88235	2.15054	8.64198	8.07453	4.86486	11.2903	7.14286
aaagcacagcgcaaactgttctttaatctgcgtaaatcgaAaaaacgccttggctggtttaataacggcgaagtcgaaacggtagcgcgcgagctgggtgt	aaagcacagcgcaaactgttctttaatctgcgtaaatcgaAaaa	aA								140431	427	+	VC0150					A	0	109	160	343	235	82	131	124	161	105	157	A	0	90.0826	86.0215	86.1809	86.3971	88.172	80.8642	77.0186	87.027	84.6774	86.2637
aaagcacagcgcaaactgttctttaatctgcgtaaatcgaAaaaacgccttggctggtttaataacggcgaagtcgaaacggtagcgcgcgagctgggtgt	aaagcacagcgcaaactgttctttaatctgcgtaaatcgaAaaa	aA								140431	427	+	VC0150					a	1	3	4	15	13	4	6	15	8	1	5	a	1	2.47934	2.15054	3.76884	4.77941	4.30108	3.7037	9.31677	4.32432	0.806452	2.74725
aaagcacagcgcaaactgttctttaatctgcgtaaatcgaAaaaacgccttggctggtttaataacggcgaagtcgaaacggtagcgcgcgagctgggtgt	aaagcacagcgcaaactgttctttaatctgcgtaaatcgaAaaa	aA								140431	427	+	VC0150					a	2	0	1	3	4	1	2	2	4	1	2	a	2	0	0.537634	0.753769	1.47059	1.07527	1.23457	1.24224	2.16216	0.806452	1.0989
aaagcacagcgcaaactgttctttaatctgcgtaaatcgaAaaaacgccttggctggtttaataacggcgaagtcgaaacggtagcgcgcgagctgggtgt	aaagcacagcgcaaactgttctttaatctgcgtaaatcgaAaaa	aA								140431	427	+	VC0150					a	3	0	5	7	1	2	8	5	3	3	5	a	3	0	2.68817	1.75879	0.367647	2.15054	4.93827	3.10559	1.62162	2.41935	2.74725
tcgattggaaaaatatcaagcatatacgtaagattcctgtGtctattttgttaattcatcgatagaccgtgaatcttctttctctctgatgcgtagtaatt	tcgattggaaaaatatcaagcatatacgtaagattcctgtGtct	tG	tcgattggaaaaatatcaagcatatacgtaagattcctgtGtct	VC0159_-=RNA-binding_protein 150564 -65 -	tG	150564	VC0159	-65		150564	-65	-	VC0159					t	-3	0	0	0	0	0	0	0	1	0	0	t	-3	0	0	0	0	0	0	0	0.210084	0	0
tcgattggaaaaatatcaagcatatacgtaagattcctgtGtctattttgttaattcatcgatagaccgtgaatcttctttctctctgatgcgtagtaatt	tcgattggaaaaatatcaagcatatacgtaagattcctgtGtct	tG								150564	-65	-	VC0159					g	-2	0	0	4	1	0	3	0	2	1	1	g	-2	0	0	0.773694	0.294985	0	0.653595	0	0.420168	0.323625	0.205761
tcgattggaaaaatatcaagcatatacgtaagattcctgtGtctattttgttaattcatcgatagaccgtgaatcttctttctctctgatgcgtagtaatt	tcgattggaaaaatatcaagcatatacgtaagattcctgtGtct	tG								150564	-65	-	VC0159					t	-1	0	2	1	0	0	1	1	2	0	0	t	-1	0	0.515464	0.193424	0	0	0.217865	0.348432	0.420168	0	0
tcgattggaaaaatatcaagcatatacgtaagattcctgtGtctattttgttaattcatcgatagaccgtgaatcttctttctctctgatgcgtagtaatt	tcgattggaaaaatatcaagcatatacgtaagattcctgtGtct	tG								150564	-65	-	VC0159					G	0	257	375	493	332	307	439	282	459	299	475	G	0	95.8955	96.6495	95.3578	97.9351	98.7138	95.6427	98.2578	96.4286	96.7638	97.7366
tcgattggaaaaatatcaagcatatacgtaagattcctgtGtctattttgttaattcatcgatagaccgtgaatcttctttctctctgatgcgtagtaatt	tcgattggaaaaatatcaagcatatacgtaagattcctgtGtct	tG								150564	-65	-	VC0159					t	1	11	9	17	6	4	15	3	9	9	10	t	1	4.10448	2.31959	3.2882	1.76991	1.28617	3.26797	1.0453	1.89076	2.91262	2.05761
tcgattggaaaaatatcaagcatatacgtaagattcctgtGtctattttgttaattcatcgatagaccgtgaatcttctttctctctgatgcgtagtaatt	tcgattggaaaaatatcaagcatatacgtaagattcctgtGtct	tG								150564	-65	-	VC0159					c	2	0	2	2	0	0	1	1	2	0	0	c	2	0	0.515464	0.386847	0	0	0.217865	0.348432	0.420168	0	0
tcgattggaaaaatatcaagcatatacgtaagattcctgtGtctattttgttaattcatcgatagaccgtgaatcttctttctctctgatgcgtagtaatt	tcgattggaaaaatatcaagcatatacgtaagattcctgtGtct	tG								150564	-65	-	VC0159					t	3	0	0	0	0	0	0	0	1	0	0	t	3	0	0	0	0	0	0	0	0.210084	0	0
atctaacgacatcgctagctgaattgcatagaatattggcAacttaacaggagaattactatgtttgatgccaaaaaactcgagcagatcgccaagcaaat	atctaacgacatcgctagctgaattgcatagaatattggcAact	cA	atctaacgacatcgctagctgaattgcatagaatattggcAact	VC0163_-=hypothetical_protein 159323 -20 -	cA	159323	VC0163	-20		159323	-20	-	VC0163					g	-3	0	0	0	0	0	0	0	0	0	0	g	-3	0	0	0	0	0	0	0	0	0	0
atctaacgacatcgctagctgaattgcatagaatattggcAacttaacaggagaattactatgtttgatgccaaaaaactcgagcagatcgccaagcaaat	atctaacgacatcgctagctgaattgcatagaatattggcAact	cA								159323	-20	-	VC0163					g	-2	0	0	0	0	0	0	0	0	0	0	g	-2	0	0	0	0	0	0	0	0	0	0
atctaacgacatcgctagctgaattgcatagaatattggcAacttaacaggagaattactatgtttgatgccaaaaaactcgagcagatcgccaagcaaat	atctaacgacatcgctagctgaattgcatagaatattggcAact	cA								159323	-20	-	VC0163					c	-1	0	0	0	2	0	0	0	0	0	0	c	-1	0	0	0	0.322061	0	0	0	0	0	0
atctaacgacatcgctagctgaattgcatagaatattggcAacttaacaggagaattactatgtttgatgccaaaaaactcgagcagatcgccaagcaaat	atctaacgacatcgctagctgaattgcatagaatattggcAact	cA								159323	-20	-	VC0163					A	0	527	615	1041	597	556	782	224	307	565	728	A	0	97.5926	96.0938	96.2997	96.1353	97.373	96.187	97.8166	96.2382	96.7466	97.0667
atctaacgacatcgctagctgaattgcatagaatattggcAacttaacaggagaattactatgtttgatgccaaaaaactcgagcagatcgccaagcaaat	atctaacgacatcgctagctgaattgcatagaatattggcAact	cA								159323	-20	-	VC0163					a	1	10	21	33	19	14	27	2	9	15	17	a	1	1.85185	3.28125	3.05273	3.05958	2.45184	3.32103	0.873362	2.82132	2.56849	2.26667
atctaacgacatcgctagctgaattgcatagaatattggcAacttaacaggagaattactatgtttgatgccaaaaaactcgagcagatcgccaagcaaat	atctaacgacatcgctagctgaattgcatagaatattggcAact	cA								159323	-20	-	VC0163					c	2	1	1	3	1	1	2	1	1	1	1	c	2	0.185185	0.15625	0.277521	0.161031	0.175131	0.246002	0.436681	0.31348	0.171233	0.133333
atctaacgacatcgctagctgaattgcatagaatattggcAacttaacaggagaattactatgtttgatgccaaaaaactcgagcagatcgccaagcaaat	atctaacgacatcgctagctgaattgcatagaatattggcAact	cA								159323	-20	-	VC0163					t	3	2	3	4	2	0	2	2	2	3	4	t	3	0.37037	0.46875	0.370028	0.322061	0	0.246002	0.873362	0.626959	0.513699	0.533333
tttagtcgcaaaaatgcgttttttgatataccttgtacttGaaggctcaaggaatatgagtagaatgtgcgcactttactgttcgcaaatcatactttagt	tttagtcgcaaaaatgcgttttttgatataccttgtacttGaag	tG	tttagtcgcaaaaatgcgttttttgatataccttgtacttGaag	VC0175_-=deoxycytidylate_deaminase-like_protein 177267 -326 -	tG	177267	VC0175	-326		177267	-326	-	VC0175					c	-3	1	0	0	1	0	0	0	0	0	0	c	-3	0.0334336	0	0	0.0514139	0	0	0	0	0	0
tttagtcgcaaaaatgcgttttttgatataccttgtacttGaaggctcaaggaatatgagtagaatgtgcgcactttactgttcgcaaatcatactttagt	tttagtcgcaaaaatgcgttttttgatataccttgtacttGaag	tG								177267	-326	-	VC0175					t	-2	2	0	0	1	0	0	0	1	0	0	t	-2	0.0668673	0	0	0.0514139	0	0	0	0.033389	0	0
tttagtcgcaaaaatgcgttttttgatataccttgtacttGaaggctcaaggaatatgagtagaatgtgcgcactttactgttcgcaaatcatactttagt	tttagtcgcaaaaatgcgttttttgatataccttgtacttGaag	tG								177267	-326	-	VC0175					t	-1	27	42	3	0	2	1	13	34	4	5	t	-1	0.902708	1.63043	0.15625	0	0.0379507	0.020145	0.513428	1.13523	0.0896258	0.120048
tttagtcgcaaaaatgcgttttttgatataccttgtacttGaaggctcaaggaatatgagtagaatgtgcgcactttactgttcgcaaatcatactttagt	tttagtcgcaaaaatgcgttttttgatataccttgtacttGaag	tG								177267	-326	-	VC0175					G	0	2896	2476	1876	1908	5167	4872	2473	2891	4383	4082	G	0	96.8238	96.118	97.7083	98.0977	98.0455	98.1467	97.6698	96.5275	98.2075	98.0072
tttagtcgcaaaaatgcgttttttgatataccttgtacttGaaggctcaaggaatatgagtagaatgtgcgcactttactgttcgcaaatcatactttagt	tttagtcgcaaaaatgcgttttttgatataccttgtacttGaag	tG								177267	-326	-	VC0175					a	1	57	51	33	32	82	78	38	57	71	72	a	1	1.90572	1.97981	1.71875	1.64524	1.55598	1.57131	1.50079	1.90317	1.59086	1.72869
tttagtcgcaaaaatgcgttttttgatataccttgtacttGaaggctcaaggaatatgagtagaatgtgcgcactttactgttcgcaaatcatactttagt	tttagtcgcaaaaatgcgttttttgatataccttgtacttGaag	tG								177267	-326	-	VC0175					a	2	6	4	5	2	7	7	6	6	5	6	a	2	0.200602	0.15528	0.260417	0.102828	0.132827	0.141015	0.236967	0.200334	0.112032	0.144058
tttagtcgcaaaaatgcgttttttgatataccttgtacttGaaggctcaaggaatatgagtagaatgtgcgcactttactgttcgcaaatcatactttagt	tttagtcgcaaaaatgcgttttttgatataccttgtacttGaag	tG								177267	-326	-	VC0175					g	3	2	3	3	1	12	6	2	6	0	0	g	3	0.0668673	0.11646	0.15625	0.0514139	0.227704	0.12087	0.0789889	0.200334	0	0
gctggtcgattaacccttgtaggcacgctacactcttactGtatggctggctacgaatgccagatgcataaggttagttccccagccaactgtatgagttg	gctggtcgattaacccttgtaggcacgctacactcttactGtat	tG	gctggtcgattaacccttgtaggcacgctacactcttactGtat	VC0182_-=hypothetical_protein 184655 -267 -	tG	184655	VC0182	-267		184655	-267	-	VC0182					a	-3	0	0	0	0	0	0	0	0	0	0	a	-3	0	0	0	0	0	0	0	0	0	0
gctggtcgattaacccttgtaggcacgctacactcttactGtatggctggctacgaatgccagatgcataaggttagttccccagccaactgtatgagttg	gctggtcgattaacccttgtaggcacgctacactcttactGtat	tG								184655	-267	-	VC0182					c	-2	0	0	0	0	0	0	0	0	0	0	c	-2	0	0	0	0	0	0	0	0	0	0
gctggtcgattaacccttgtaggcacgctacactcttactGtatggctggctacgaatgccagatgcataaggttagttccccagccaactgtatgagttg	gctggtcgattaacccttgtaggcacgctacactcttactGtat	tG								184655	-267	-	VC0182					t	-1	1	9	1	2	0	0	11	18	1	1	t	-1	0.37594	2.47934	0.395257	0.630915	0	0	3.08123	3.33333	0.212314	0.258398
gctggtcgattaacccttgtaggcacgctacactcttactGtatggctggctacgaatgccagatgcataaggttagttccccagccaactgtatgagttg	gctggtcgattaacccttgtaggcacgctacactcttactGtat	tG								184655	-267	-	VC0182					G	0	240	321	222	288	306	493	314	483	437	353	G	0	90.2256	88.4298	87.747	90.8517	89.7361	93.5484	87.9552	89.4444	92.7813	91.2145
gctggtcgattaacccttgtaggcacgctacactcttactGtatggctggctacgaatgccagatgcataaggttagttccccagccaactgtatgagttg	gctggtcgattaacccttgtaggcacgctacactcttactGtat	tG								184655	-267	-	VC0182					t	1	4	6	7	8	8	9	11	12	8	12	t	1	1.50376	1.65289	2.7668	2.52366	2.34604	1.70778	3.08123	2.22222	1.69851	3.10078
gctggtcgattaacccttgtaggcacgctacactcttactGtatggctggctacgaatgccagatgcataaggttagttccccagccaactgtatgagttg	gctggtcgattaacccttgtaggcacgctacactcttactGtat	tG								184655	-267	-	VC0182					a	2	21	26	22	19	27	25	21	27	22	20	a	2	7.89474	7.16253	8.69565	5.99369	7.91789	4.74383	5.88235	5	4.67091	5.16796
gctggtcgattaacccttgtaggcacgctacactcttactGtatggctggctacgaatgccagatgcataaggttagttccccagccaactgtatgagttg	gctggtcgattaacccttgtaggcacgctacactcttactGtat	tG								184655	-267	-	VC0182					t	3	0	1	1	0	0	0	0	0	3	1	t	3	0	0.275482	0.395257	0	0	0	0	0	0.636943	0.258398
tttgcttgttcagaaagctcagctcagtaagatgaatctcGtcggaaggatactgacacggaacaggaaagcaccaaggattggtgatcttcaggaagaag	tttgcttgttcagaaagctcagctcagtaagatgaatctcGtcg	cG	tttgcttgttcagaaagctcagctcagtaagatgaatctcGtcg	VC0191_-=hypothetical_protein 196931 867 -	cG	196931	VC0191	867		196931	867	-	VC0191					c	-3	386	379	389	378	664	514	512	428	713	542	c	-3	0.0205402	0.0169749	0.01317	0.0129955	0.0164059	0.0147275	0.0177596	0.0149192	0.0215966	0.017236
tttgcttgttcagaaagctcagctcagtaagatgaatctcGtcggaaggatactgacacggaacaggaaagcaccaaggattggtgatcttcaggaagaag	tttgcttgttcagaaagctcagctcagtaagatgaatctcGtcg	cG								196931	867	-	VC0191					t	-2	8803	10951	15159	9383	15090	12978	12336	14123	12704	12253	t	-2	0.468434	0.49048	0.513222	0.322585	0.372839	0.371856	0.427895	0.4923	0.384802	0.389655
tttgcttgttcagaaagctcagctcagtaagatgaatctcGtcggaaggatactgacacggaacaggaaagcaccaaggattggtgatcttcaggaagaag	tttgcttgttcagaaagctcagctcagtaagatgaatctcGtcg	cG								196931	867	-	VC0191					c	-1	11465	12931	23240	17115	23844	19263	17057	16195	20280	17803	c	-1	0.610087	0.579161	0.786812	0.588409	0.589131	0.551939	0.591652	0.564526	0.614278	0.566149
tttgcttgttcagaaagctcagctcagtaagatgaatctcGtcggaaggatactgacacggaacaggaaagcaccaaggattggtgatcttcaggaagaag	tttgcttgttcagaaagctcagctcagtaagatgaatctcGtcg	cG								196931	867	-	VC0191					G	0	1807430	2151320	2832700	2802780	3904410	3367060	2775260	2758880	3178660	3028080	G	0	96.1788	96.3547	95.9035	96.359	96.4691	96.4758	96.2648	96.1692	96.2812	96.2953
tttgcttgttcagaaagctcagctcagtaagatgaatctcGtcggaaggatactgacacggaacaggaaagcaccaaggattggtgatcttcaggaagaag	tttgcttgttcagaaagctcagctcagtaagatgaatctcGtcg	cG								196931	867	-	VC0191					t	1	45366	50408	70679	69359	94439	82018	68464	69426	79339	76236	t	1	2.41406	2.2577	2.3929	2.38454	2.33337	2.35004	2.37479	2.42006	2.40316	2.42436
tttgcttgttcagaaagctcagctcagtaagatgaatctcGtcggaaggatactgacacggaacaggaaagcaccaaggattggtgatcttcaggaagaag	tttgcttgttcagaaagctcagctcagtaagatgaatctcGtcg	cG								196931	867	-	VC0191					c	2	4083	4892	8731	7284	6702	6236	6337	6727	7586	7440	c	2	0.217269	0.219106	0.295596	0.250422	0.165591	0.178679	0.21981	0.23449	0.229779	0.236598
tttgcttgttcagaaagctcagctcagtaagatgaatctcGtcggaaggatactgacacggaacaggaaagcaccaaggattggtgatcttcaggaagaag	tttgcttgttcagaaagctcagctcagtaagatgaatctcGtcg	cG								196931	867	-	VC0191					g	3	1706	1829	2799	2387	2169	1988	2978	2997	2152	2224	g	3	0.0907813	0.0819183	0.0947627	0.0820644	0.053591	0.0569617	0.103297	0.10447	0.0651837	0.0707249
acggtagcgccgttttgcctgctttgctactattagcgccAgtcacaaagagatgaaagcaaaggacatcctgatgatttacagcatgactgcgtacgcac	acggtagcgccgttttgcctgctttgctactattagcgccAgtc	cA	acggtagcgccgttttgcctgctttgctactattagcgccAgtc	VC0209_-=hypothetical_protein 217457 -33 -	cA	217457	VC0209	-33		217457	-33	-	VC0209					g	-3	0	0	0	0	0	0	0	0	0	0	g	-3	0	0	0	0	0	0	0	0	0	0
acggtagcgccgttttgcctgctttgctactattagcgccAgtcacaaagagatgaaagcaaaggacatcctgatgatttacagcatgactgcgtacgcac	acggtagcgccgttttgcctgctttgctactattagcgccAgtc	cA								217457	-33	-	VC0209					c	-2	0	0	0	0	0	1	1	1	0	0	c	-2	0	0	0	0	0	0.425532	1.0989	0.581395	0	0
acggtagcgccgttttgcctgctttgctactattagcgccAgtcacaaagagatgaaagcaaaggacatcctgatgatttacagcatgactgcgtacgcac	acggtagcgccgttttgcctgctttgctactattagcgccAgtc	cA								217457	-33	-	VC0209					c	-1	21	28	69	24	37	43	18	30	43	29	c	-1	17.0732	16.3743	16.3895	15.3846	25.3425	18.2979	19.7802	17.4419	23.8889	12.9464
acggtagcgccgttttgcctgctttgctactattagcgccAgtcacaaagagatgaaagcaaaggacatcctgatgatttacagcatgactgcgtacgcac	acggtagcgccgttttgcctgctttgctactattagcgccAgtc	cA								217457	-33	-	VC0209					A	0	100	136	340	131	104	188	70	138	132	188	A	0	81.3008	79.5322	80.7601	83.9744	71.2329	80	76.9231	80.2326	73.3333	83.9286
acggtagcgccgttttgcctgctttgctactattagcgccAgtcacaaagagatgaaagcaaaggacatcctgatgatttacagcatgactgcgtacgcac	acggtagcgccgttttgcctgctttgctactattagcgccAgtc	cA								217457	-33	-	VC0209					g	1	1	7	11	1	5	3	1	3	5	6	g	1	0.813008	4.09357	2.61283	0.641026	3.42466	1.2766	1.0989	1.74419	2.77778	2.67857
acggtagcgccgttttgcctgctttgctactattagcgccAgtcacaaagagatgaaagcaaaggacatcctgatgatttacagcatgactgcgtacgcac	acggtagcgccgttttgcctgctttgctactattagcgccAgtc	cA								217457	-33	-	VC0209					t	2	1	0	0	0	0	0	1	0	0	1	t	2	0.813008	0	0	0	0	0	1.0989	0	0	0.446429
acggtagcgccgttttgcctgctttgctactattagcgccAgtcacaaagagatgaaagcaaaggacatcctgatgatttacagcatgactgcgtacgcac	acggtagcgccgttttgcctgctttgctactattagcgccAgtc	cA								217457	-33	-	VC0209					c	3	0	0	1	0	0	0	0	0	0	0	c	3	0	0	0.23753	0	0	0	0	0	0	0
tttcacagacaatagaccatgaatatgagataagtcattcAcaaagctaacaataatgaaagggaatcttatgctgtcttctctacgaagccgtaccaaat	tttcacagacaatagaccatgaatatgagataagtcattcAcaa	cA	tttcacagacaatagaccatgaatatgagataagtcattcAcaa	VC0216_-=methyl-accepting_chemotaxis_protein 223439 -15 +	cA	223439	VC0216	-15		223439	-15	+	VC0216					t	-3	0	0	0	0	0	0	0	0	0	0	t	-3	0	0	0	0	0	0	0	0	0	0
tttcacagacaatagaccatgaatatgagataagtcattcAcaaagctaacaataatgaaagggaatcttatgctgtcttctctacgaagccgtaccaaat	tttcacagacaatagaccatgaatatgagataagtcattcAcaa	cA								223439	-15	+	VC0216					t	-2	0	0	0	0	0	0	1	0	0	0	t	-2	0	0	0	0	0	0	0.813008	0	0	0
tttcacagacaatagaccatgaatatgagataagtcattcAcaaagctaacaataatgaaagggaatcttatgctgtcttctctacgaagccgtaccaaat	tttcacagacaatagaccatgaatatgagataagtcattcAcaa	cA								223439	-15	+	VC0216					c	-1	0	1	0	2	0	0	3	0	2	1	c	-1	0	0.653595	0	1.42857	0	0	2.43902	0	1.06952	0.595238
tttcacagacaatagaccatgaatatgagataagtcattcAcaaagctaacaataatgaaagggaatcttatgctgtcttctctacgaagccgtaccaaat	tttcacagacaatagaccatgaatatgagataagtcattcAcaa	cA								223439	-15	+	VC0216					A	0	146	146	118	133	191	168	113	83	182	162	A	0	94.8052	95.4248	95.1613	95	97.9487	97.1098	91.8699	96.5116	97.3262	96.4286
tttcacagacaatagaccatgaatatgagataagtcattcAcaaagctaacaataatgaaagggaatcttatgctgtcttctctacgaagccgtaccaaat	tttcacagacaatagaccatgaatatgagataagtcattcAcaa	cA								223439	-15	+	VC0216					c	1	6	2	3	4	3	1	2	2	2	2	c	1	3.8961	1.30719	2.41935	2.85714	1.53846	0.578035	1.62602	2.32558	1.06952	1.19048
tttcacagacaatagaccatgaatatgagataagtcattcAcaaagctaacaataatgaaagggaatcttatgctgtcttctctacgaagccgtaccaaat	tttcacagacaatagaccatgaatatgagataagtcattcAcaa	cA								223439	-15	+	VC0216					a	2	2	4	3	1	1	4	4	1	1	3	a	2	1.2987	2.61438	2.41935	0.714286	0.512821	2.31214	3.25203	1.16279	0.534759	1.78571
tttcacagacaatagaccatgaatatgagataagtcattcAcaaagctaacaataatgaaagggaatcttatgctgtcttctctacgaagccgtaccaaat	tttcacagacaatagaccatgaatatgagataagtcattcAcaa	cA								223439	-15	+	VC0216					a	3	0	0	0	0	0	0	0	0	0	0	a	3	0	0	0	0	0	0	0	0	0	0
ttgtgattacagtaagaaaatgacaggctataatgcgtgcAactgttcgcatctataggaattcataatgattatcgtaactggcggcgctggcatgattg	ttgtgattacagtaagaaaatgacaggctataatgcgtgcAact	cA	ttgtgattacagtaagaaaatgacaggctataatgcgtgcAact	VC0240_rfaD=ADP-L-glycero-D-manno-heptose-6-epimerase 246114 -27 -	cA	246114	VC0240	-27		246114	-27	-	VC0240					t	-3	0	0	0	0	0	0	0	0	0	0	t	-3	0	0	0	0	0	0	0	0	0	0
ttgtgattacagtaagaaaatgacaggctataatgcgtgcAactgttcgcatctataggaattcataatgattatcgtaactggcggcgctggcatgattg	ttgtgattacagtaagaaaatgacaggctataatgcgtgcAact	cA								246114	-27	-	VC0240					g	-2	0	0	0	0	0	1	0	0	0	0	g	-2	0	0	0	0	0	0.228833	0	0	0	0
ttgtgattacagtaagaaaatgacaggctataatgcgtgcAactgttcgcatctataggaattcataatgattatcgtaactggcggcgctggcatgattg	ttgtgattacagtaagaaaatgacaggctataatgcgtgcAact	cA								246114	-27	-	VC0240					c	-1	0	0	0	0	0	0	0	0	0	0	c	-1	0	0	0	0	0	0	0	0	0	0
ttgtgattacagtaagaaaatgacaggctataatgcgtgcAactgttcgcatctataggaattcataatgattatcgtaactggcggcgctggcatgattg	ttgtgattacagtaagaaaatgacaggctataatgcgtgcAact	cA								246114	-27	-	VC0240					A	0	361	433	797	232	259	418	136	192	254	418	A	0	96.7828	97.3034	96.9586	96.6667	96.6418	95.6522	97.8417	98.4615	96.5779	98.3529
ttgtgattacagtaagaaaatgacaggctataatgcgtgcAactgttcgcatctataggaattcataatgattatcgtaactggcggcgctggcatgattg	ttgtgattacagtaagaaaatgacaggctataatgcgtgcAact	cA								246114	-27	-	VC0240					a	1	11	11	24	8	9	18	3	3	9	7	a	1	2.94906	2.47191	2.91971	3.33333	3.35821	4.11899	2.15827	1.53846	3.42205	1.64706
ttgtgattacagtaagaaaatgacaggctataatgcgtgcAactgttcgcatctataggaattcataatgattatcgtaactggcggcgctggcatgattg	ttgtgattacagtaagaaaatgacaggctataatgcgtgcAact	cA								246114	-27	-	VC0240					c	2	1	1	1	0	0	0	0	0	0	0	c	2	0.268097	0.224719	0.121655	0	0	0	0	0	0	0
ttgtgattacagtaagaaaatgacaggctataatgcgtgcAactgttcgcatctataggaattcataatgattatcgtaactggcggcgctggcatgattg	ttgtgattacagtaagaaaatgacaggctataatgcgtgcAact	cA								246114	-27	-	VC0240					t	3	0	0	0	0	0	0	0	0	0	0	t	3	0	0	0	0	0	0	0	0	0	0
gagattgggggcatgctaaagattacgttaagatgcaatgGatgatgttacagcaagatgaacctagagattttgttattgctacaggtgtacagtatagc	gagattgggggcatgctaaagattacgttaagatgcaatgGatg	gG	gagattgggggcatgctaaagattacgttaagatgcaatgGatg	VC0244_-=perosamine_synthase 250039 -416 +	gG	250039	VC0244	-416		250039	-416	+	VC0244					a	-3	1	1	2	0	0	0	0	2	0	0	a	-3	0.884956	0.473934	0.966184	0	0	0	0	1.6	0	0
gagattgggggcatgctaaagattacgttaagatgcaatgGatgatgttacagcaagatgaacctagagattttgttattgctacaggtgtacagtatagc	gagattgggggcatgctaaagattacgttaagatgcaatgGatg	gG								250039	-416	+	VC0244					t	-2	0	0	0	0	1	1	1	1	0	0	t	-2	0	0	0	0	0.657895	0.490196	0.714286	0.8	0	0
gagattgggggcatgctaaagattacgttaagatgcaatgGatgatgttacagcaagatgaacctagagattttgttattgctacaggtgtacagtatagc	gagattgggggcatgctaaagattacgttaagatgcaatgGatg	gG								250039	-416	+	VC0244					g	-1	15	24	4	2	0	2	25	16	0	3	g	-1	13.2743	11.3744	1.93237	1.34228	0	0.980392	17.8571	12.8	0	1.37615
gagattgggggcatgctaaagattacgttaagatgcaatgGatgatgttacagcaagatgaacctagagattttgttattgctacaggtgtacagtatagc	gagattgggggcatgctaaagattacgttaagatgcaatgGatg	gG								250039	-416	+	VC0244					G	0	86	171	177	135	140	189	96	92	153	194	G	0	76.1062	81.0427	85.5072	90.604	92.1053	92.6471	68.5714	73.6	88.4393	88.9908
gagattgggggcatgctaaagattacgttaagatgcaatgGatgatgttacagcaagatgaacctagagattttgttattgctacaggtgtacagtatagc	gagattgggggcatgctaaagattacgttaagatgcaatgGatg	gG								250039	-416	+	VC0244					a	1	10	11	12	11	9	12	7	12	12	19	a	1	8.84956	5.21327	5.7971	7.38255	5.92105	5.88235	5	9.6	6.93642	8.7156
gagattgggggcatgctaaagattacgttaagatgcaatgGatgatgttacagcaagatgaacctagagattttgttattgctacaggtgtacagtatagc	gagattgggggcatgctaaagattacgttaagatgcaatgGatg	gG								250039	-416	+	VC0244					t	2	1	4	11	1	2	0	10	1	8	2	t	2	0.884956	1.89573	5.31401	0.671141	1.31579	0	7.14286	0.8	4.62428	0.917431
gagattgggggcatgctaaagattacgttaagatgcaatgGatgatgttacagcaagatgaacctagagattttgttattgctacaggtgtacagtatagc	gagattgggggcatgctaaagattacgttaagatgcaatgGatg	gG								250039	-416	+	VC0244					g	3	0	0	1	0	0	0	1	1	0	0	g	3	0	0	0.483092	0	0	0	0.714286	0.8	0	0
aaagatagcggaatatgcatttattggcgaatattggcatGacaagcacttacgttggacggtgttgtttgatgaagggatagagcttgttgagccgacat	aaagatagcggaatatgcatttattggcgaatattggcatGaca	tG	aaagatagcggaatatgcatttattggcgaatattggcatGaca	VC0252_-=acetyltransferase 259458 -381 +	tG	259458	VC0252	-381		259458	-381	+	VC0252					c	-3	2	0	0	0	1	0	0	0	0	0	c	-3	1.68067	0	0	0	0.581395	0	0	0	0	0
aaagatagcggaatatgcatttattggcgaatattggcatGacaagcacttacgttggacggtgttgtttgatgaagggatagagcttgttgagccgacat	aaagatagcggaatatgcatttattggcgaatattggcatGaca	tG								259458	-381	+	VC0252					a	-2	2	3	2	1	0	0	0	0	1	0	a	-2	1.68067	1.875	1.45985	0.537634	0	0	0	0	0.456621	0
aaagatagcggaatatgcatttattggcgaatattggcatGacaagcacttacgttggacggtgttgtttgatgaagggatagagcttgttgagccgacat	aaagatagcggaatatgcatttattggcgaatattggcatGaca	tG								259458	-381	+	VC0252					t	-1	3	5	0	0	0	0	1	2	0	0	t	-1	2.52101	3.125	0	0	0	0	0.675676	2.35294	0	0
aaagatagcggaatatgcatttattggcgaatattggcatGacaagcacttacgttggacggtgttgtttgatgaagggatagagcttgttgagccgacat	aaagatagcggaatatgcatttattggcgaatattggcatGaca	tG								259458	-381	+	VC0252					G	0	101	132	114	168	158	191	127	73	204	180	G	0	84.8739	82.5	83.2117	90.3226	91.8605	93.1707	85.8108	85.8824	93.1507	87.3786
aaagatagcggaatatgcatttattggcgaatattggcatGacaagcacttacgttggacggtgttgtttgatgaagggatagagcttgttgagccgacat	aaagatagcggaatatgcatttattggcgaatattggcatGaca	tG								259458	-381	+	VC0252					a	1	9	17	17	14	8	12	12	7	11	22	a	1	7.56303	10.625	12.4088	7.52688	4.65116	5.85366	8.10811	8.23529	5.02283	10.6796
aaagatagcggaatatgcatttattggcgaatattggcatGacaagcacttacgttggacggtgttgtttgatgaagggatagagcttgttgagccgacat	aaagatagcggaatatgcatttattggcgaatattggcatGaca	tG								259458	-381	+	VC0252					c	2	2	1	3	3	4	2	3	1	0	2	c	2	1.68067	0.625	2.18978	1.6129	2.32558	0.97561	2.02703	1.17647	0	0.970874
aaagatagcggaatatgcatttattggcgaatattggcatGacaagcacttacgttggacggtgttgtttgatgaagggatagagcttgttgagccgacat	aaagatagcggaatatgcatttattggcgaatattggcatGaca	tG								259458	-381	+	VC0252					a	3	0	2	1	0	1	0	5	2	3	2	a	3	0	1.25	0.729927	0	0.581395	0	3.37838	2.35294	1.36986	0.970874
agcagttgataatgtatttgatgtagtcgacagtgtacatGaagatatccaaacggtcgggttggcgatgaatggtgaaaagcgtcttcgttttgctaacg	agcagttgataatgtatttgatgtagtcgacagtgtacatGaag	tG	agcagttgataatgtatttgatgtagtcgacagtgtacatGaag	VC0252_-=acetyltransferase 259581 -258 +	tG	259581	VC0252	-258		259581	-258	+	VC0252					c	-3	0	1	1	0	0	0	0	0	0	0	c	-3	0	0.769231	0.943396	0	0	0	0	0	0	0
agcagttgataatgtatttgatgtagtcgacagtgtacatGaagatatccaaacggtcgggttggcgatgaatggtgaaaagcgtcttcgttttgctaacg	agcagttgataatgtatttgatgtagtcgacagtgtacatGaag	tG								259581	-258	+	VC0252					a	-2	1	0	0	0	0	1	0	0	1	0	a	-2	0.943396	0	0	0	0	0.819672	0	0	0.653595	0
agcagttgataatgtatttgatgtagtcgacagtgtacatGaagatatccaaacggtcgggttggcgatgaatggtgaaaagcgtcttcgttttgctaacg	agcagttgataatgtatttgatgtagtcgacagtgtacatGaag	tG								259581	-258	+	VC0252					t	-1	1	3	1	1	1	1	0	0	0	0	t	-1	0.943396	2.30769	0.943396	0.757576	0.724638	0.819672	0	0	0	0
agcagttgataatgtatttgatgtagtcgacagtgtacatGaagatatccaaacggtcgggttggcgatgaatggtgaaaagcgtcttcgttttgctaacg	agcagttgataatgtatttgatgtagtcgacagtgtacatGaag	tG								259581	-258	+	VC0252					G	0	98	120	99	112	134	115	112	108	142	161	G	0	92.4528	92.3077	93.3962	84.8485	97.1014	94.2623	97.3913	90	92.8105	96.4072
agcagttgataatgtatttgatgtagtcgacagtgtacatGaagatatccaaacggtcgggttggcgatgaatggtgaaaagcgtcttcgttttgctaacg	agcagttgataatgtatttgatgtagtcgacagtgtacatGaag	tG								259581	-258	+	VC0252					a	1	0	4	5	6	0	1	1	3	5	3	a	1	0	3.07692	4.71698	4.54545	0	0.819672	0.869565	2.5	3.26797	1.79641
agcagttgataatgtatttgatgtagtcgacagtgtacatGaagatatccaaacggtcgggttggcgatgaatggtgaaaagcgtcttcgttttgctaacg	agcagttgataatgtatttgatgtagtcgacagtgtacatGaag	tG								259581	-258	+	VC0252					a	2	5	2	0	9	2	2	1	8	5	1	a	2	4.71698	1.53846	0	6.81818	1.44928	1.63934	0.869565	6.66667	3.26797	0.598802
agcagttgataatgtatttgatgtagtcgacagtgtacatGaagatatccaaacggtcgggttggcgatgaatggtgaaaagcgtcttcgttttgctaacg	agcagttgataatgtatttgatgtagtcgacagtgtacatGaag	tG								259581	-258	+	VC0252					g	3	1	0	0	4	1	2	1	1	0	2	g	3	0.943396	0	0	3.0303	0.724638	1.63934	0.869565	0.833333	0	1.1976
aacccaacgggttgatattgttatgcgttatattagtatcGcccgaattgtagtttgcttgagtagcgtttgccagactcatgatgctgatcgttggcata	aacccaacgggttgatattgttatgcgttatattagtatcGccc	cG	aacccaacgggttgatattgttatgcgttatattagtatcGccc	VC0262_-=UDP-glucose_4-epimerase 267308 -84 +	cG	267308	VC0262	-84		267308	-84	+	VC0262					a	-3	0	0	0	0	0	0	0	0	0	0	a	-3	0	0	0	0	0	0	0	0	0	0
aacccaacgggttgatattgttatgcgttatattagtatcGcccgaattgtagtttgcttgagtagcgtttgccagactcatgatgctgatcgttggcata	aacccaacgggttgatattgttatgcgttatattagtatcGccc	cG								267308	-84	+	VC0262					t	-2	0	0	0	0	0	0	0	0	0	0	t	-2	0	0	0	0	0	0	0	0	0	0
aacccaacgggttgatattgttatgcgttatattagtatcGcccgaattgtagtttgcttgagtagcgtttgccagactcatgatgctgatcgttggcata	aacccaacgggttgatattgttatgcgttatattagtatcGccc	cG								267308	-84	+	VC0262					c	-1	0	0	0	0	0	0	0	0	0	0	c	-1	0	0	0	0	0	0	0	0	0	0
aacccaacgggttgatattgttatgcgttatattagtatcGcccgaattgtagtttgcttgagtagcgtttgccagactcatgatgctgatcgttggcata	aacccaacgggttgatattgttatgcgttatattagtatcGccc	cG								267308	-84	+	VC0262					G	0	61	59	66	77	68	143	70	90	89	81	G	0	93.8462	98.3333	95.6522	96.25	94.4444	99.3056	100	97.8261	97.8022	96.4286
aacccaacgggttgatattgttatgcgttatattagtatcGcccgaattgtagtttgcttgagtagcgtttgccagactcatgatgctgatcgttggcata	aacccaacgggttgatattgttatgcgttatattagtatcGccc	cG								267308	-84	+	VC0262					c	1	4	1	1	3	4	1	0	2	1	3	c	1	6.15385	1.66667	1.44928	3.75	5.55556	0.694444	0	2.17391	1.0989	3.57143
aacccaacgggttgatattgttatgcgttatattagtatcGcccgaattgtagtttgcttgagtagcgtttgccagactcatgatgctgatcgttggcata	aacccaacgggttgatattgttatgcgttatattagtatcGccc	cG								267308	-84	+	VC0262					c	2	0	0	0	0	0	0	0	0	0	0	c	2	0	0	0	0	0	0	0	0	0	0
aacccaacgggttgatattgttatgcgttatattagtatcGcccgaattgtagtttgcttgagtagcgtttgccagactcatgatgctgatcgttggcata	aacccaacgggttgatattgttatgcgttatattagtatcGccc	cG								267308	-84	+	VC0262					c	3	0	0	2	0	0	0	0	0	1	0	c	3	0	0	2.89855	0	0	0	0	0	1.0989	0
atacgttcacacagacaggccataaaggtaatctgttgccAaggttcaaacttctcaagacgaagctgtagagggttttgtaacatagtcacttcaaatcg	atacgttcacacagacaggccataaaggtaatctgttgccAagg	cA	atacgttcacacagacaggccataaaggtaatctgttgccAagg	VC0267_-=D-isomer_specific_2-hydroxyacid_dehydrogenase_family_protein 273604 -119 -	cA	273604	VC0267	-119		273604	-119	-	VC0267					g	-3	0	0	0	0	0	0	0	0	0	0	g	-3	0	0	0	0	0	0	0	0	0	0
atacgttcacacagacaggccataaaggtaatctgttgccAaggttcaaacttctcaagacgaagctgtagagggttttgtaacatagtcacttcaaatcg	atacgttcacacagacaggccataaaggtaatctgttgccAagg	cA								273604	-119	-	VC0267					c	-2	0	0	0	0	0	0	1	0	0	0	c	-2	0	0	0	0	0	0	0.564972	0	0	0
atacgttcacacagacaggccataaaggtaatctgttgccAaggttcaaacttctcaagacgaagctgtagagggttttgtaacatagtcacttcaaatcg	atacgttcacacagacaggccataaaggtaatctgttgccAagg	cA								273604	-119	-	VC0267					c	-1	0	0	0	0	0	0	1	0	0	0	c	-1	0	0	0	0	0	0	0.564972	0	0	0
atacgttcacacagacaggccataaaggtaatctgttgccAaggttcaaacttctcaagacgaagctgtagagggttttgtaacatagtcacttcaaatcg	atacgttcacacagacaggccataaaggtaatctgttgccAagg	cA								273604	-119	-	VC0267					A	0	94	177	249	76	112	181	172	198	195	205	A	0	94.9495	98.8827	97.2656	97.4359	95.7265	96.2766	97.1751	94.7368	97.9899	96.2441
atacgttcacacagacaggccataaaggtaatctgttgccAaggttcaaacttctcaagacgaagctgtagagggttttgtaacatagtcacttcaaatcg	atacgttcacacagacaggccataaaggtaatctgttgccAagg	cA								273604	-119	-	VC0267					a	1	3	1	6	2	4	5	3	9	1	7	a	1	3.0303	0.558659	2.34375	2.5641	3.4188	2.65957	1.69492	4.30622	0.502513	3.28638
atacgttcacacagacaggccataaaggtaatctgttgccAaggttcaaacttctcaagacgaagctgtagagggttttgtaacatagtcacttcaaatcg	atacgttcacacagacaggccataaaggtaatctgttgccAagg	cA								273604	-119	-	VC0267					g	2	0	0	0	0	1	1	0	2	1	0	g	2	0	0	0	0	0.854701	0.531915	0	0.956938	0.502513	0
atacgttcacacagacaggccataaaggtaatctgttgccAaggttcaaacttctcaagacgaagctgtagagggttttgtaacatagtcacttcaaatcg	atacgttcacacagacaggccataaaggtaatctgttgccAagg	cA								273604	-119	-	VC0267					g	3	2	1	1	0	0	1	0	0	2	1	g	3	2.0202	0.558659	0.390625	0	0	0.531915	0	0	1.00503	0.469484
tttacttgtaattgagtgagagaaaccttatttaaaaaggGctaatcgactgggaagcctgtcatttcaatcgatttagtgactgaaaaaagcactttcgg	tttacttgtaattgagtgagagaaaccttatttaaaaaggGcta	gG	tttacttgtaattgagtgagagaaaccttatttaaaaaggGcta	VC0271_-=hypothetical_protein 278234 -174 -	gG	278234	VC0271	-174		278234	-174	-	VC0271					a	-3	0	0	0	0	0	0	0	0	0	0	a	-3	0	0	0	0	0	0	0	0	0	0
tttacttgtaattgagtgagagaaaccttatttaaaaaggGctaatcgactgggaagcctgtcatttcaatcgatttagtgactgaaaaaagcactttcgg	tttacttgtaattgagtgagagaaaccttatttaaaaaggGcta	gG								278234	-174	-	VC0271					g	-2	0	0	0	0	0	0	0	0	0	0	g	-2	0	0	0	0	0	0	0	0	0	0
tttacttgtaattgagtgagagaaaccttatttaaaaaggGctaatcgactgggaagcctgtcatttcaatcgatttagtgactgaaaaaagcactttcgg	tttacttgtaattgagtgagagaaaccttatttaaaaaggGcta	gG								278234	-174	-	VC0271					g	-1	1	0	0	0	0	0	0	2	0	0	g	-1	1.21951	0	0	0	0	0	0	1.50376	0	0
tttacttgtaattgagtgagagaaaccttatttaaaaaggGctaatcgactgggaagcctgtcatttcaatcgatttagtgactgaaaaaagcactttcgg	tttacttgtaattgagtgagagaaaccttatttaaaaaggGcta	gG								278234	-174	-	VC0271					G	0	80	106	181	100	97	144	94	127	107	136	G	0	97.561	99.0654	95.7672	100	100	96	98.9474	95.4887	96.3964	97.8417
tttacttgtaattgagtgagagaaaccttatttaaaaaggGctaatcgactgggaagcctgtcatttcaatcgatttagtgactgaaaaaagcactttcgg	tttacttgtaattgagtgagagaaaccttatttaaaaaggGcta	gG								278234	-174	-	VC0271					c	1	1	1	7	0	0	5	1	4	4	3	c	1	1.21951	0.934579	3.7037	0	0	3.33333	1.05263	3.00752	3.6036	2.15827
tttacttgtaattgagtgagagaaaccttatttaaaaaggGctaatcgactgggaagcctgtcatttcaatcgatttagtgactgaaaaaagcactttcgg	tttacttgtaattgagtgagagaaaccttatttaaaaaggGcta	gG								278234	-174	-	VC0271					t	2	0	0	0	0	0	0	0	0	0	0	t	2	0	0	0	0	0	0	0	0	0	0
tttacttgtaattgagtgagagaaaccttatttaaaaaggGctaatcgactgggaagcctgtcatttcaatcgatttagtgactgaaaaaagcactttcgg	tttacttgtaattgagtgagagaaaccttatttaaaaaggGcta	gG								278234	-174	-	VC0271					a	3	0	0	1	0	0	1	0	0	0	0	a	3	0	0	0.529101	0	0	0.666667	0	0	0	0
acctttgccagagcgggcatttatgttttagagtgagctcGattcgataacctattgagaagggaaacctaaatgaacaagacccaattgatcgactttat	acctttgccagagcgggcatttatgttttagagtgagctcGatt	cG	acctttgccagagcgggcatttatgttttagagtgagctcGatt	VC0273_-=DNA-binding_protein_HU 278400 -32 +	cG	278400	VC0273	-32		278400	-32	+	VC0273					c	-3	1	0	0	1	0	0	0	0	0	0	c	-3	0.0287026	0	0	0.0140568	0	0	0	0	0	0
acctttgccagagcgggcatttatgttttagagtgagctcGattcgataacctattgagaagggaaacctaaatgaacaagacccaattgatcgactttat	acctttgccagagcgggcatttatgttttagagtgagctcGatt	cG								278400	-32	+	VC0273					t	-2	3	3	15	3	5	2	3	5	2	5	t	-2	0.0861079	0.0659486	0.150936	0.0421704	0.167168	0.0596837	0.0872347	0.125156	0.0418585	0.0895576
acctttgccagagcgggcatttatgttttagagtgagctcGattcgataacctattgagaagggaaacctaaatgaacaagacccaattgatcgactttat	acctttgccagagcgggcatttatgttttagagtgagctcGatt	cG								278400	-32	+	VC0273					c	-1	4	7	6	10	4	4	0	2	4	7	c	-1	0.114811	0.15388	0.0603743	0.140568	0.133735	0.119367	0	0.0500626	0.083717	0.125381
acctttgccagagcgggcatttatgttttagagtgagctcGattcgataacctattgagaagggaaacctaaatgaacaagacccaattgatcgactttat	acctttgccagagcgggcatttatgttttagagtgagctcGatt	cG								278400	-32	+	VC0273					G	0	3380	4437	9649	6904	2907	3264	3358	3886	4640	5448	G	0	97.0149	97.5379	97.092	97.0481	97.1916	97.4038	97.6447	97.2716	97.1118	97.5819
acctttgccagagcgggcatttatgttttagagtgagctcGattcgataacctattgagaagggaaacctaaatgaacaagacccaattgatcgactttat	acctttgccagagcgggcatttatgttttagagtgagctcGatt	cG								278400	-32	+	VC0273					a	1	83	84	238	163	65	70	66	84	112	107	a	1	2.38232	1.84656	2.39485	2.29126	2.17319	2.08893	1.91916	2.10263	2.34408	1.91653
acctttgccagagcgggcatttatgttttagagtgagctcGattcgataacctattgagaagggaaacctaaatgaacaagacccaattgatcgactttat	acctttgccagagcgggcatttatgttttagagtgagctcGatt	cG								278400	-32	+	VC0273					t	2	12	13	20	28	7	9	7	10	20	14	t	2	0.344432	0.285777	0.201248	0.39359	0.234035	0.268577	0.203548	0.250313	0.418585	0.250761
acctttgccagagcgggcatttatgttttagagtgagctcGattcgataacctattgagaagggaaacctaaatgaacaagacccaattgatcgactttat	acctttgccagagcgggcatttatgttttagagtgagctcGatt	cG								278400	-32	+	VC0273					t	3	1	5	10	5	3	2	5	8	0	2	t	3	0.0287026	0.109914	0.100624	0.0702839	0.100301	0.0596837	0.145391	0.20025	0	0.035823
gcatttaccgctctgaaaacaatctgttacagtcttgcgtAccatgaaatattcatcatgcgtgtcatatctcaaggagtgatgtttatgacttccgttag	gcatttaccgctctgaaaacaatctgttacagtcttgcgtAcca	tA	gcatttaccgctctgaaaacaatctgttacagtcttgcgtAcca	VC0282_-=methyl-accepting_chemotaxis_protein 291039 -17 -	tA	291039	VC0282	-17		291039	-17	-	VC0282					c	-3	0	0	0	0	0	0	0	0	0	0	c	-3	0	0	0	0	0	0	0	0	0	0
gcatttaccgctctgaaaacaatctgttacagtcttgcgtAccatgaaatattcatcatgcgtgtcatatctcaaggagtgatgtttatgacttccgttag	gcatttaccgctctgaaaacaatctgttacagtcttgcgtAcca	tA								291039	-17	-	VC0282					g	-2	6	2	5	0	6	6	4	4	6	4	g	-2	4.05405	0.884956	1.2285	0	2.02703	1.43541	4.44444	2.46914	2.43902	1.18343
gcatttaccgctctgaaaacaatctgttacagtcttgcgtAccatgaaatattcatcatgcgtgtcatatctcaaggagtgatgtttatgacttccgttag	gcatttaccgctctgaaaacaatctgttacagtcttgcgtAcca	tA								291039	-17	-	VC0282					t	-1	3	5	15	5	9	9	2	6	3	11	t	-1	2.02703	2.21239	3.6855	3.0303	3.04054	2.15311	2.22222	3.7037	1.21951	3.25444
gcatttaccgctctgaaaacaatctgttacagtcttgcgtAccatgaaatattcatcatgcgtgtcatatctcaaggagtgatgtttatgacttccgttag	gcatttaccgctctgaaaacaatctgttacagtcttgcgtAcca	tA								291039	-17	-	VC0282					A	0	135	214	380	157	279	393	80	148	237	313	A	0	91.2162	94.6903	93.3661	95.1515	94.2568	94.0191	88.8889	91.358	96.3415	92.6036
gcatttaccgctctgaaaacaatctgttacagtcttgcgtAccatgaaatattcatcatgcgtgtcatatctcaaggagtgatgtttatgacttccgttag	gcatttaccgctctgaaaacaatctgttacagtcttgcgtAcca	tA								291039	-17	-	VC0282					c	1	3	5	5	3	2	8	3	3	0	9	c	1	2.02703	2.21239	1.2285	1.81818	0.675676	1.91388	3.33333	1.85185	0	2.66272
gcatttaccgctctgaaaacaatctgttacagtcttgcgtAccatgaaatattcatcatgcgtgtcatatctcaaggagtgatgtttatgacttccgttag	gcatttaccgctctgaaaacaatctgttacagtcttgcgtAcca	tA								291039	-17	-	VC0282					c	2	0	0	0	0	0	2	1	0	0	1	c	2	0	0	0	0	0	0.478469	1.11111	0	0	0.295858
gcatttaccgctctgaaaacaatctgttacagtcttgcgtAccatgaaatattcatcatgcgtgtcatatctcaaggagtgatgtttatgacttccgttag	gcatttaccgctctgaaaacaatctgttacagtcttgcgtAcca	tA								291039	-17	-	VC0282					a	3	1	0	2	0	0	0	0	1	0	0	a	3	0.675676	0	0.4914	0	0	0	0	0.617284	0	0
caaaaccaatatcccactacaacaagctatcatggcagatGagaacttccagaaaggcggtaccaacatccactatctggagaaaaaactcggcatcaagt	caaaaccaatatcccactacaacaagctatcatggcagatGaga	tG	caaaaccaatatcccactacaacaagctatcatggcagatGaga	VC0294_-=hypothetical_protein 302475 -174 -	tG	302475	VC0294	-174		302475	-174	-	VC0294					g	-3	1	0	0	0	2	5	0	2	0	1	g	-3	0.666667	0	0	0	0.990099	1.9084	0	1.44928	0	0.420168
caaaaccaatatcccactacaacaagctatcatggcagatGagaacttccagaaaggcggtaccaacatccactatctggagaaaaaactcggcatcaagt	caaaaccaatatcccactacaacaagctatcatggcagatGaga	tG								302475	-174	-	VC0294					a	-2	0	0	0	1	0	3	0	0	1	0	a	-2	0	0	0	0.239808	0	1.14504	0	0	0.442478	0
caaaaccaatatcccactacaacaagctatcatggcagatGagaacttccagaaaggcggtaccaacatccactatctggagaaaaaactcggcatcaagt	caaaaccaatatcccactacaacaagctatcatggcagatGaga	tG								302475	-174	-	VC0294					t	-1	2	0	2	3	2	0	0	0	1	0	t	-1	1.33333	0	0.643087	0.719424	0.990099	0	0	0	0.442478	0
caaaaccaatatcccactacaacaagctatcatggcagatGagaacttccagaaaggcggtaccaacatccactatctggagaaaaaactcggcatcaagt	caaaaccaatatcccactacaacaagctatcatggcagatGaga	tG								302475	-174	-	VC0294					G	0	143	102	306	405	193	249	102	131	222	233	G	0	95.3333	100	98.3923	97.1223	95.5446	95.0382	97.1429	94.9275	98.2301	97.8992
caaaaccaatatcccactacaacaagctatcatggcagatGagaacttccagaaaggcggtaccaacatccactatctggagaaaaaactcggcatcaagt	caaaaccaatatcccactacaacaagctatcatggcagatGaga	tG								302475	-174	-	VC0294					a	1	4	0	3	7	4	5	3	2	2	4	a	1	2.66667	0	0.96463	1.67866	1.9802	1.9084	2.85714	1.44928	0.884956	1.68067
caaaaccaatatcccactacaacaagctatcatggcagatGagaacttccagaaaggcggtaccaacatccactatctggagaaaaaactcggcatcaagt	caaaaccaatatcccactacaacaagctatcatggcagatGaga	tG								302475	-174	-	VC0294					g	2	0	0	0	1	1	0	0	3	0	0	g	2	0	0	0	0.239808	0.49505	0	0	2.17391	0	0
caaaaccaatatcccactacaacaagctatcatggcagatGagaacttccagaaaggcggtaccaacatccactatctggagaaaaaactcggcatcaagt	caaaaccaatatcccactacaacaagctatcatggcagatGaga	tG								302475	-174	-	VC0294					a	3	0	0	0	0	0	0	0	0	0	0	a	3	0	0	0	0	0	0	0	0	0	0
ctaattgtagaaatccctgctctgactgagagttataaacGaaacgaatttcctcctctcgtgtttgaaacgcgccctttcaggaaatttgccgaattcac	ctaattgtagaaatccctgctctgactgagagttataaacGaaa	cG	ctaattgtagaaatccctgctctgactgagagttataaacGaaa	VC0298_-=acetyl-CoA_synthetase 307145 -75 -	cG	307145	VC0298	-75		307145	-75	-	VC0298					a	-3	0	0	1	0	0	0	0	1	1	2	a	-3	0	0	0.0851064	0	0	0	0	0.19084	0.229358	0.313972
ctaattgtagaaatccctgctctgactgagagttataaacGaaacgaatttcctcctctcgtgtttgaaacgcgccctttcaggaaatttgccgaattcac	ctaattgtagaaatccctgctctgactgagagttataaacGaaa	cG								307145	-75	-	VC0298					a	-2	9	6	9	7	3	7	0	8	4	5	a	-2	2.38095	1.04167	0.765957	1.69903	0.769231	1.03397	0	1.52672	0.917431	0.784929
ctaattgtagaaatccctgctctgactgagagttataaacGaaacgaatttcctcctctcgtgtttgaaacgcgccctttcaggaaatttgccgaattcac	ctaattgtagaaatccctgctctgactgagagttataaacGaaa	cG								307145	-75	-	VC0298					c	-1	16	36	49	11	23	23	13	22	18	36	c	-1	4.2328	6.25	4.17021	2.6699	5.89744	3.39734	5.62771	4.19847	4.12844	5.65149
ctaattgtagaaatccctgctctgactgagagttataaacGaaacgaatttcctcctctcgtgtttgaaacgcgccctttcaggaaatttgccgaattcac	ctaattgtagaaatccctgctctgactgagagttataaacGaaa	cG								307145	-75	-	VC0298					G	0	348	528	1087	385	363	635	212	482	409	587	G	0	92.0635	91.6667	92.5106	93.4466	93.0769	93.7962	91.7749	91.9847	93.8073	92.1507
ctaattgtagaaatccctgctctgactgagagttataaacGaaacgaatttcctcctctcgtgtttgaaacgcgccctttcaggaaatttgccgaattcac	ctaattgtagaaatccctgctctgactgagagttataaacGaaa	cG								307145	-75	-	VC0298					a	1	4	6	25	8	1	12	5	9	4	5	a	1	1.0582	1.04167	2.12766	1.94175	0.25641	1.77253	2.1645	1.71756	0.917431	0.784929
ctaattgtagaaatccctgctctgactgagagttataaacGaaacgaatttcctcctctcgtgtttgaaacgcgccctttcaggaaatttgccgaattcac	ctaattgtagaaatccctgctctgactgagagttataaacGaaa	cG								307145	-75	-	VC0298					a	2	0	0	2	1	0	0	1	1	0	2	a	2	0	0	0.170213	0.242718	0	0	0.4329	0.19084	0	0.313972
ctaattgtagaaatccctgctctgactgagagttataaacGaaacgaatttcctcctctcgtgtttgaaacgcgccctttcaggaaatttgccgaattcac	ctaattgtagaaatccctgctctgactgagagttataaacGaaa	cG								307145	-75	-	VC0298					a	3	1	0	2	0	0	0	0	1	0	0	a	3	0.26455	0	0.170213	0	0	0	0	0.19084	0	0
gtcgtctggaggggcaggggaaatttgtcacacttagtgaAcctgtcccgatgatgagtgccacctcatgcctgataaattcaatatgcagtcaccaccgt	gtcgtctggaggggcaggggaaatttgtcacacttagtgaAcct	aA	gtcgtctggaggggcaggggaaatttgtcacacttagtgaAcct	VC0300_-=hypothetical_protein 309761 -27 -	aA	309761	VC0300	-27		309761	-27	-	VC0300					t	-3	0	0	0	0	0	0	0	0	0	0	t	-3	0	0	0	0	0	0	0	0	0	0
gtcgtctggaggggcaggggaaatttgtcacacttagtgaAcctgtcccgatgatgagtgccacctcatgcctgataaattcaatatgcagtcaccaccgt	gtcgtctggaggggcaggggaaatttgtcacacttagtgaAcct	aA								309761	-27	-	VC0300					g	-2	0	0	0	0	0	0	0	0	0	0	g	-2	0	0	0	0	0	0	0	0	0	0
gtcgtctggaggggcaggggaaatttgtcacacttagtgaAcctgtcccgatgatgagtgccacctcatgcctgataaattcaatatgcagtcaccaccgt	gtcgtctggaggggcaggggaaatttgtcacacttagtgaAcct	aA								309761	-27	-	VC0300					a	-1	0	2	8	3	1	6	0	3	3	10	a	-1	0	1.36054	2.31884	3.37079	0.869565	2.38095	0	2.14286	2.91262	4.71698
gtcgtctggaggggcaggggaaatttgtcacacttagtgaAcctgtcccgatgatgagtgccacctcatgcctgataaattcaatatgcagtcaccaccgt	gtcgtctggaggggcaggggaaatttgtcacacttagtgaAcct	aA								309761	-27	-	VC0300					A	0	83	138	332	83	113	238	92	132	97	198	A	0	96.5116	93.8776	96.2319	93.2584	98.2609	94.4444	96.8421	94.2857	94.1748	93.3962
gtcgtctggaggggcaggggaaatttgtcacacttagtgaAcctgtcccgatgatgagtgccacctcatgcctgataaattcaatatgcagtcaccaccgt	gtcgtctggaggggcaggggaaatttgtcacacttagtgaAcct	aA								309761	-27	-	VC0300					c	1	3	7	5	3	1	7	3	5	2	3	c	1	3.48837	4.7619	1.44928	3.37079	0.869565	2.77778	3.15789	3.57143	1.94175	1.41509
gtcgtctggaggggcaggggaaatttgtcacacttagtgaAcctgtcccgatgatgagtgccacctcatgcctgataaattcaatatgcagtcaccaccgt	gtcgtctggaggggcaggggaaatttgtcacacttagtgaAcct	aA								309761	-27	-	VC0300					c	2	0	0	0	0	0	0	0	0	0	1	c	2	0	0	0	0	0	0	0	0	0	0.471698
gtcgtctggaggggcaggggaaatttgtcacacttagtgaAcctgtcccgatgatgagtgccacctcatgcctgataaattcaatatgcagtcaccaccgt	gtcgtctggaggggcaggggaaatttgtcacacttagtgaAcct	aA								309761	-27	-	VC0300					t	3	0	0	0	0	0	1	0	0	1	0	t	3	0	0	0	0	0	0.396825	0	0	0.970874	0
gctgattgagttcaaaaaacaacctcgttttaatagaagcCtctcaatcgagaggcttttttcatttcgcaacagcaaggatgtctgatgcaaggttggtt	gctgattgagttcaaaaaacaacctcgttttaatagaagcCtct	cC	gctgattgagttcaaaaaacaacctcgttttaatagaagcCtct	VC0303_-=sensor_histidine_kinase 311230 -47 +	cC	311230	VC0303	-47		311230	-47	+	VC0303					a	-3	0	0	0	0	0	0	0	0	0	0	a	-3	0	0	0	0	0	0	0	0	0	0
gctgattgagttcaaaaaacaacctcgttttaatagaagcCtctcaatcgagaggcttttttcatttcgcaacagcaaggatgtctgatgcaaggttggtt	gctgattgagttcaaaaaacaacctcgttttaatagaagcCtct	cC								311230	-47	+	VC0303					g	-2	0	0	0	0	0	0	0	0	0	0	g	-2	0	0	0	0	0	0	0	0	0	0
gctgattgagttcaaaaaacaacctcgttttaatagaagcCtctcaatcgagaggcttttttcatttcgcaacagcaaggatgtctgatgcaaggttggtt	gctgattgagttcaaaaaacaacctcgttttaatagaagcCtct	cC								311230	-47	+	VC0303					c	-1	0	0	0	0	0	0	0	0	0	0	c	-1	0	0	0	0	0	0	0	0	0	0
gctgattgagttcaaaaaacaacctcgttttaatagaagcCtctcaatcgagaggcttttttcatttcgcaacagcaaggatgtctgatgcaaggttggtt	gctgattgagttcaaaaaacaacctcgttttaatagaagcCtct	cC								311230	-47	+	VC0303					C	0	84	62	133	65	123	164	49	68	83	111	C	0	70.5882	60.7843	54.2857	65.6566	77.8481	78.4689	76.5625	70.8333	74.1071	67.6829
gctgattgagttcaaaaaacaacctcgttttaatagaagcCtctcaatcgagaggcttttttcatttcgcaacagcaaggatgtctgatgcaaggttggtt	gctgattgagttcaaaaaacaacctcgttttaatagaagcCtct	cC								311230	-47	+	VC0303					t	1	33	40	109	33	34	44	15	28	28	51	t	1	27.7311	39.2157	44.4898	33.3333	21.519	21.0526	23.4375	29.1667	25	31.0976
gctgattgagttcaaaaaacaacctcgttttaatagaagcCtctcaatcgagaggcttttttcatttcgcaacagcaaggatgtctgatgcaaggttggtt	gctgattgagttcaaaaaacaacctcgttttaatagaagcCtct	cC								311230	-47	+	VC0303					c	2	2	0	3	1	1	1	0	0	1	1	c	2	1.68067	0	1.22449	1.0101	0.632911	0.478469	0	0	0.892857	0.609756
gctgattgagttcaaaaaacaacctcgttttaatagaagcCtctcaatcgagaggcttttttcatttcgcaacagcaaggatgtctgatgcaaggttggtt	gctgattgagttcaaaaaacaacctcgttttaatagaagcCtct	cC								311230	-47	+	VC0303					t	3	0	0	0	0	0	0	0	0	0	1	t	3	0	0	0	0	0	0	0	0	0	0.609756
ttacttccgtattgcaagcgtaagctgatattctatagccAtgaaaaagacgcatatcacagagcataagttcgccgactttggtttacagccacaagtta	ttacttccgtattgcaagcgtaagctgatattctatagccAtga	cA	ttacttccgtattgcaagcgtaagctgatattctatagccAtga	VC0305_-=ATP-dependent_RNA_helicase_RhlB 317660 0 -	cA	317660	VC0305	0		317660	0	-	VC0305					g	-3	0	0	0	0	0	0	0	0	0	0	g	-3	0	0	0	0	0	0	0	0	0	0
ttacttccgtattgcaagcgtaagctgatattctatagccAtgaaaaagacgcatatcacagagcataagttcgccgactttggtttacagccacaagtta	ttacttccgtattgcaagcgtaagctgatattctatagccAtga	cA								317660	0	-	VC0305					c	-2	0	0	0	0	0	1	0	0	0	0	c	-2	0	0	0	0	0	0.636943	0	0	0	0
ttacttccgtattgcaagcgtaagctgatattctatagccAtgaaaaagacgcatatcacagagcataagttcgccgactttggtttacagccacaagtta	ttacttccgtattgcaagcgtaagctgatattctatagccAtga	cA								317660	0	-	VC0305					c	-1	1	2	0	0	0	0	3	0	0	0	c	-1	1.47059	1.3245	0	0	0	0	1.76471	0	0	0
ttacttccgtattgcaagcgtaagctgatattctatagccAtgaaaaagacgcatatcacagagcataagttcgccgactttggtttacagccacaagtta	ttacttccgtattgcaagcgtaagctgatattctatagccAtga	cA								317660	0	-	VC0305					A	0	57	140	232	101	113	155	156	134	177	227	A	0	83.8235	92.7152	97.0711	95.283	96.5812	98.7261	91.7647	94.3662	92.1875	98.2684
ttacttccgtattgcaagcgtaagctgatattctatagccAtgaaaaagacgcatatcacagagcataagttcgccgactttggtttacagccacaagtta	ttacttccgtattgcaagcgtaagctgatattctatagccAtga	cA								317660	0	-	VC0305					t	1	5	5	4	1	2	0	3	6	8	0	t	1	7.35294	3.31126	1.67364	0.943396	1.7094	0	1.76471	4.22535	4.16667	0
ttacttccgtattgcaagcgtaagctgatattctatagccAtgaaaaagacgcatatcacagagcataagttcgccgactttggtttacagccacaagtta	ttacttccgtattgcaagcgtaagctgatattctatagccAtga	cA								317660	0	-	VC0305					g	2	5	4	3	2	2	1	7	2	6	3	g	2	7.35294	2.64901	1.25523	1.88679	1.7094	0.636943	4.11765	1.40845	3.125	1.2987
ttacttccgtattgcaagcgtaagctgatattctatagccAtgaaaaagacgcatatcacagagcataagttcgccgactttggtttacagccacaagtta	ttacttccgtattgcaagcgtaagctgatattctatagccAtga	cA								317660	0	-	VC0305					a	3	0	0	0	2	0	0	1	0	1	1	a	3	0	0	0	1.88679	0	0	0.588235	0	0.520833	0.4329
gtttttggcaaaaaacaatttctagactaggctaatatttAgtgctagtttatcgcacgttaattaaacagttgttcacttcttggtcaatcctgagacca	gtttttggcaaaaaacaatttctagactaggctaatatttAgtg	tA	gtttttggcaaaaaacaatttctagactaggctaatatttAgtg	VC0307_rho=transcription_termination_factor_Rho 318182 -114 +	tA	318182	VC0307	-114		318182	-114	+	VC0307					t	-3	0	0	0	0	0	0	0	0	0	0	t	-3	0	0	0	0	0	0	0	0	0	0
gtttttggcaaaaaacaatttctagactaggctaatatttAgtgctagtttatcgcacgttaattaaacagttgttcacttcttggtcaatcctgagacca	gtttttggcaaaaaacaatttctagactaggctaatatttAgtg	tA								318182	-114	+	VC0307					t	-2	0	4	0	0	0	0	0	1	0	0	t	-2	0	5.55556	0	0	0	0	0	1.36986	0	0
gtttttggcaaaaaacaatttctagactaggctaatatttAgtgctagtttatcgcacgttaattaaacagttgttcacttcttggtcaatcctgagacca	gtttttggcaaaaaacaatttctagactaggctaatatttAgtg	tA								318182	-114	+	VC0307					t	-1	12	24	24	34	18	25	22	22	21	25	t	-1	23.5294	33.3333	35.8209	28.0992	19.3548	21.3675	27.1605	30.137	19.0909	26.8817
gtttttggcaaaaaacaatttctagactaggctaatatttAgtgctagtttatcgcacgttaattaaacagttgttcacttcttggtcaatcctgagacca	gtttttggcaaaaaacaatttctagactaggctaatatttAgtg	tA								318182	-114	+	VC0307					A	0	38	43	43	83	73	91	58	46	87	66	A	0	74.5098	59.7222	64.1791	68.595	78.4946	77.7778	71.6049	63.0137	79.0909	70.9677
gtttttggcaaaaaacaatttctagactaggctaatatttAgtgctagtttatcgcacgttaattaaacagttgttcacttcttggtcaatcctgagacca	gtttttggcaaaaaacaatttctagactaggctaatatttAgtg	tA								318182	-114	+	VC0307					g	1	0	1	0	3	2	1	1	4	2	2	g	1	0	1.38889	0	2.47934	2.15054	0.854701	1.23457	5.47945	1.81818	2.15054
gtttttggcaaaaaacaatttctagactaggctaatatttAgtgctagtttatcgcacgttaattaaacagttgttcacttcttggtcaatcctgagacca	gtttttggcaaaaaacaatttctagactaggctaatatttAgtg	tA								318182	-114	+	VC0307					t	2	0	0	0	1	0	0	0	0	0	0	t	2	0	0	0	0.826446	0	0	0	0	0	0
gtttttggcaaaaaacaatttctagactaggctaatatttAgtgctagtttatcgcacgttaattaaacagttgttcacttcttggtcaatcctgagacca	gtttttggcaaaaaacaatttctagactaggctaatatttAgtg	tA								318182	-114	+	VC0307					g	3	1	0	0	0	0	0	0	0	0	0	g	3	1.96078	0	0	0	0	0	0	0	0	0
tttctagactaggctaatatttagtgctagtttatcgcacGttaattaaacagttgttcacttcttggtcaatcctgagaccatatccatcttaacttaac	tttctagactaggctaatatttagtgctagtttatcgcacGtta	cG	tttctagactaggctaatatttagtgctagtttatcgcacGtta	VC0307_rho=transcription_termination_factor_Rho 318200 -96 +	cG	318200	VC0307	-96		318200	-96	+	VC0307					c	-3	0	0	0	0	0	0	0	0	0	0	c	-3	0	0	0	0	0	0	0	0	0	0
tttctagactaggctaatatttagtgctagtttatcgcacGttaattaaacagttgttcacttcttggtcaatcctgagaccatatccatcttaacttaac	tttctagactaggctaatatttagtgctagtttatcgcacGtta	cG								318200	-96	+	VC0307					a	-2	7	12	25	14	21	19	15	9	25	22	a	-2	9.33333	6.66667	9.4697	8.13953	11.8644	8.44444	12.931	5.73248	13.587	9.48276
tttctagactaggctaatatttagtgctagtttatcgcacGttaattaaacagttgttcacttcttggtcaatcctgagaccatatccatcttaacttaac	tttctagactaggctaatatttagtgctagtttatcgcacGtta	cG								318200	-96	+	VC0307					c	-1	1	0	1	0	1	1	1	1	1	3	c	-1	1.33333	0	0.378788	0	0.564972	0.444444	0.862069	0.636943	0.543478	1.2931
tttctagactaggctaatatttagtgctagtttatcgcacGttaattaaacagttgttcacttcttggtcaatcctgagaccatatccatcttaacttaac	tttctagactaggctaatatttagtgctagtttatcgcacGtta	cG								318200	-96	+	VC0307					G	0	67	165	230	154	151	196	99	143	148	202	G	0	89.3333	91.6667	87.1212	89.5349	85.3107	87.1111	85.3448	91.0828	80.4348	87.069
tttctagactaggctaatatttagtgctagtttatcgcacGttaattaaacagttgttcacttcttggtcaatcctgagaccatatccatcttaacttaac	tttctagactaggctaatatttagtgctagtttatcgcacGtta	cG								318200	-96	+	VC0307					t	1	0	2	5	3	3	9	0	4	8	4	t	1	0	1.11111	1.89394	1.74419	1.69492	4	0	2.54777	4.34783	1.72414
tttctagactaggctaatatttagtgctagtttatcgcacGttaattaaacagttgttcacttcttggtcaatcctgagaccatatccatcttaacttaac	tttctagactaggctaatatttagtgctagtttatcgcacGtta	cG								318200	-96	+	VC0307					t	2	0	1	1	0	0	0	1	0	0	1	t	2	0	0.555556	0.378788	0	0	0	0.862069	0	0	0.431034
tttctagactaggctaatatttagtgctagtttatcgcacGttaattaaacagttgttcacttcttggtcaatcctgagaccatatccatcttaacttaac	tttctagactaggctaatatttagtgctagtttatcgcacGtta	cG								318200	-96	+	VC0307					a	3	0	0	2	1	1	0	0	0	2	0	a	3	0	0	0.757576	0.581395	0.564972	0	0	0	1.08696	0
tttgtttgcgttctagaccagtggtgtccacactgatgtaGaacgaacaaggaggagtatatgcaacaaggatggttgtgcctcgttcttctctttttgtt	tttgtttgcgttctagaccagtggtgtccacactgatgtaGaac	aG	tttgtttgcgttctagaccagtggtgtccacactgatgtaGaac	VC0308_-=hypothetical_protein 319634 -20 +	aG	319634	VC0308	-20		319634	-20	+	VC0308					g	-3	0	1	0	0	0	0	0	0	1	0	g	-3	0	0.276243	0	0	0	0	0	0	0.282486	0
tttgtttgcgttctagaccagtggtgtccacactgatgtaGaacgaacaaggaggagtatatgcaacaaggatggttgtgcctcgttcttctctttttgtt	tttgtttgcgttctagaccagtggtgtccacactgatgtaGaac	aG								319634	-20	+	VC0308					t	-2	0	1	0	0	0	0	0	1	0	0	t	-2	0	0.276243	0	0	0	0	0	0.558659	0	0
tttgtttgcgttctagaccagtggtgtccacactgatgtaGaacgaacaaggaggagtatatgcaacaaggatggttgtgcctcgttcttctctttttgtt	tttgtttgcgttctagaccagtggtgtccacactgatgtaGaac	aG								319634	-20	+	VC0308					a	-1	10	21	5	10	31	25	1	4	14	12	a	-1	3.63636	5.8011	3.18471	3.96825	2.20798	2.23214	0.568182	2.23464	3.9548	2.75862
tttgtttgcgttctagaccagtggtgtccacactgatgtaGaacgaacaaggaggagtatatgcaacaaggatggttgtgcctcgttcttctctttttgtt	tttgtttgcgttctagaccagtggtgtccacactgatgtaGaac	aG								319634	-20	+	VC0308					G	0	256	316	147	236	1301	1045	169	169	322	387	G	0	93.0909	87.2928	93.6306	93.6508	92.6638	93.3036	96.0227	94.4134	90.9605	88.9655
tttgtttgcgttctagaccagtggtgtccacactgatgtaGaacgaacaaggaggagtatatgcaacaaggatggttgtgcctcgttcttctctttttgtt	tttgtttgcgttctagaccagtggtgtccacactgatgtaGaac	aG								319634	-20	+	VC0308					a	1	6	15	5	4	41	32	6	2	12	19	a	1	2.18182	4.14365	3.18471	1.5873	2.92023	2.85714	3.40909	1.11732	3.38983	4.36782
tttgtttgcgttctagaccagtggtgtccacactgatgtaGaacgaacaaggaggagtatatgcaacaaggatggttgtgcctcgttcttctctttttgtt	tttgtttgcgttctagaccagtggtgtccacactgatgtaGaac	aG								319634	-20	+	VC0308					a	2	2	4	0	1	23	12	0	3	2	11	a	2	0.727273	1.10497	0	0.396825	1.63818	1.07143	0	1.67598	0.564972	2.52874
tttgtttgcgttctagaccagtggtgtccacactgatgtaGaacgaacaaggaggagtatatgcaacaaggatggttgtgcctcgttcttctctttttgtt	tttgtttgcgttctagaccagtggtgtccacactgatgtaGaac	aG								319634	-20	+	VC0308					c	3	1	4	0	1	8	6	0	0	3	6	c	3	0.363636	1.10497	0	0.396825	0.569801	0.535714	0	0	0.847458	1.37931
agatttgatctgctttgatgcaaccaataaactgcctgacGaagtcgaacgtgaatggggtactccgatccgaaaagatcctaagctagtcgcgaaaatcg	agatttgatctgctttgatgcaaccaataaactgcctgacGaag	cG	agatttgatctgctttgatgcaaccaataaactgcctgacGaag	VC0311_-=ferredoxin 322477 -89 +	cG	322477	VC0311	-89		322477	-89	+	VC0311					g	-3	0	0	0	0	0	0	0	0	0	0	g	-3	0	0	0	0	0	0	0	0	0	0
agatttgatctgctttgatgcaaccaataaactgcctgacGaagtcgaacgtgaatggggtactccgatccgaaaagatcctaagctagtcgcgaaaatcg	agatttgatctgctttgatgcaaccaataaactgcctgacGaag	cG								322477	-89	+	VC0311					a	-2	1	0	1	0	0	1	0	0	2	0	a	-2	1.5873	0	0.4329	0	0	0.869565	0	0	2.0202	0
agatttgatctgctttgatgcaaccaataaactgcctgacGaagtcgaacgtgaatggggtactccgatccgaaaagatcctaagctagtcgcgaaaatcg	agatttgatctgctttgatgcaaccaataaactgcctgacGaag	cG								322477	-89	+	VC0311					c	-1	4	1	6	5	5	1	0	1	1	3	c	-1	6.34921	1.35135	2.5974	7.14286	5.37634	0.869565	0	1.16279	1.0101	2.47934
agatttgatctgctttgatgcaaccaataaactgcctgacGaagtcgaacgtgaatggggtactccgatccgaaaagatcctaagctagtcgcgaaaatcg	agatttgatctgctttgatgcaaccaataaactgcctgacGaag	cG								322477	-89	+	VC0311					G	0	54	73	208	65	86	109	53	79	94	114	G	0	85.7143	98.6486	90.0433	92.8571	92.4731	94.7826	94.6429	91.8605	94.9495	94.2149
agatttgatctgctttgatgcaaccaataaactgcctgacGaagtcgaacgtgaatggggtactccgatccgaaaagatcctaagctagtcgcgaaaatcg	agatttgatctgctttgatgcaaccaataaactgcctgacGaag	cG								322477	-89	+	VC0311					a	1	3	0	15	0	1	4	3	3	2	4	a	1	4.7619	0	6.49351	0	1.07527	3.47826	5.35714	3.48837	2.0202	3.30579
agatttgatctgctttgatgcaaccaataaactgcctgacGaagtcgaacgtgaatggggtactccgatccgaaaagatcctaagctagtcgcgaaaatcg	agatttgatctgctttgatgcaaccaataaactgcctgacGaag	cG								322477	-89	+	VC0311					a	2	1	0	1	0	1	0	0	3	0	0	a	2	1.5873	0	0.4329	0	1.07527	0	0	3.48837	0	0
agatttgatctgctttgatgcaaccaataaactgcctgacGaagtcgaacgtgaatggggtactccgatccgaaaagatcctaagctagtcgcgaaaatcg	agatttgatctgctttgatgcaaccaataaactgcctgacGaag	cG								322477	-89	+	VC0311					g	3	0	0	0	0	0	0	0	0	0	0	g	3	0	0	0	0	0	0	0	0	0	0
tatgctttttacttgtcactatacaggtatgatagtggttAaccgcctcaatggtatagagcatcaacaagatgatgattaccatcggctgcatgtggccg	tatgctttttacttgtcactatacaggtatgatagtggttAacc	tA	tatgctttttacttgtcactatacaggtatgatagtggttAacc	VC0318_murB=UDP-N-acetylenolpyruvoylglucosamine_reductase 331839 234 +	tA	331839	VC0318	234		331839	234	+	VC0318					g	-3	0	0	0	0	0	0	0	0	0	0	g	-3	0	0	0	0	0	0	0	0	0	0
tatgctttttacttgtcactatacaggtatgatagtggttAaccgcctcaatggtatagagcatcaacaagatgatgattaccatcggctgcatgtggccg	tatgctttttacttgtcactatacaggtatgatagtggttAacc	tA								331839	234	+	VC0318					t	-2	0	1	1	0	0	0	0	1	0	1	t	-2	0	0.735294	1.33333	0	0	0	0	0.471698	0	0.578035
tatgctttttacttgtcactatacaggtatgatagtggttAaccgcctcaatggtatagagcatcaacaagatgatgattaccatcggctgcatgtggccg	tatgctttttacttgtcactatacaggtatgatagtggttAacc	tA								331839	234	+	VC0318					t	-1	20	35	14	14	9	8	34	52	14	24	t	-1	22.9885	25.7353	18.6667	18.1818	9.47368	8.69565	19.4286	24.5283	8.97436	13.8728
tatgctttttacttgtcactatacaggtatgatagtggttAaccgcctcaatggtatagagcatcaacaagatgatgattaccatcggctgcatgtggccg	tatgctttttacttgtcactatacaggtatgatagtggttAacc	tA								331839	234	+	VC0318					A	0	63	100	58	60	81	83	137	153	141	144	A	0	72.4138	73.5294	77.3333	77.9221	85.2632	90.2174	78.2857	72.1698	90.3846	83.237
tatgctttttacttgtcactatacaggtatgatagtggttAaccgcctcaatggtatagagcatcaacaagatgatgattaccatcggctgcatgtggccg	tatgctttttacttgtcactatacaggtatgatagtggttAacc	tA								331839	234	+	VC0318					a	1	3	0	2	3	4	1	4	5	1	3	a	1	3.44828	0	2.66667	3.8961	4.21053	1.08696	2.28571	2.35849	0.641026	1.7341
tatgctttttacttgtcactatacaggtatgatagtggttAaccgcctcaatggtatagagcatcaacaagatgatgattaccatcggctgcatgtggccg	tatgctttttacttgtcactatacaggtatgatagtggttAacc	tA								331839	234	+	VC0318					c	2	0	0	0	0	1	0	0	1	0	0	c	2	0	0	0	0	1.05263	0	0	0.471698	0	0
tatgctttttacttgtcactatacaggtatgatagtggttAaccgcctcaatggtatagagcatcaacaagatgatgattaccatcggctgcatgtggccg	tatgctttttacttgtcactatacaggtatgatagtggttAacc	tA								331839	234	+	VC0318					c	3	1	0	0	0	0	0	0	0	0	1	c	3	1.14943	0	0	0	0	0	0	0	0	0.578035
tatgaaatttcaggtatgcaaaactttgttgagcgttggaAtcgttgggataacttcatcggtcgtccagttaaactgctgatgggggcgaatgaggtgcg	tatgaaatttcaggtatgcaaaactttgttgagcgttggaAtcg	aA	tatgaaatttcaggtatgcaaaactttgttgagcgttggaAtcg	VC0319_-=biotin--protein_ligase 333471 796 +	aA	333471	VC0319	796		333471	796	+	VC0319					g	-3	3	0	1	0	2	2	1	1	1	2	g	-3	1.07914	0	0.167785	0	0.668896	0.653595	0.543478	0.377358	0.308642	0.664452
tatgaaatttcaggtatgcaaaactttgttgagcgttggaAtcgttgggataacttcatcggtcgtccagttaaactgctgatgggggcgaatgaggtgcg	tatgaaatttcaggtatgcaaaactttgttgagcgttggaAtcg	aA								333471	796	+	VC0319					g	-2	0	0	0	2	0	0	0	0	0	0	g	-2	0	0	0	0.338983	0	0	0	0	0	0
tatgaaatttcaggtatgcaaaactttgttgagcgttggaAtcgttgggataacttcatcggtcgtccagttaaactgctgatgggggcgaatgaggtgcg	tatgaaatttcaggtatgcaaaactttgttgagcgttggaAtcg	aA								333471	796	+	VC0319					a	-1	9	8	10	17	9	6	6	5	8	4	a	-1	3.23741	2.73973	1.67785	2.88136	3.01003	1.96078	3.26087	1.88679	2.46914	1.3289
tatgaaatttcaggtatgcaaaactttgttgagcgttggaAtcgttgggataacttcatcggtcgtccagttaaactgctgatgggggcgaatgaggtgcg	tatgaaatttcaggtatgcaaaactttgttgagcgttggaAtcg	aA								333471	796	+	VC0319					A	0	207	221	471	494	214	221	144	215	273	243	A	0	74.4604	75.6849	79.0268	83.7288	71.5719	72.2222	78.2609	81.1321	84.2593	80.7309
tatgaaatttcaggtatgcaaaactttgttgagcgttggaAtcgttgggataacttcatcggtcgtccagttaaactgctgatgggggcgaatgaggtgcg	tatgaaatttcaggtatgcaaaactttgttgagcgttggaAtcg	aA								333471	796	+	VC0319					t	1	16	11	20	22	15	11	8	12	12	16	t	1	5.7554	3.76712	3.3557	3.72881	5.01672	3.59477	4.34783	4.5283	3.7037	5.31561
tatgaaatttcaggtatgcaaaactttgttgagcgttggaAtcgttgggataacttcatcggtcgtccagttaaactgctgatgggggcgaatgaggtgcg	tatgaaatttcaggtatgcaaaactttgttgagcgttggaAtcg	aA								333471	796	+	VC0319					c	2	2	8	18	14	14	8	2	3	4	7	c	2	0.719424	2.73973	3.02013	2.37288	4.68227	2.61438	1.08696	1.13208	1.23457	2.32558
tatgaaatttcaggtatgcaaaactttgttgagcgttggaAtcgttgggataacttcatcggtcgtccagttaaactgctgatgggggcgaatgaggtgcg	tatgaaatttcaggtatgcaaaactttgttgagcgttggaAtcg	aA								333471	796	+	VC0319					g	3	41	44	76	41	45	58	23	29	26	29	g	3	14.7482	15.0685	12.7517	6.94915	15.0502	18.9542	12.5	10.9434	8.02469	9.63455
attatttgactaagcactactaaaaagggcatcatttgatGccctttttctgcgctgcgcaataatgtgtcgatttcttgatcaaacgcagccaaaatttg	attatttgactaagcactactaaaaagggcatcatttgatGccc	tG	attatttgactaagcactactaaaaagggcatcatttgatGccc	VC0322_secE=preprotein_translocase_subunit_SecE 336550 -169 +	tG	336550	VC0322	-169		336550	-169	+	VC0322					g	-3	0	0	0	0	0	0	0	0	0	0	g	-3	0	0	0	0	0	0	0	0	0	0
attatttgactaagcactactaaaaagggcatcatttgatGccctttttctgcgctgcgcaataatgtgtcgatttcttgatcaaacgcagccaaaatttg	attatttgactaagcactactaaaaagggcatcatttgatGccc	tG								336550	-169	+	VC0322					a	-2	0	0	0	0	0	0	0	0	0	0	a	-2	0	0	0	0	0	0	0	0	0	0
attatttgactaagcactactaaaaagggcatcatttgatGccctttttctgcgctgcgcaataatgtgtcgatttcttgatcaaacgcagccaaaatttg	attatttgactaagcactactaaaaagggcatcatttgatGccc	tG								336550	-169	+	VC0322					t	-1	0	0	0	0	0	0	0	0	0	0	t	-1	0	0	0	0	0	0	0	0	0	0
attatttgactaagcactactaaaaagggcatcatttgatGccctttttctgcgctgcgcaataatgtgtcgatttcttgatcaaacgcagccaaaatttg	attatttgactaagcactactaaaaagggcatcatttgatGccc	tG								336550	-169	+	VC0322					G	0	57	111	209	159	121	165	169	163	142	174	G	0	83.8235	92.5	88.1857	90.3409	88.9706	88.2353	92.8571	92.0904	87.1166	89.6907
attatttgactaagcactactaaaaagggcatcatttgatGccctttttctgcgctgcgcaataatgtgtcgatttcttgatcaaacgcagccaaaatttg	attatttgactaagcactactaaaaagggcatcatttgatGccc	tG								336550	-169	+	VC0322					c	1	8	7	25	11	13	16	11	12	18	15	c	1	11.7647	5.83333	10.5485	6.25	9.55882	8.55615	6.04396	6.77966	11.0429	7.73196
attatttgactaagcactactaaaaagggcatcatttgatGccctttttctgcgctgcgcaataatgtgtcgatttcttgatcaaacgcagccaaaatttg	attatttgactaagcactactaaaaagggcatcatttgatGccc	tG								336550	-169	+	VC0322					c	2	2	2	2	5	2	5	2	2	2	4	c	2	2.94118	1.66667	0.843882	2.84091	1.47059	2.6738	1.0989	1.12994	1.22699	2.06186
attatttgactaagcactactaaaaagggcatcatttgatGccctttttctgcgctgcgcaataatgtgtcgatttcttgatcaaacgcagccaaaatttg	attatttgactaagcactactaaaaagggcatcatttgatGccc	tG								336550	-169	+	VC0322					c	3	1	0	1	1	0	1	0	0	1	1	c	3	1.47059	0	0.421941	0.568182	0	0.534759	0	0	0.613497	0.515464
gtgtcgatttcttgatcaaacgcagccaaaatttggggttGagagagtattttctcgctctttagtatggaatcagcgcattgcgttgaccgaatggattt	gtgtcgatttcttgatcaaacgcagccaaaatttggggttGaga	tG	gtgtcgatttcttgatcaaacgcagccaaaatttggggttGaga	VC0322_secE=preprotein_translocase_subunit_SecE 336616 -103 +	tG	336616	VC0322	-103		336616	-103	+	VC0322					g	-3	0	0	0	3	0	1	2	3	2	0	g	-3	0	0	0	4.34783	0	1.03093	2.15054	2.38095	1.62602	0
gtgtcgatttcttgatcaaacgcagccaaaatttggggttGagagagtattttctcgctctttagtatggaatcagcgcattgcgttgaccgaatggattt	gtgtcgatttcttgatcaaacgcagccaaaatttggggttGaga	tG								336616	-103	+	VC0322					t	-2	2	3	5	0	1	0	2	1	0	3	t	-2	3.50877	4.7619	6.94444	0	1.23457	0	2.15054	0.793651	0	2.91262
gtgtcgatttcttgatcaaacgcagccaaaatttggggttGagagagtattttctcgctctttagtatggaatcagcgcattgcgttgaccgaatggattt	gtgtcgatttcttgatcaaacgcagccaaaatttggggttGaga	tG								336616	-103	+	VC0322					t	-1	13	17	30	20	17	25	18	36	24	23	t	-1	22.807	26.9841	41.6667	28.9855	20.9877	25.7732	19.3548	28.5714	19.5122	22.3301
gtgtcgatttcttgatcaaacgcagccaaaatttggggttGagagagtattttctcgctctttagtatggaatcagcgcattgcgttgaccgaatggattt	gtgtcgatttcttgatcaaacgcagccaaaatttggggttGaga	tG								336616	-103	+	VC0322					G	0	36	37	32	46	61	65	66	75	89	73	G	0	63.1579	58.7302	44.4444	66.6667	75.3086	67.0103	70.9677	59.5238	72.3577	70.8738
gtgtcgatttcttgatcaaacgcagccaaaatttggggttGagagagtattttctcgctctttagtatggaatcagcgcattgcgttgaccgaatggattt	gtgtcgatttcttgatcaaacgcagccaaaatttggggttGaga	tG								336616	-103	+	VC0322					a	1	3	2	4	0	0	3	3	2	2	3	a	1	5.26316	3.1746	5.55556	0	0	3.09278	3.22581	1.5873	1.62602	2.91262
gtgtcgatttcttgatcaaacgcagccaaaatttggggttGagagagtattttctcgctctttagtatggaatcagcgcattgcgttgaccgaatggattt	gtgtcgatttcttgatcaaacgcagccaaaatttggggttGaga	tG								336616	-103	+	VC0322					g	2	3	3	0	0	1	3	2	7	6	1	g	2	5.26316	4.7619	0	0	1.23457	3.09278	2.15054	5.55556	4.87805	0.970874
gtgtcgatttcttgatcaaacgcagccaaaatttggggttGagagagtattttctcgctctttagtatggaatcagcgcattgcgttgaccgaatggattt	gtgtcgatttcttgatcaaacgcagccaaaatttggggttGaga	tG								336616	-103	+	VC0322					a	3	0	1	1	0	1	0	0	2	0	0	a	3	0	1.5873	1.38889	0	1.23457	0	0	1.5873	0	0
cgcttttgctttttactggttgctaaataaacttattgttGacttaaaagagaattgttatgtctattactaacgagcaaatcctagacgctattgcagaa	cgcttttgctttttactggttgctaaataaacttattgttGact	tG	cgcttttgctttttactggttgctaaataaacttattgttGact	VC0327_rplL=50S_ribosomal_protein_L7/L12 339749 -19 +	tG	339749	VC0327	-19		339749	-19	+	VC0327					g	-3	11	8	7	5	1	6	4	9	8	2	g	-3	11.3402	9.30233	7.86517	3.59712	1.23457	6.89655	5.7971	10.7143	8	1.85185
cgcttttgctttttactggttgctaaataaacttattgttGacttaaaagagaattgttatgtctattactaacgagcaaatcctagacgctattgcagaa	cgcttttgctttttactggttgctaaataaacttattgttGact	tG								339749	-19	+	VC0327					t	-2	1	1	2	3	1	1	0	1	0	1	t	-2	1.03093	1.16279	2.24719	2.15827	1.23457	1.14943	0	1.19048	0	0.925926
cgcttttgctttttactggttgctaaataaacttattgttGacttaaaagagaattgttatgtctattactaacgagcaaatcctagacgctattgcagaa	cgcttttgctttttactggttgctaaataaacttattgttGact	tG								339749	-19	+	VC0327					t	-1	7	6	5	8	2	8	4	10	7	12	t	-1	7.21649	6.97674	5.61798	5.7554	2.46914	9.1954	5.7971	11.9048	7	11.1111
cgcttttgctttttactggttgctaaataaacttattgttGacttaaaagagaattgttatgtctattactaacgagcaaatcctagacgctattgcagaa	cgcttttgctttttactggttgctaaataaacttattgttGact	tG								339749	-19	+	VC0327					G	0	66	56	51	108	69	63	53	54	64	80	G	0	68.0412	65.1163	57.3034	77.6978	85.1852	72.4138	76.8116	64.2857	64	74.0741
cgcttttgctttttactggttgctaaataaacttattgttGacttaaaagagaattgttatgtctattactaacgagcaaatcctagacgctattgcagaa	cgcttttgctttttactggttgctaaataaacttattgttGact	tG								339749	-19	+	VC0327					a	1	2	4	4	3	4	2	3	0	3	1	a	1	2.06186	4.65116	4.49438	2.15827	4.93827	2.29885	4.34783	0	3	0.925926
cgcttttgctttttactggttgctaaataaacttattgttGacttaaaagagaattgttatgtctattactaacgagcaaatcctagacgctattgcagaa	cgcttttgctttttactggttgctaaataaacttattgttGact	tG								339749	-19	+	VC0327					c	2	7	8	18	10	4	5	5	8	16	10	c	2	7.21649	9.30233	20.2247	7.19424	4.93827	5.74713	7.24638	9.52381	16	9.25926
cgcttttgctttttactggttgctaaataaacttattgttGacttaaaagagaattgttatgtctattactaacgagcaaatcctagacgctattgcagaa	cgcttttgctttttactggttgctaaataaacttattgttGact	tG								339749	-19	+	VC0327					t	3	3	3	2	2	0	2	0	2	2	2	t	3	3.09278	3.48837	2.24719	1.43885	0	2.29885	0	2.38095	2	1.85185
gacttaaaagagaattgttatgtctattactaacgagcaaAtcctagacgctattgcagaaatgtctgtaatgcaagttgttgaactgatctctgctatgg	gacttaaaagagaattgttatgtctattactaacgagcaaAtcc	aA	gacttaaaagagaattgttatgtctattactaacgagcaaAtcc	VC0327_rplL=50S_ribosomal_protein_L7/L12 339789 21 +	aA	339789	VC0327	21		339789	21	+	VC0327					c	-3	0	0	1	1	3	0	1	1	1	0	c	-3	0	0	0.389105	0.47619	2.01342	0	1.21951	1.26582	0.42735	0
gacttaaaagagaattgttatgtctattactaacgagcaaAtcctagacgctattgcagaaatgtctgtaatgcaagttgttgaactgatctctgctatgg	gacttaaaagagaattgttatgtctattactaacgagcaaAtcc	aA								339789	21	+	VC0327					a	-2	1	1	1	0	0	1	2	0	0	0	a	-2	0.595238	0.869565	0.389105	0	0	1.23457	2.43902	0	0	0
gacttaaaagagaattgttatgtctattactaacgagcaaAtcctagacgctattgcagaaatgtctgtaatgcaagttgttgaactgatctctgctatgg	gacttaaaagagaattgttatgtctattactaacgagcaaAtcc	aA								339789	21	+	VC0327					a	-1	1	1	3	4	0	1	0	0	2	4	a	-1	0.595238	0.869565	1.16732	1.90476	0	1.23457	0	0	0.854701	2.15054
gacttaaaagagaattgttatgtctattactaacgagcaaAtcctagacgctattgcagaaatgtctgtaatgcaagttgttgaactgatctctgctatgg	gacttaaaagagaattgttatgtctattactaacgagcaaAtcc	aA								339789	21	+	VC0327					A	0	150	98	226	183	131	69	73	71	203	161	A	0	89.2857	85.2174	87.9377	87.1429	87.9195	85.1852	89.0244	89.8734	86.7521	86.5591
gacttaaaagagaattgttatgtctattactaacgagcaaAtcctagacgctattgcagaaatgtctgtaatgcaagttgttgaactgatctctgctatgg	gacttaaaagagaattgttatgtctattactaacgagcaaAtcc	aA								339789	21	+	VC0327					t	1	7	1	13	11	8	6	4	3	11	8	t	1	4.16667	0.869565	5.05837	5.2381	5.36913	7.40741	4.87805	3.79747	4.70085	4.30108
gacttaaaagagaattgttatgtctattactaacgagcaaAtcctagacgctattgcagaaatgtctgtaatgcaagttgttgaactgatctctgctatgg	gacttaaaagagaattgttatgtctattactaacgagcaaAtcc	aA								339789	21	+	VC0327					c	2	3	3	4	5	2	1	1	1	6	5	c	2	1.78571	2.6087	1.55642	2.38095	1.34228	1.23457	1.21951	1.26582	2.5641	2.68817
gacttaaaagagaattgttatgtctattactaacgagcaaAtcctagacgctattgcagaaatgtctgtaatgcaagttgttgaactgatctctgctatgg	gacttaaaagagaattgttatgtctattactaacgagcaaAtcc	aA								339789	21	+	VC0327					c	3	6	11	9	6	5	3	1	3	11	8	c	3	3.57143	9.56522	3.50195	2.85714	3.3557	3.7037	1.21951	3.79747	4.70085	4.30108
gtgagggcagtagtgatatcttattgatattactaaaaagGcaaaggaacgatcgtcagtgacgatccgatcatgaggacatggtcatgctaagaaaattc	gtgagggcagtagtgatatcttattgatattactaaaaagGcaa	gG	gtgagggcagtagtgatatcttattgatattactaaaaagGcaa	VC0330_-=anti-RNA_polymerase_sigma_70_factor 349354 -40 -	gG	349354	VC0330	-40		349354	-40	-	VC0330					a	-3	1	3	2	1	1	0	0	3	1	2	a	-3	1.85185	2.63158	1.06383	0.819672	1.5873	0	0	1.94805	0.847458	1.33333
gtgagggcagtagtgatatcttattgatattactaaaaagGcaaaggaacgatcgtcagtgacgatccgatcatgaggacatggtcatgctaagaaaattc	gtgagggcagtagtgatatcttattgatattactaaaaagGcaa	gG								349354	-40	-	VC0330					a	-2	0	3	5	10	3	4	5	10	3	8	a	-2	0	2.63158	2.65957	8.19672	4.7619	5.71429	5.43478	6.49351	2.54237	5.33333
gtgagggcagtagtgatatcttattgatattactaaaaagGcaaaggaacgatcgtcagtgacgatccgatcatgaggacatggtcatgctaagaaaattc	gtgagggcagtagtgatatcttattgatattactaaaaagGcaa	gG								349354	-40	-	VC0330					g	-1	1	6	2	0	3	0	2	7	0	2	g	-1	1.85185	5.26316	1.06383	0	4.7619	0	2.17391	4.54545	0	1.33333
gtgagggcagtagtgatatcttattgatattactaaaaagGcaaaggaacgatcgtcagtgacgatccgatcatgaggacatggtcatgctaagaaaattc	gtgagggcagtagtgatatcttattgatattactaaaaagGcaa	gG								349354	-40	-	VC0330					G	0	45	95	162	98	53	61	78	122	105	126	G	0	83.3333	83.3333	86.1702	80.3279	84.127	87.1429	84.7826	79.2208	88.9831	84
gtgagggcagtagtgatatcttattgatattactaaaaagGcaaaggaacgatcgtcagtgacgatccgatcatgaggacatggtcatgctaagaaaattc	gtgagggcagtagtgatatcttattgatattactaaaaagGcaa	gG								349354	-40	-	VC0330					c	1	4	4	9	6	1	2	3	3	5	6	c	1	7.40741	3.50877	4.78723	4.91803	1.5873	2.85714	3.26087	1.94805	4.23729	4
gtgagggcagtagtgatatcttattgatattactaaaaagGcaaaggaacgatcgtcagtgacgatccgatcatgaggacatggtcatgctaagaaaattc	gtgagggcagtagtgatatcttattgatattactaaaaagGcaa	gG								349354	-40	-	VC0330					a	2	2	2	7	5	2	3	2	5	3	5	a	2	3.7037	1.75439	3.7234	4.09836	3.1746	4.28571	2.17391	3.24675	2.54237	3.33333
gtgagggcagtagtgatatcttattgatattactaaaaagGcaaaggaacgatcgtcagtgacgatccgatcatgaggacatggtcatgctaagaaaattc	gtgagggcagtagtgatatcttattgatattactaaaaagGcaa	gG								349354	-40	-	VC0330					a	3	1	1	1	2	0	0	2	4	1	1	a	3	1.85185	0.877193	0.531915	1.63934	0	0	2.17391	2.5974	0.847458	0.666667
caatttgtcagcacaagaattattgactataactttttgtGagggcagtagtgatatcttattgatattactaaaaaggcaaaggaacgatcgtcagtgac	caatttgtcagcacaagaattattgactataactttttgtGagg	tG	caatttgtcagcacaagaattattgactataactttttgtGagg	VC0330_-=anti-RNA_polymerase_sigma_70_factor 349392 -78 -	tG	349392	VC0330	-78		349392	-78	-	VC0330					t	-3	0	2	2	6	1	1	2	3	2	3	t	-3	0	1.22699	1.0929	2.21402	0.653595	0.787402	1.02564	1.64835	0.961538	1.2605
caatttgtcagcacaagaattattgactataactttttgtGagggcagtagtgatatcttattgatattactaaaaaggcaaaggaacgatcgtcagtgac	caatttgtcagcacaagaattattgactataactttttgtGagg	tG								349392	-78	-	VC0330					g	-2	3	1	4	9	1	0	1	3	3	6	g	-2	2.20588	0.613497	2.18579	3.32103	0.653595	0	0.512821	1.64835	1.44231	2.52101
caatttgtcagcacaagaattattgactataactttttgtGagggcagtagtgatatcttattgatattactaaaaaggcaaaggaacgatcgtcagtgac	caatttgtcagcacaagaattattgactataactttttgtGagg	tG								349392	-78	-	VC0330					t	-1	7	9	5	7	6	3	9	6	14	8	t	-1	5.14706	5.52147	2.73224	2.58303	3.92157	2.3622	4.61538	3.2967	6.73077	3.36134
caatttgtcagcacaagaattattgactataactttttgtGagggcagtagtgatatcttattgatattactaaaaaggcaaaggaacgatcgtcagtgac	caatttgtcagcacaagaattattgactataactttttgtGagg	tG								349392	-78	-	VC0330					G	0	119	146	164	242	138	119	168	167	183	210	G	0	87.5	89.5706	89.6175	89.2989	90.1961	93.7008	86.1538	91.7582	87.9808	88.2353
caatttgtcagcacaagaattattgactataactttttgtGagggcagtagtgatatcttattgatattactaaaaaggcaaaggaacgatcgtcagtgac	caatttgtcagcacaagaattattgactataactttttgtGagg	tG								349392	-78	-	VC0330					a	1	6	3	5	6	4	2	12	2	4	8	a	1	4.41176	1.84049	2.73224	2.21402	2.61438	1.5748	6.15385	1.0989	1.92308	3.36134
caatttgtcagcacaagaattattgactataactttttgtGagggcagtagtgatatcttattgatattactaaaaaggcaaaggaacgatcgtcagtgac	caatttgtcagcacaagaattattgactataactttttgtGagg	tG								349392	-78	-	VC0330					g	2	1	2	2	0	2	2	1	0	0	2	g	2	0.735294	1.22699	1.0929	0	1.30719	1.5748	0.512821	0	0	0.840336
caatttgtcagcacaagaattattgactataactttttgtGagggcagtagtgatatcttattgatattactaaaaaggcaaaggaacgatcgtcagtgac	caatttgtcagcacaagaattattgactataactttttgtGagg	tG								349392	-78	-	VC0330					g	3	0	0	1	1	1	0	2	1	2	1	g	3	0	0	0.546448	0.369004	0.653595	0	1.02564	0.549451	0.961538	0.420168
attgcttgcagtcggatcattttactggcaatctaaattcAcaccacaatttgtcagcacaagaattattgactataactttttgtgagggcagtagtgat	attgcttgcagtcggatcattttactggcaatctaaattcAcac	cA	attgcttgcagtcggatcattttactggcaatctaaattcAcac	VC0330_-=anti-RNA_polymerase_sigma_70_factor 349438 -124 -	cA	349438	VC0330	-124		349438	-124	-	VC0330					t	-3	0	0	0	0	0	0	0	0	0	0	t	-3	0	0	0	0	0	0	0	0	0	0
attgcttgcagtcggatcattttactggcaatctaaattcAcaccacaatttgtcagcacaagaattattgactataactttttgtgagggcagtagtgat	attgcttgcagtcggatcattttactggcaatctaaattcAcac	cA								349438	-124	-	VC0330					t	-2	1	0	0	0	0	1	0	2	1	0	t	-2	0.228311	0	0	0	0	0.0862813	0	0.13459	0.0849618	0
attgcttgcagtcggatcattttactggcaatctaaattcAcaccacaatttgtcagcacaagaattattgactataactttttgtgagggcagtagtgat	attgcttgcagtcggatcattttactggcaatctaaattcAcac	cA								349438	-124	-	VC0330					c	-1	2	4	8	2	6	11	8	10	7	7	c	-1	0.456621	0.422833	0.586941	0.312012	0.657895	0.949094	0.571429	0.672948	0.594732	0.478469
attgcttgcagtcggatcattttactggcaatctaaattcAcaccacaatttgtcagcacaagaattattgactataactttttgtgagggcagtagtgat	attgcttgcagtcggatcattttactggcaatctaaattcAcac	cA								349438	-124	-	VC0330					A	0	423	915	1318	622	894	1111	1358	1439	1145	1430	A	0	96.5753	96.723	96.6985	97.0359	98.0263	95.8585	97	96.8371	97.2812	97.7444
attgcttgcagtcggatcattttactggcaatctaaattcAcaccacaatttgtcagcacaagaattattgactataactttttgtgagggcagtagtgat	attgcttgcagtcggatcattttactggcaatctaaattcAcac	cA								349438	-124	-	VC0330					c	1	8	23	30	15	11	28	26	29	20	23	c	1	1.82648	2.43129	2.20103	2.34009	1.20614	2.41588	1.85714	1.95155	1.69924	1.57211
attgcttgcagtcggatcattttactggcaatctaaattcAcaccacaatttgtcagcacaagaattattgactataactttttgtgagggcagtagtgat	attgcttgcagtcggatcattttactggcaatctaaattcAcac	cA								349438	-124	-	VC0330					a	2	4	2	6	2	1	8	8	2	3	3	a	2	0.913242	0.211416	0.440205	0.312012	0.109649	0.69025	0.571429	0.13459	0.254885	0.205058
attgcttgcagtcggatcattttactggcaatctaaattcAcaccacaatttgtcagcacaagaattattgactataactttttgtgagggcagtagtgat	attgcttgcagtcggatcattttactggcaatctaaattcAcac	cA								349438	-124	-	VC0330					c	3	0	2	1	0	0	0	0	4	1	0	c	3	0	0.211416	0.0733676	0	0	0	0	0.269179	0.0849618	0
taaattgcgtccaacccttaacggtgttaaaaatttgttcGctagcgaaaactataatcataaactgagtcctcgactcagcatctcataacgacatctta	taaattgcgtccaacccttaacggtgttaaaaatttgttcGcta	cG	taaattgcgtccaacccttaacggtgttaaaaatttgttcGcta	VC0330_-=anti-RNA_polymerase_sigma_70_factor 350367 -1053 -	cG	350367	VC0330	-1053		350367	-1053	-	VC0330					t	-3	94	73	55	33	223	203	49	42	112	169	t	-3	0.167037	0.117632	0.0743776	0.0786501	0.0942404	0.0826672	0.12998	0.153402	0.0955118	0.111635
taaattgcgtccaacccttaacggtgttaaaaatttgttcGctagcgaaaactataatcataaactgagtcctcgactcagcatctcataacgacatctta	taaattgcgtccaacccttaacggtgttaaaaatttgttcGcta	cG								350367	-1053	-	VC0330					t	-2	1378	2107	2633	594	3021	3346	905	1096	1450	2642	t	-2	2.44869	3.39521	3.56066	1.4157	1.27668	1.36258	2.40066	4.00307	1.23654	1.74521
taaattgcgtccaacccttaacggtgttaaaaatttgttcGctagcgaaaactataatcataaactgagtcctcgactcagcatctcataacgacatctta	taaattgcgtccaacccttaacggtgttaaaaatttgttcGcta	cG								350367	-1053	-	VC0330					c	-1	3433	3360	4585	2495	11577	10981	1858	1569	5599	7527	c	-1	6.1004	5.41429	6.20039	5.94642	4.89247	4.47176	4.92864	5.73067	4.77474	4.97206
taaattgcgtccaacccttaacggtgttaaaaatttgttcGctagcgaaaactataatcataaactgagtcctcgactcagcatctcataacgacatctta	taaattgcgtccaacccttaacggtgttaaaaatttgttcGcta	cG								350367	-1053	-	VC0330					G	0	50107	55106	65248	38087	217240	226415	34173	24144	107473	137245	G	0	89.0395	88.7976	88.2362	90.7741	91.8062	92.2024	90.6494	88.1844	91.6512	90.659
taaattgcgtccaacccttaacggtgttaaaaatttgttcGctagcgaaaactataatcataaactgagtcctcgactcagcatctcataacgacatctta	taaattgcgtccaacccttaacggtgttaaaaatttgttcGcta	cG								350367	-1053	-	VC0330					c	1	990	1125	1178	653	3991	4015	605	437	2097	2891	c	1	1.75922	1.81282	1.59303	1.55632	1.68661	1.63502	1.60486	1.59611	1.78829	1.90969
taaattgcgtccaacccttaacggtgttaaaaatttgttcGctagcgaaaactataatcataaactgagtcctcgactcagcatctcataacgacatctta	taaattgcgtccaacccttaacggtgttaaaaatttgttcGcta	cG								350367	-1053	-	VC0330					t	2	131	147	137	56	346	377	71	57	288	467	t	2	0.232785	0.236875	0.185268	0.133467	0.14622	0.153525	0.188339	0.208189	0.245602	0.308483
taaattgcgtccaacccttaacggtgttaaaaatttgttcGctagcgaaaactataatcataaactgagtcctcgactcagcatctcataacgacatctta	taaattgcgtccaacccttaacggtgttaaaaatttgttcGcta	cG								350367	-1053	-	VC0330					a	3	142	140	111	40	231	226	37	34	244	445	a	3	0.252332	0.225595	0.150108	0.0953334	0.0976212	0.0920334	0.0981484	0.124183	0.208079	0.293951
aaccggatgcaaaacgtctagattgtagtaaaattacgctAattttacgtttcagttattttgattttgacgaggttagaactatgtcagctaagaagcca	aaccggatgcaaaacgtctagattgtagtaaaattacgctAatt	tA	aaccggatgcaaaacgtctagattgtagtaaaattacgctAatt	VC0336_-=phosphoglyceromutase 356259 -43 -	tA	356259	VC0336	-43		356259	-43	-	VC0336					g	-3	0	0	0	0	0	0	0	0	0	0	g	-3	0	0	0	0	0	0	0	0	0	0
aaccggatgcaaaacgtctagattgtagtaaaattacgctAattttacgtttcagttattttgattttgacgaggttagaactatgtcagctaagaagcca	aaccggatgcaaaacgtctagattgtagtaaaattacgctAatt	tA								356259	-43	-	VC0336					c	-2	0	0	0	0	0	0	0	0	0	0	c	-2	0	0	0	0	0	0	0	0	0	0
aaccggatgcaaaacgtctagattgtagtaaaattacgctAattttacgtttcagttattttgattttgacgaggttagaactatgtcagctaagaagcca	aaccggatgcaaaacgtctagattgtagtaaaattacgctAatt	tA								356259	-43	-	VC0336					t	-1	3	10	0	0	0	0	4	6	0	4	t	-1	2.0979	7.57576	0	0	0	0	2.91971	5.66038	0	1.5444
aaccggatgcaaaacgtctagattgtagtaaaattacgctAattttacgtttcagttattttgattttgacgaggttagaactatgtcagctaagaagcca	aaccggatgcaaaacgtctagattgtagtaaaattacgctAatt	tA								356259	-43	-	VC0336					A	0	118	113	118	101	106	158	125	91	212	235	A	0	82.5175	85.6061	92.9134	91.8182	92.1739	95.1807	91.2409	85.8491	89.8305	90.7336
aaccggatgcaaaacgtctagattgtagtaaaattacgctAattttacgtttcagttattttgattttgacgaggttagaactatgtcagctaagaagcca	aaccggatgcaaaacgtctagattgtagtaaaattacgctAatt	tA								356259	-43	-	VC0336					a	1	5	4	3	4	4	3	6	2	4	6	a	1	3.4965	3.0303	2.3622	3.63636	3.47826	1.80723	4.37956	1.88679	1.69492	2.3166
aaccggatgcaaaacgtctagattgtagtaaaattacgctAattttacgtttcagttattttgattttgacgaggttagaactatgtcagctaagaagcca	aaccggatgcaaaacgtctagattgtagtaaaattacgctAatt	tA								356259	-43	-	VC0336					t	2	6	2	0	2	0	2	0	3	4	4	t	2	4.1958	1.51515	0	1.81818	0	1.20482	0	2.83019	1.69492	1.5444
aaccggatgcaaaacgtctagattgtagtaaaattacgctAattttacgtttcagttattttgattttgacgaggttagaactatgtcagctaagaagcca	aaccggatgcaaaacgtctagattgtagtaaaattacgctAatt	tA								356259	-43	-	VC0336					t	3	11	3	6	3	5	3	2	4	16	10	t	3	7.69231	2.27273	4.72441	2.72727	4.34783	1.80723	1.45985	3.77358	6.77966	3.861
ggcattggaagtttatcgaatttcaggtaaaactcttactGaactgacacaaaccaaaggggaagcaattccttatcgggtgctgcagtttgcaattgctc	ggcattggaagtttatcgaatttcaggtaaaactcttactGaac	tG	ggcattggaagtttatcgaatttcaggtaaaactcttactGaac	VC0346_miaA=tRNA_delta2-isopentenylpyrophosphate_transferase 369567 537 +	tG	369567	VC0346	537		369567	537	+	VC0346					a	-3	1	1	0	0	1	0	1	3	0	0	a	-3	0.0468604	0.0349406	0	0	0.0412882	0	0.0362056	0.0757959	0	0
ggcattggaagtttatcgaatttcaggtaaaactcttactGaactgacacaaaccaaaggggaagcaattccttatcgggtgctgcagtttgcaattgctc	ggcattggaagtttatcgaatttcaggtaaaactcttactGaac	tG								369567	537	+	VC0346					c	-2	0	0	0	0	0	1	4	0	0	0	c	-2	0	0	0	0	0	0.0401929	0.144823	0	0	0
ggcattggaagtttatcgaatttcaggtaaaactcttactGaactgacacaaaccaaaggggaagcaattccttatcgggtgctgcagtttgcaattgctc	ggcattggaagtttatcgaatttcaggtaaaactcttactGaac	tG								369567	537	+	VC0346					t	-1	50	108	88	55	39	37	76	160	42	59	t	-1	2.34302	3.77358	2.44105	2.11783	1.61024	1.48714	2.75163	4.04245	2.01923	2.59455
ggcattggaagtttatcgaatttcaggtaaaactcttactGaactgacacaaaccaaaggggaagcaattccttatcgggtgctgcagtttgcaattgctc	ggcattggaagtttatcgaatttcaggtaaaactcttactGaac	tG								369567	537	+	VC0346					G	0	1981	2619	3226	2366	2282	2348	2542	3612	1924	2107	G	0	92.8304	91.5094	89.4868	91.1051	94.2197	94.373	92.0348	91.2582	92.5	92.6561
ggcattggaagtttatcgaatttcaggtaaaactcttactGaactgacacaaaccaaaggggaagcaattccttatcgggtgctgcagtttgcaattgctc	ggcattggaagtttatcgaatttcaggtaaaactcttactGaac	tG								369567	537	+	VC0346					a	1	90	103	250	160	88	95	112	159	101	101	a	1	4.21743	3.59888	6.93481	6.16095	3.63336	3.81833	4.05503	4.01718	4.85577	4.44151
ggcattggaagtttatcgaatttcaggtaaaactcttactGaactgacacaaaccaaaggggaagcaattccttatcgggtgctgcagtttgcaattgctc	ggcattggaagtttatcgaatttcaggtaaaactcttactGaac	tG								369567	537	+	VC0346					a	2	9	28	38	16	9	6	24	23	12	4	a	2	0.421743	0.978337	1.05409	0.616095	0.371594	0.241158	0.868936	0.581102	0.576923	0.175901
ggcattggaagtttatcgaatttcaggtaaaactcttactGaactgacacaaaccaaaggggaagcaattccttatcgggtgctgcagtttgcaattgctc	ggcattggaagtttatcgaatttcaggtaaaactcttactGaac	tG								369567	537	+	VC0346					c	3	3	3	3	0	3	1	3	1	1	3	c	3	0.140581	0.104822	0.0832178	0	0.123865	0.0401929	0.108617	0.0252653	0.0480769	0.131926
gtcggattgaacttcgctttgagaagatggtcgaatcaggGtttgaagaagaggtcaaagcattatatgccagagacgatcttcatccggatcttccttcg	gtcggattgaacttcgctttgagaagatggtcgaatcaggGttt	gG	gtcggattgaacttcgctttgagaagatggtcgaatcaggGttt	VC0347_hfq=RNA-binding_protein_Hfq 369692 -457 +	gG	369692	VC0347	-457		369692	-457	+	VC0347					a	-3	0	0	0	0	0	0	1	0	0	0	a	-3	0	0	0	0	0	0	1.16279	0	0	0
gtcggattgaacttcgctttgagaagatggtcgaatcaggGtttgaagaagaggtcaaagcattatatgccagagacgatcttcatccggatcttccttcg	gtcggattgaacttcgctttgagaagatggtcgaatcaggGttt	gG								369692	-457	+	VC0347					g	-2	0	0	0	0	0	0	0	0	0	0	g	-2	0	0	0	0	0	0	0	0	0	0
gtcggattgaacttcgctttgagaagatggtcgaatcaggGtttgaagaagaggtcaaagcattatatgccagagacgatcttcatccggatcttccttcg	gtcggattgaacttcgctttgagaagatggtcgaatcaggGttt	gG								369692	-457	+	VC0347					g	-1	1	2	4	6	3	5	2	5	2	5	g	-1	1.66667	2.1978	1.04987	2.64317	2.52101	2.43902	2.32558	3.57143	1.45985	3.67647
gtcggattgaacttcgctttgagaagatggtcgaatcaggGtttgaagaagaggtcaaagcattatatgccagagacgatcttcatccggatcttccttcg	gtcggattgaacttcgctttgagaagatggtcgaatcaggGttt	gG								369692	-457	+	VC0347					G	0	58	78	332	206	110	183	78	123	124	121	G	0	96.6667	85.7143	87.1391	90.7489	92.437	89.2683	90.6977	87.8571	90.5109	88.9706
gtcggattgaacttcgctttgagaagatggtcgaatcaggGtttgaagaagaggtcaaagcattatatgccagagacgatcttcatccggatcttccttcg	gtcggattgaacttcgctttgagaagatggtcgaatcaggGttt	gG								369692	-457	+	VC0347					t	1	0	4	10	3	3	6	2	5	6	3	t	1	0	4.3956	2.62467	1.32159	2.52101	2.92683	2.32558	3.57143	4.37956	2.20588
gtcggattgaacttcgctttgagaagatggtcgaatcaggGtttgaagaagaggtcaaagcattatatgccagagacgatcttcatccggatcttccttcg	gtcggattgaacttcgctttgagaagatggtcgaatcaggGttt	gG								369692	-457	+	VC0347					t	2	0	5	22	6	2	8	1	5	3	2	t	2	0	5.49451	5.77428	2.64317	1.68067	3.90244	1.16279	3.57143	2.18978	1.47059
gtcggattgaacttcgctttgagaagatggtcgaatcaggGtttgaagaagaggtcaaagcattatatgccagagacgatcttcatccggatcttccttcg	gtcggattgaacttcgctttgagaagatggtcgaatcaggGttt	gG								369692	-457	+	VC0347					t	3	1	2	13	6	1	3	2	2	2	5	t	3	1.66667	2.1978	3.41207	2.64317	0.840336	1.46341	2.32558	1.42857	1.45985	3.67647
gcgatagcttccaacgaaataagctgtgtataatgtgatcGcttttgcgtgatgtaccccggaaaggatccgctattggtactctgttgagcatcggtagc	gcgatagcttccaacgaaataagctgtgtataatgtgatcGctt	cG	gcgatagcttccaacgaaataagctgtgtataatgtgatcGctt	VC0347_hfq=RNA-binding_protein_Hfq 369985 -164 +	cG	369985	VC0347	-164		369985	-164	+	VC0347					a	-3	5	2	3	0	1	2	1	6	2	9	a	-3	1.18483	0.233372	0.302725	0	0.175747	0.225734	0.130378	0.647948	0.253485	1.00784
gcgatagcttccaacgaaataagctgtgtataatgtgatcGcttttgcgtgatgtaccccggaaaggatccgctattggtactctgttgagcatcggtagc	gcgatagcttccaacgaaataagctgtgtataatgtgatcGctt	cG								369985	-164	+	VC0347					t	-2	2	1	0	0	0	1	1	0	0	1	t	-2	0.473934	0.116686	0	0	0	0.112867	0.130378	0	0	0.111982
gcgatagcttccaacgaaataagctgtgtataatgtgatcGcttttgcgtgatgtaccccggaaaggatccgctattggtactctgttgagcatcggtagc	gcgatagcttccaacgaaataagctgtgtataatgtgatcGctt	cG								369985	-164	+	VC0347					c	-1	5	10	8	1	5	8	10	8	7	8	c	-1	1.18483	1.16686	0.807265	0.161812	0.878735	0.902935	1.30378	0.863931	0.887199	0.895857
gcgatagcttccaacgaaataagctgtgtataatgtgatcGcttttgcgtgatgtaccccggaaaggatccgctattggtactctgttgagcatcggtagc	gcgatagcttccaacgaaataagctgtgtataatgtgatcGctt	cG								369985	-164	+	VC0347					G	0	385	806	940	595	538	845	726	863	737	820	G	0	91.2322	94.049	94.8537	96.2783	94.5518	95.3725	94.6545	93.1965	93.4094	91.8253
gcgatagcttccaacgaaataagctgtgtataatgtgatcGcttttgcgtgatgtaccccggaaaggatccgctattggtactctgttgagcatcggtagc	gcgatagcttccaacgaaataagctgtgtataatgtgatcGctt	cG								369985	-164	+	VC0347					c	1	8	8	17	12	13	13	13	21	9	20	c	1	1.89573	0.933489	1.71544	1.94175	2.28471	1.46727	1.69492	2.26782	1.14068	2.23964
gcgatagcttccaacgaaataagctgtgtataatgtgatcGcttttgcgtgatgtaccccggaaaggatccgctattggtactctgttgagcatcggtagc	gcgatagcttccaacgaaataagctgtgtataatgtgatcGctt	cG								369985	-164	+	VC0347					t	2	13	23	16	10	11	11	8	21	22	24	t	2	3.08057	2.68378	1.61453	1.61812	1.93322	1.24153	1.04302	2.26782	2.78834	2.68757
gcgatagcttccaacgaaataagctgtgtataatgtgatcGcttttgcgtgatgtaccccggaaaggatccgctattggtactctgttgagcatcggtagc	gcgatagcttccaacgaaataagctgtgtataatgtgatcGctt	cG								369985	-164	+	VC0347					t	3	4	7	7	0	1	6	8	7	12	11	t	3	0.947867	0.816803	0.706357	0	0.175747	0.677201	1.04302	0.75594	1.52091	1.2318
gtgtaaagacaatcatgaaacatatcgctatattggtacaActctttgttgtgcaccagttggttgctggtttttgtgcacaacgccaaaaggattacctc	gtgtaaagacaatcatgaaacatatcgctatattggtacaActc	aA	gtgtaaagacaatcatgaaacatatcgctatattggtacaActc	VC0354_-=FKBP-type_peptidylprolyl_isomerase 375513 -77 +	aA	375513	VC0354	-77		375513	-77	+	VC0354					a	-3	0	0	1	0	1	0	1	2	1	2	a	-3	0	0	0.362319	0	0.769231	0	0.628931	0.598802	0.606061	0.925926
gtgtaaagacaatcatgaaacatatcgctatattggtacaActctttgttgtgcaccagttggttgctggtttttgtgcacaacgccaaaaggattacctc	gtgtaaagacaatcatgaaacatatcgctatattggtacaActc	aA								375513	-77	+	VC0354					c	-2	0	0	0	0	0	0	1	0	0	0	c	-2	0	0	0	0	0	0	0.628931	0	0	0
gtgtaaagacaatcatgaaacatatcgctatattggtacaActctttgttgtgcaccagttggttgctggtttttgtgcacaacgccaaaaggattacctc	gtgtaaagacaatcatgaaacatatcgctatattggtacaActc	aA								375513	-77	+	VC0354					a	-1	13	29	41	23	18	20	21	46	22	33	a	-1	9.77444	12.5541	14.8551	15.2318	13.8462	11.6279	13.2075	13.7725	13.3333	15.2778
gtgtaaagacaatcatgaaacatatcgctatattggtacaActctttgttgtgcaccagttggttgctggtttttgtgcacaacgccaaaaggattacctc	gtgtaaagacaatcatgaaacatatcgctatattggtacaActc	aA								375513	-77	+	VC0354					A	0	116	197	224	126	105	149	129	279	140	176	A	0	87.218	85.2814	81.1594	83.4437	80.7692	86.6279	81.1321	83.5329	84.8485	81.4815
gtgtaaagacaatcatgaaacatatcgctatattggtacaActctttgttgtgcaccagttggttgctggtttttgtgcacaacgccaaaaggattacctc	gtgtaaagacaatcatgaaacatatcgctatattggtacaActc	aA								375513	-77	+	VC0354					c	1	4	4	6	1	4	2	5	6	2	4	c	1	3.00752	1.7316	2.17391	0.662252	3.07692	1.16279	3.14465	1.79641	1.21212	1.85185
gtgtaaagacaatcatgaaacatatcgctatattggtacaActctttgttgtgcaccagttggttgctggtttttgtgcacaacgccaaaaggattacctc	gtgtaaagacaatcatgaaacatatcgctatattggtacaActc	aA								375513	-77	+	VC0354					t	2	0	1	1	1	1	0	0	0	0	0	t	2	0	0.4329	0.362319	0.662252	0.769231	0	0	0	0	0
gtgtaaagacaatcatgaaacatatcgctatattggtacaActctttgttgtgcaccagttggttgctggtttttgtgcacaacgccaaaaggattacctc	gtgtaaagacaatcatgaaacatatcgctatattggtacaActc	aA								375513	-77	+	VC0354					c	3	0	0	3	0	1	1	2	1	0	1	c	3	0	0	1.08696	0	0.769231	0.581395	1.25786	0.299401	0	0.462963
tttccttgctaaagctgcttcctttctgtactattcccgcTccttaattctcggtcaattatcattagttccttgcttcctctggatgaccgggccaactc	tttccttgctaaagctgcttcctttctgtactattcccgcTcct	cT	tttccttgctaaagctgcttcctttctgtactattcccgcTcct	VC0366_rpsF=30S_ribosomal_protein_S6 384101 -92 +	cT	384101	VC0366	-92		384101	-92	+	VC0366					c	-3	0	0	0	0	0	0	0	0	0	0	c	-3	0	0	0	0	0	0	0	0	0	0
tttccttgctaaagctgcttcctttctgtactattcccgcTccttaattctcggtcaattatcattagttccttgcttcctctggatgaccgggccaactc	tttccttgctaaagctgcttcctttctgtactattcccgcTcct	cT								384101	-92	+	VC0366					g	-2	0	0	0	0	0	0	0	0	0	0	g	-2	0	0	0	0	0	0	0	0	0	0
tttccttgctaaagctgcttcctttctgtactattcccgcTccttaattctcggtcaattatcattagttccttgcttcctctggatgaccgggccaactc	tttccttgctaaagctgcttcctttctgtactattcccgcTcct	cT								384101	-92	+	VC0366					c	-1	0	2	3	4	0	1	2	1	3	1	c	-1	0	0.42735	0.17321	0.779727	0	0.205339	0.854701	0.311526	0.641026	0.13369
tttccttgctaaagctgcttcctttctgtactattcccgcTccttaattctcggtcaattatcattagttccttgcttcctctggatgaccgggccaactc	tttccttgctaaagctgcttcctttctgtactattcccgcTcct	cT								384101	-92	+	VC0366					T	0	184	429	1615	453	310	432	209	290	428	673	T	0	88.4615	91.6667	93.2448	88.3041	87.3239	88.7064	89.3162	90.3427	91.453	89.9733
tttccttgctaaagctgcttcctttctgtactattcccgcTccttaattctcggtcaattatcattagttccttgcttcctctggatgaccgggccaactc	tttccttgctaaagctgcttcctttctgtactattcccgcTcct	cT								384101	-92	+	VC0366					c	1	15	30	80	41	32	45	18	19	29	57	c	1	7.21154	6.41026	4.61894	7.9922	9.01408	9.24025	7.69231	5.919	6.19658	7.62032
tttccttgctaaagctgcttcctttctgtactattcccgcTccttaattctcggtcaattatcattagttccttgcttcctctggatgaccgggccaactc	tttccttgctaaagctgcttcctttctgtactattcccgcTcct	cT								384101	-92	+	VC0366					c	2	3	4	18	5	7	6	2	8	7	10	c	2	1.44231	0.854701	1.03926	0.974659	1.97183	1.23203	0.854701	2.49221	1.49573	1.3369
tttccttgctaaagctgcttcctttctgtactattcccgcTccttaattctcggtcaattatcattagttccttgcttcctctggatgaccgggccaactc	tttccttgctaaagctgcttcctttctgtactattcccgcTcct	cT								384101	-92	+	VC0366					t	3	6	3	16	10	6	3	3	3	1	7	t	3	2.88462	0.641026	0.923788	1.94932	1.69014	0.616016	1.28205	0.934579	0.213675	0.935829
tgattgaatctcgggatgatagtctggtagccttgttagcAagtaacgcggagaaacacggttttacgataagcaaccatgtcatcgaatcacatggggtt	tgattgaatctcgggatgatagtctggtagccttgttagcAagt	cA	tgattgaatctcgggatgatagtctggtagccttgttagcAagt	VC0377_-=hypothetical_protein 393606 -109 -	cA	393606	VC0377	-109		393606	-109	-	VC0377					a	-3	0	0	0	0	0	0	0	0	0	0	a	-3	0	0	0	0	0	0	0	0	0	0
tgattgaatctcgggatgatagtctggtagccttgttagcAagtaacgcggagaaacacggttttacgataagcaaccatgtcatcgaatcacatggggtt	tgattgaatctcgggatgatagtctggtagccttgttagcAagt	cA								393606	-109	-	VC0377					g	-2	2	2	0	1	0	0	1	2	0	1	g	-2	2.85714	2.12766	0	1.14943	0	0	0.980392	1.47059	0	0.606061
tgattgaatctcgggatgatagtctggtagccttgttagcAagtaacgcggagaaacacggttttacgataagcaaccatgtcatcgaatcacatggggtt	tgattgaatctcgggatgatagtctggtagccttgttagcAagt	cA								393606	-109	-	VC0377					c	-1	0	0	0	0	0	0	1	0	0	0	c	-1	0	0	0	0	0	0	0.980392	0	0	0
tgattgaatctcgggatgatagtctggtagccttgttagcAagtaacgcggagaaacacggttttacgataagcaaccatgtcatcgaatcacatggggtt	tgattgaatctcgggatgatagtctggtagccttgttagcAagt	cA								393606	-109	-	VC0377					A	0	58	88	176	80	75	111	86	122	128	156	A	0	82.8571	93.617	93.617	91.954	93.75	97.3684	84.3137	89.7059	93.4307	94.5455
tgattgaatctcgggatgatagtctggtagccttgttagcAagtaacgcggagaaacacggttttacgataagcaaccatgtcatcgaatcacatggggtt	tgattgaatctcgggatgatagtctggtagccttgttagcAagt	cA								393606	-109	-	VC0377					a	1	2	1	1	1	3	1	4	8	4	2	a	1	2.85714	1.06383	0.531915	1.14943	3.75	0.877193	3.92157	5.88235	2.91971	1.21212
tgattgaatctcgggatgatagtctggtagccttgttagcAagtaacgcggagaaacacggttttacgataagcaaccatgtcatcgaatcacatggggtt	tgattgaatctcgggatgatagtctggtagccttgttagcAagt	cA								393606	-109	-	VC0377					g	2	2	0	3	3	1	1	2	2	2	2	g	2	2.85714	0	1.59574	3.44828	1.25	0.877193	1.96078	1.47059	1.45985	1.21212
tgattgaatctcgggatgatagtctggtagccttgttagcAagtaacgcggagaaacacggttttacgataagcaaccatgtcatcgaatcacatggggtt	tgattgaatctcgggatgatagtctggtagccttgttagcAagt	cA								393606	-109	-	VC0377					t	3	6	3	8	2	1	1	8	2	3	4	t	3	8.57143	3.19149	4.25532	2.29885	1.25	0.877193	7.84314	1.47059	2.18978	2.42424
ggtcaacgatattcatctcgacatagtatattattactaaAgtccaacagtgatggtgatggttttggacaacaagctaaccaagcaaattgaagaaatat	ggtcaacgatattcatctcgacatagtatattattactaaAgtc	aA	ggtcaacgatattcatctcgacatagtatattattactaaAgtc	VC0378_-=zinc_uptake_regulation_protein 393983 -9 -	aA	393983	VC0378	-9		393983	-9	-	VC0378					t	-3	65	45	3	3	0	1	105	71	0	1	t	-3	4.60993	2.60718	0.198807	0.158898	0	0.0371195	5.51181	3.08427	0	0.0413565
ggtcaacgatattcatctcgacatagtatattattactaaAgtccaacagtgatggtgatggttttggacaacaagctaaccaagcaaattgaagaaatat	ggtcaacgatattcatctcgacatagtatattattactaaAgtc	aA								393983	-9	-	VC0378					a	-2	11	9	16	43	23	27	28	19	44	26	a	-2	0.780142	0.521437	1.0603	2.27754	0.999131	1.00223	1.46982	0.825369	1.73228	1.07527
ggtcaacgatattcatctcgacatagtatattattactaaAgtccaacagtgatggtgatggttttggacaacaagctaaccaagcaaattgaagaaatat	ggtcaacgatattcatctcgacatagtatattattactaaAgtc	aA								393983	-9	-	VC0378					a	-1	4	3	7	7	6	7	13	5	5	16	a	-1	0.283688	0.173812	0.463883	0.370763	0.260643	0.259837	0.682415	0.217202	0.19685	0.661704
ggtcaacgatattcatctcgacatagtatattattactaaAgtccaacagtgatggtgatggttttggacaacaagctaaccaagcaaattgaagaaatat	ggtcaacgatattcatctcgacatagtatattattactaaAgtc	aA								393983	-9	-	VC0378					A	0	1182	1465	1346	1625	2012	2350	1524	1931	2230	2152	A	0	83.8298	84.8783	89.1981	86.0699	87.4023	87.2309	80	83.8836	87.7953	88.9992
ggtcaacgatattcatctcgacatagtatattattactaaAgtccaacagtgatggtgatggttttggacaacaagctaaccaagcaaattgaagaaatat	ggtcaacgatattcatctcgacatagtatattattactaaAgtc	aA								393983	-9	-	VC0378					g	1	137	192	129	198	240	299	227	257	244	210	g	1	9.71631	11.124	8.54871	10.4873	10.4257	11.0987	11.916	11.1642	9.6063	8.68486
ggtcaacgatattcatctcgacatagtatattattactaaAgtccaacagtgatggtgatggttttggacaacaagctaaccaagcaaattgaagaaatat	ggtcaacgatattcatctcgacatagtatattattactaaAgtc	aA								393983	-9	-	VC0378					t	2	7	5	7	7	18	7	6	18	13	11	t	2	0.496454	0.289687	0.463883	0.370763	0.781929	0.259837	0.314961	0.781929	0.511811	0.454921
ggtcaacgatattcatctcgacatagtatattattactaaAgtccaacagtgatggtgatggttttggacaacaagctaaccaagcaaattgaagaaatat	ggtcaacgatattcatctcgacatagtatattattactaaAgtc	aA								393983	-9	-	VC0378					c	3	4	7	1	5	3	3	2	1	4	2	c	3	0.283688	0.405562	0.0662691	0.264831	0.130321	0.111359	0.104987	0.0434405	0.15748	0.082713
aagttggctcatttttactatttggaccatgcttagttttAtcaataagccaaggatggaaagcaaaatgacgattccggagttaagagagctatatcaaa	aagttggctcatttttactatttggaccatgcttagttttAtca	tA	aagttggctcatttttactatttggaccatgcttagttttAtca	VC0383_-=hypothetical_protein 396533 12 +	tA	396533	VC0383	12		396533	12	+	VC0383					t	-3	0	0	0	0	0	0	0	0	0	0	t	-3	0	0	0	0	0	0	0	0	0	0
aagttggctcatttttactatttggaccatgcttagttttAtcaataagccaaggatggaaagcaaaatgacgattccggagttaagagagctatatcaaa	aagttggctcatttttactatttggaccatgcttagttttAtca	tA								396533	12	+	VC0383					t	-2	1	1	2	0	0	0	2	3	2	0	t	-2	0.442478	0.471698	0.477327	0	0	0	1.3986	1.91083	1.08696	0
aagttggctcatttttactatttggaccatgcttagttttAtcaataagccaaggatggaaagcaaaatgacgattccggagttaagagagctatatcaaa	aagttggctcatttttactatttggaccatgcttagttttAtca	tA								396533	12	+	VC0383					t	-1	48	39	75	31	14	25	21	38	16	27	t	-1	21.2389	18.3962	17.8998	8.58726	6.76329	10.1215	14.6853	24.2038	8.69565	13.9175
aagttggctcatttttactatttggaccatgcttagttttAtcaataagccaaggatggaaagcaaaatgacgattccggagttaagagagctatatcaaa	aagttggctcatttttactatttggaccatgcttagttttAtca	tA								396533	12	+	VC0383					A	0	173	168	333	322	187	217	114	113	161	162	A	0	76.5487	79.2453	79.4749	89.1967	90.3382	87.8543	79.7203	71.9745	87.5	83.5052
aagttggctcatttttactatttggaccatgcttagttttAtcaataagccaaggatggaaagcaaaatgacgattccggagttaagagagctatatcaaa	aagttggctcatttttactatttggaccatgcttagttttAtca	tA								396533	12	+	VC0383					t	1	4	4	9	6	5	5	4	3	5	4	t	1	1.76991	1.88679	2.14797	1.66205	2.41546	2.02429	2.7972	1.91083	2.71739	2.06186
aagttggctcatttttactatttggaccatgcttagttttAtcaataagccaaggatggaaagcaaaatgacgattccggagttaagagagctatatcaaa	aagttggctcatttttactatttggaccatgcttagttttAtca	tA								396533	12	+	VC0383					c	2	0	0	0	1	1	0	1	0	0	1	c	2	0	0	0	0.277008	0.483092	0	0.699301	0	0	0.515464
aagttggctcatttttactatttggaccatgcttagttttAtcaataagccaaggatggaaagcaaaatgacgattccggagttaagagagctatatcaaa	aagttggctcatttttactatttggaccatgcttagttttAtca	tA								396533	12	+	VC0383					a	3	0	0	0	1	0	0	1	0	0	0	a	3	0	0	0	0.277008	0	0	0.699301	0	0	0
tcgaattgttgctgctactgaattgcattaggctagtggtTctggtcgccacaacaaggagtcgttatgacaattcgcagttttattcccccgcatcggat	tcgaattgttgctgctactgaattgcattaggctagtggtTctg	tT	tcgaattgttgctgctactgaattgcattaggctagtggtTctg	VC0392_-=class_V_aminotransferase 414583 -26 +	tT	414583	VC0392	-26		414583	-26	+	VC0392					g	-3	0	0	0	0	0	0	0	0	0	0	g	-3	0	0	0	0	0	0	0	0	0	0
tcgaattgttgctgctactgaattgcattaggctagtggtTctggtcgccacaacaaggagtcgttatgacaattcgcagttttattcccccgcatcggat	tcgaattgttgctgctactgaattgcattaggctagtggtTctg	tT								414583	-26	+	VC0392					g	-2	0	0	0	0	0	0	0	0	0	0	g	-2	0	0	0	0	0	0	0	0	0	0
tcgaattgttgctgctactgaattgcattaggctagtggtTctggtcgccacaacaaggagtcgttatgacaattcgcagttttattcccccgcatcggat	tcgaattgttgctgctactgaattgcattaggctagtggtTctg	tT								414583	-26	+	VC0392					t	-1	1	0	0	1	0	0	0	0	0	1	t	-1	0.719424	0	0	0.628931	0	0	0	0	0	0.540541
tcgaattgttgctgctactgaattgcattaggctagtggtTctggtcgccacaacaaggagtcgttatgacaattcgcagttttattcccccgcatcggat	tcgaattgttgctgctactgaattgcattaggctagtggtTctg	tT								414583	-26	+	VC0392					T	0	130	221	360	151	143	179	63	94	89	179	T	0	93.5252	95.2586	94.7368	94.9686	96.6216	95.2128	96.9231	94	93.6842	96.7568
tcgaattgttgctgctactgaattgcattaggctagtggtTctggtcgccacaacaaggagtcgttatgacaattcgcagttttattcccccgcatcggat	tcgaattgttgctgctactgaattgcattaggctagtggtTctg	tT								414583	-26	+	VC0392					c	1	7	10	20	7	5	8	2	6	6	5	c	1	5.03597	4.31034	5.26316	4.40252	3.37838	4.25532	3.07692	6	6.31579	2.7027
tcgaattgttgctgctactgaattgcattaggctagtggtTctggtcgccacaacaaggagtcgttatgacaattcgcagttttattcccccgcatcggat	tcgaattgttgctgctactgaattgcattaggctagtggtTctg	tT								414583	-26	+	VC0392					t	2	1	0	0	0	0	1	0	0	0	0	t	2	0.719424	0	0	0	0	0.531915	0	0	0	0
tcgaattgttgctgctactgaattgcattaggctagtggtTctggtcgccacaacaaggagtcgttatgacaattcgcagttttattcccccgcatcggat	tcgaattgttgctgctactgaattgcattaggctagtggtTctg	tT								414583	-26	+	VC0392					g	3	0	1	0	0	0	0	0	0	0	0	g	3	0	0.431034	0	0	0	0	0	0	0	0
aaccatagcctgtaaaaggcttttcgatgatcatatctatGgtttgtggaaatgtgaaacgacgtgggctttctaagtcagccttattcgcgacaaaacca	aaccatagcctgtaaaaggcttttcgatgatcatatctatGgtt	tG	aaccatagcctgtaaaaggcttttcgatgatcatatctatGgtt	VC0392_-=class_V_aminotransferase 416682 2073 +	tG	416682	VC0392	2073		416682	2073	+	VC0392					t	-3	0	0	0	0	0	0	0	0	0	0	t	-3	0	0	0	0	0	0	0	0	0	0
aaccatagcctgtaaaaggcttttcgatgatcatatctatGgtttgtggaaatgtgaaacgacgtgggctttctaagtcagccttattcgcgacaaaacca	aaccatagcctgtaaaaggcttttcgatgatcatatctatGgtt	tG								416682	2073	+	VC0392					a	-2	0	0	0	0	0	0	0	0	0	0	a	-2	0	0	0	0	0	0	0	0	0	0
aaccatagcctgtaaaaggcttttcgatgatcatatctatGgtttgtggaaatgtgaaacgacgtgggctttctaagtcagccttattcgcgacaaaacca	aaccatagcctgtaaaaggcttttcgatgatcatatctatGgtt	tG								416682	2073	+	VC0392					t	-1	1	0	0	0	0	0	1	0	0	0	t	-1	1.49254	0	0	0	0	0	1.23457	0	0	0
aaccatagcctgtaaaaggcttttcgatgatcatatctatGgtttgtggaaatgtgaaacgacgtgggctttctaagtcagccttattcgcgacaaaacca	aaccatagcctgtaaaaggcttttcgatgatcatatctatGgtt	tG								416682	2073	+	VC0392					G	0	62	107	63	83	111	118	79	84	76	113	G	0	92.5373	96.3964	96.9231	96.5116	97.3684	96.7213	97.5309	96.5517	97.4359	98.2609
aaccatagcctgtaaaaggcttttcgatgatcatatctatGgtttgtggaaatgtgaaacgacgtgggctttctaagtcagccttattcgcgacaaaacca	aaccatagcctgtaaaaggcttttcgatgatcatatctatGgtt	tG								416682	2073	+	VC0392					g	1	4	3	2	2	3	3	1	2	2	2	g	1	5.97015	2.7027	3.07692	2.32558	2.63158	2.45902	1.23457	2.29885	2.5641	1.73913
aaccatagcctgtaaaaggcttttcgatgatcatatctatGgtttgtggaaatgtgaaacgacgtgggctttctaagtcagccttattcgcgacaaaacca	aaccatagcctgtaaaaggcttttcgatgatcatatctatGgtt	tG								416682	2073	+	VC0392					t	2	0	0	0	0	0	1	0	1	0	0	t	2	0	0	0	0	0	0.819672	0	1.14943	0	0
aaccatagcctgtaaaaggcttttcgatgatcatatctatGgtttgtggaaatgtgaaacgacgtgggctttctaagtcagccttattcgcgacaaaacca	aaccatagcctgtaaaaggcttttcgatgatcatatctatGgtt	tG								416682	2073	+	VC0392					t	3	0	1	0	1	0	0	0	0	0	0	t	3	0	0.900901	0	1.16279	0	0	0	0	0	0
gcctgttgttaacaaaccgctgattgagtacggtgttgatGaagcgattcaagcgggtatcacaggcatgtgtattgtgacaggtcgtggtaagcattcga	gcctgttgttaacaaaccgctgattgagtacggtgttgatGaag	tG	gcctgttgttaacaaaccgctgattgagtacggtgttgatGaag	VC0395_-=UTP-glucose-1-phosphate_uridylyltransferase 421382 126 -	tG	421382	VC0395	126		421382	126	-	VC0395					g	-3	0	0	0	0	0	0	0	0	0	0	g	-3	0	0	0	0	0	0	0	0	0	0
gcctgttgttaacaaaccgctgattgagtacggtgttgatGaagcgattcaagcgggtatcacaggcatgtgtattgtgacaggtcgtggtaagcattcga	gcctgttgttaacaaaccgctgattgagtacggtgttgatGaag	tG								421382	126	-	VC0395					a	-2	0	0	0	0	0	0	0	0	0	0	a	-2	0	0	0	0	0	0	0	0	0	0
gcctgttgttaacaaaccgctgattgagtacggtgttgatGaagcgattcaagcgggtatcacaggcatgtgtattgtgacaggtcgtggtaagcattcga	gcctgttgttaacaaaccgctgattgagtacggtgttgatGaag	tG								421382	126	-	VC0395					t	-1	0	2	0	0	0	0	0	1	0	0	t	-1	0	2.7027	0	0	0	0	0	0.990099	0	0
gcctgttgttaacaaaccgctgattgagtacggtgttgatGaagcgattcaagcgggtatcacaggcatgtgtattgtgacaggtcgtggtaagcattcga	gcctgttgttaacaaaccgctgattgagtacggtgttgatGaag	tG								421382	126	-	VC0395					G	0	47	69	90	92	78	124	120	99	114	104	G	0	94	93.2432	93.75	94.8454	92.8571	98.4127	97.561	98.0198	97.4359	93.6937
gcctgttgttaacaaaccgctgattgagtacggtgttgatGaagcgattcaagcgggtatcacaggcatgtgtattgtgacaggtcgtggtaagcattcga	gcctgttgttaacaaaccgctgattgagtacggtgttgatGaag	tG								421382	126	-	VC0395					a	1	3	2	6	4	6	2	3	1	3	7	a	1	6	2.7027	6.25	4.12371	7.14286	1.5873	2.43902	0.990099	2.5641	6.30631
gcctgttgttaacaaaccgctgattgagtacggtgttgatGaagcgattcaagcgggtatcacaggcatgtgtattgtgacaggtcgtggtaagcattcga	gcctgttgttaacaaaccgctgattgagtacggtgttgatGaag	tG								421382	126	-	VC0395					a	2	0	1	0	1	0	0	0	0	0	0	a	2	0	1.35135	0	1.03093	0	0	0	0	0	0
gcctgttgttaacaaaccgctgattgagtacggtgttgatGaagcgattcaagcgggtatcacaggcatgtgtattgtgacaggtcgtggtaagcattcga	gcctgttgttaacaaaccgctgattgagtacggtgttgatGaag	tG								421382	126	-	VC0395					g	3	0	0	0	0	0	0	0	0	0	0	g	3	0	0	0	0	0	0	0	0	0	0
gatcaaggagttgattgtgaaaaagtgctatttttgctctAtcctgatcgtaaggtgctggattggttaccaagagtgactgccctccagcgcgcgaatgg	gatcaaggagttgattgtgaaaaagtgctatttttgctctAtcc	tA	gatcaaggagttgattgtgaaaaagtgctatttttgctctAtcc	VC0408_-=MSHA_pilin_protein_MshB 434631 -202 +	tA	434631	VC0408	-202		434631	-202	+	VC0408					t	-3	0	0	0	0	0	0	0	0	0	0	t	-3	0	0	0	0	0	0	0	0	0	0
gatcaaggagttgattgtgaaaaagtgctatttttgctctAtcctgatcgtaaggtgctggattggttaccaagagtgactgccctccagcgcgcgaatgg	gatcaaggagttgattgtgaaaaagtgctatttttgctctAtcc	tA								434631	-202	+	VC0408					c	-2	0	0	0	0	0	1	0	0	0	0	c	-2	0	0	0	0	0	0.178891	0	0	0	0
gatcaaggagttgattgtgaaaaagtgctatttttgctctAtcctgatcgtaaggtgctggattggttaccaagagtgactgccctccagcgcgcgaatgg	gatcaaggagttgattgtgaaaaagtgctatttttgctctAtcc	tA								434631	-202	+	VC0408					t	-1	9	18	3	1	0	1	15	26	8	4	t	-1	2.63158	4.85175	1.38889	0.285714	0	0.178891	3.52941	5.63991	1.12835	0.746269
gatcaaggagttgattgtgaaaaagtgctatttttgctctAtcctgatcgtaaggtgctggattggttaccaagagtgactgccctccagcgcgcgaatgg	gatcaaggagttgattgtgaaaaagtgctatttttgctctAtcc	tA								434631	-202	+	VC0408					A	0	326	345	208	343	558	541	397	423	687	527	A	0	95.3216	92.9919	96.2963	98	97.5524	96.78	93.4118	91.757	96.897	98.3209
gatcaaggagttgattgtgaaaaagtgctatttttgctctAtcctgatcgtaaggtgctggattggttaccaagagtgactgccctccagcgcgcgaatgg	gatcaaggagttgattgtgaaaaagtgctatttttgctctAtcc	tA								434631	-202	+	VC0408					t	1	6	8	4	5	12	16	12	11	13	5	t	1	1.75439	2.15633	1.85185	1.42857	2.0979	2.86225	2.82353	2.38612	1.83357	0.932836
gatcaaggagttgattgtgaaaaagtgctatttttgctctAtcctgatcgtaaggtgctggattggttaccaagagtgactgccctccagcgcgcgaatgg	gatcaaggagttgattgtgaaaaagtgctatttttgctctAtcc	tA								434631	-202	+	VC0408					c	2	1	0	1	0	1	0	1	1	1	0	c	2	0.292398	0	0.462963	0	0.174825	0	0.235294	0.21692	0.141044	0
gatcaaggagttgattgtgaaaaagtgctatttttgctctAtcctgatcgtaaggtgctggattggttaccaagagtgactgccctccagcgcgcgaatgg	gatcaaggagttgattgtgaaaaagtgctatttttgctctAtcc	tA								434631	-202	+	VC0408					c	3	0	0	0	1	1	0	0	0	0	0	c	3	0	0	0	0.285714	0.174825	0	0	0	0	0
tgattgtgaaaaagtgctatttttgctctatcctgatcgtAaggtgctggattggttaccaagagtgactgccctccagcgcgcgaatggctaccagtgcc	tgattgtgaaaaagtgctatttttgctctatcctgatcgtAagg	tA	tgattgtgaaaaagtgctatttttgctctatcctgatcgtAagg	VC0408_-=MSHA_pilin_protein_MshB 434642 -191 +	tA	434642	VC0408	-191		434642	-191	+	VC0408					c	-3	1	0	0	1	1	0	0	0	0	0	c	-3	1.49254	0	0	0.826446	1.02041	0	0	0	0	0
tgattgtgaaaaagtgctatttttgctctatcctgatcgtAaggtgctggattggttaccaagagtgactgccctccagcgcgcgaatggctaccagtgcc	tgattgtgaaaaagtgctatttttgctctatcctgatcgtAagg	tA								434642	-191	+	VC0408					g	-2	2	1	0	0	1	0	0	0	0	0	g	-2	2.98507	2	0	0	1.02041	0	0	0	0	0
tgattgtgaaaaagtgctatttttgctctatcctgatcgtAaggtgctggattggttaccaagagtgactgccctccagcgcgcgaatggctaccagtgcc	tgattgtgaaaaagtgctatttttgctctatcctgatcgtAagg	tA								434642	-191	+	VC0408					t	-1	4	1	0	0	1	0	7	1	0	0	t	-1	5.97015	2	0	0	1.02041	0	11.2903	1.06383	0	0
tgattgtgaaaaagtgctatttttgctctatcctgatcgtAaggtgctggattggttaccaagagtgactgccctccagcgcgcgaatggctaccagtgcc	tgattgtgaaaaagtgctatttttgctctatcctgatcgtAagg	tA								434642	-191	+	VC0408					A	0	56	43	102	104	83	67	51	82	93	83	A	0	83.5821	86	91.0714	85.9504	84.6939	89.3333	82.2581	87.234	90.2913	95.4023
tgattgtgaaaaagtgctatttttgctctatcctgatcgtAaggtgctggattggttaccaagagtgactgccctccagcgcgcgaatggctaccagtgcc	tgattgtgaaaaagtgctatttttgctctatcctgatcgtAagg	tA								434642	-191	+	VC0408					a	1	3	4	10	15	8	5	3	10	9	4	a	1	4.47761	8	8.92857	12.3967	8.16327	6.66667	4.83871	10.6383	8.73786	4.5977
tgattgtgaaaaagtgctatttttgctctatcctgatcgtAaggtgctggattggttaccaagagtgactgccctccagcgcgcgaatggctaccagtgcc	tgattgtgaaaaagtgctatttttgctctatcctgatcgtAagg	tA								434642	-191	+	VC0408					g	2	0	0	0	1	1	1	1	1	1	0	g	2	0	0	0	0.826446	1.02041	1.33333	1.6129	1.06383	0.970874	0
tgattgtgaaaaagtgctatttttgctctatcctgatcgtAaggtgctggattggttaccaagagtgactgccctccagcgcgcgaatggctaccagtgcc	tgattgtgaaaaagtgctatttttgctctatcctgatcgtAagg	tA								434642	-191	+	VC0408					g	3	1	1	0	0	3	2	0	0	0	0	g	3	1.49254	2	0	0	3.06122	2.66667	0	0	0	0
taaccacatcaaagctaaaaataggcgtataatgcacgccGtacgttacgtaagtgagttgaaaaatatgaagaaaatgcagcaaggcttttcattggtgg	taaccacatcaaagctaaaaataggcgtataatgcacgccGtac	cG	taaccacatcaaagctaaaaataggcgtataatgcacgccGtac	VC0408_-=MSHA_pilin_protein_MshB 434842 9 +	cG	434842	VC0408	9		434842	9	+	VC0408					g	-3	1	0	1	0	0	0	1	0	0	1	g	-3	0.377358	0	0.106838	0	0	0	0.675676	0	0	0.200803
taaccacatcaaagctaaaaataggcgtataatgcacgccGtacgttacgtaagtgagttgaaaaatatgaagaaaatgcagcaaggcttttcattggtgg	taaccacatcaaagctaaaaataggcgtataatgcacgccGtac	cG								434842	9	+	VC0408					c	-2	1	1	0	0	0	1	1	0	1	0	c	-2	0.377358	0.228833	0	0	0	0.184843	0.675676	0	0.3367	0
taaccacatcaaagctaaaaataggcgtataatgcacgccGtacgttacgtaagtgagttgaaaaatatgaagaaaatgcagcaaggcttttcattggtgg	taaccacatcaaagctaaaaataggcgtataatgcacgccGtac	cG								434842	9	+	VC0408					c	-1	12	15	52	14	8	17	5	27	15	21	c	-1	4.5283	3.43249	5.55556	5.07246	3.4632	3.14233	3.37838	7.08661	5.05051	4.21687
taaccacatcaaagctaaaaataggcgtataatgcacgccGtacgttacgtaagtgagttgaaaaatatgaagaaaatgcagcaaggcttttcattggtgg	taaccacatcaaagctaaaaataggcgtataatgcacgccGtac	cG								434842	9	+	VC0408					G	0	236	410	854	252	219	508	134	342	274	464	G	0	89.0566	93.8215	91.2393	91.3043	94.8052	93.9002	90.5405	89.7638	92.2559	93.1727
taaccacatcaaagctaaaaataggcgtataatgcacgccGtacgttacgtaagtgagttgaaaaatatgaagaaaatgcagcaaggcttttcattggtgg	taaccacatcaaagctaaaaataggcgtataatgcacgccGtac	cG								434842	9	+	VC0408					t	1	11	6	20	7	3	10	3	11	4	8	t	1	4.15094	1.373	2.13675	2.53623	1.2987	1.84843	2.02703	2.88714	1.3468	1.60643
taaccacatcaaagctaaaaataggcgtataatgcacgccGtacgttacgtaagtgagttgaaaaatatgaagaaaatgcagcaaggcttttcattggtgg	taaccacatcaaagctaaaaataggcgtataatgcacgccGtac	cG								434842	9	+	VC0408					a	2	3	5	7	2	1	4	4	1	1	4	a	2	1.13208	1.14416	0.747863	0.724638	0.4329	0.739372	2.7027	0.262467	0.3367	0.803213
taaccacatcaaagctaaaaataggcgtataatgcacgccGtacgttacgtaagtgagttgaaaaatatgaagaaaatgcagcaaggcttttcattggtgg	taaccacatcaaagctaaaaataggcgtataatgcacgccGtac	cG								434842	9	+	VC0408					c	3	1	0	2	1	0	1	0	0	2	0	c	3	0.377358	0	0.213675	0.362319	0	0.184843	0	0	0.673401	0
acgccttgctgtgatggcaaggcattggtacatttagtgcAattttccttttctcatttcttgcaggacgaacgaagaatatgttcaaaaaacttcgtggc	acgccttgctgtgatggcaaggcattggtacatttagtgcAatt	cA	acgccttgctgtgatggcaaggcattggtacatttagtgcAatt	VC0415_-=rod_shape-determining_protein_MreB 442115 -40 +	cA	442115	VC0415	-40		442115	-40	+	VC0415					t	-3	0	0	0	0	0	0	0	0	0	0	t	-3	0	0	0	0	0	0	0	0	0	0
acgccttgctgtgatggcaaggcattggtacatttagtgcAattttccttttctcatttcttgcaggacgaacgaagaatatgttcaaaaaacttcgtggc	acgccttgctgtgatggcaaggcattggtacatttagtgcAatt	cA								442115	-40	+	VC0415					g	-2	0	0	0	0	0	0	0	0	0	0	g	-2	0	0	0	0	0	0	0	0	0	0
acgccttgctgtgatggcaaggcattggtacatttagtgcAattttccttttctcatttcttgcaggacgaacgaagaatatgttcaaaaaacttcgtggc	acgccttgctgtgatggcaaggcattggtacatttagtgcAatt	cA								442115	-40	+	VC0415					c	-1	0	0	1	1	0	0	0	0	0	0	c	-1	0	0	0.411523	0.961538	0	0	0	0	0	0
acgccttgctgtgatggcaaggcattggtacatttagtgcAattttccttttctcatttcttgcaggacgaacgaagaatatgttcaaaaaacttcgtggc	acgccttgctgtgatggcaaggcattggtacatttagtgcAatt	cA								442115	-40	+	VC0415					A	0	54	90	231	97	72	134	57	94	106	181	A	0	93.1034	94.7368	95.0617	93.2692	98.6301	95.0355	98.2759	94.9495	93.8053	93.7824
acgccttgctgtgatggcaaggcattggtacatttagtgcAattttccttttctcatttcttgcaggacgaacgaagaatatgttcaaaaaacttcgtggc	acgccttgctgtgatggcaaggcattggtacatttagtgcAatt	cA								442115	-40	+	VC0415					a	1	1	1	5	2	0	2	0	4	1	4	a	1	1.72414	1.05263	2.05761	1.92308	0	1.41844	0	4.0404	0.884956	2.07254
acgccttgctgtgatggcaaggcattggtacatttagtgcAattttccttttctcatttcttgcaggacgaacgaagaatatgttcaaaaaacttcgtggc	acgccttgctgtgatggcaaggcattggtacatttagtgcAatt	cA								442115	-40	+	VC0415					t	2	0	2	2	0	0	3	0	0	3	4	t	2	0	2.10526	0.823045	0	0	2.12766	0	0	2.65487	2.07254
acgccttgctgtgatggcaaggcattggtacatttagtgcAattttccttttctcatttcttgcaggacgaacgaagaatatgttcaaaaaacttcgtggc	acgccttgctgtgatggcaaggcattggtacatttagtgcAatt	cA								442115	-40	+	VC0415					t	3	3	2	4	4	1	2	1	1	3	4	t	3	5.17241	2.10526	1.64609	3.84615	1.36986	1.41844	1.72414	1.0101	2.65487	2.07254
aagcattgaacatgtgctctgttcgacttgtccaacgtgtGaagggcgaggcagcgtgaaaacggtggaaacggtgtgctttgagattttgcgcgaaatta	aagcattgaacatgtgctctgttcgacttgtccaacgtgtGaag	tG	aagcattgaacatgtgctctgttcgacttgtccaacgtgtGaag	VC0420_-=hypothetical_protein 446430 -258 +	tG	446430	VC0420	-258		446430	-258	+	VC0420					t	-3	0	0	0	0	0	0	0	0	0	0	t	-3	0	0	0	0	0	0	0	0	0	0
aagcattgaacatgtgctctgttcgacttgtccaacgtgtGaagggcgaggcagcgtgaaaacggtggaaacggtgtgctttgagattttgcgcgaaatta	aagcattgaacatgtgctctgttcgacttgtccaacgtgtGaag	tG								446430	-258	+	VC0420					g	-2	1	0	0	0	0	1	0	0	0	0	g	-2	1.33333	0	0	0	0	0.775194	0	0	0	0
aagcattgaacatgtgctctgttcgacttgtccaacgtgtGaagggcgaggcagcgtgaaaacggtggaaacggtgtgctttgagattttgcgcgaaatta	aagcattgaacatgtgctctgttcgacttgtccaacgtgtGaag	tG								446430	-258	+	VC0420					t	-1	0	0	0	1	0	0	0	0	1	0	t	-1	0	0	0	0.952381	0	0	0	0	1.2987	0
aagcattgaacatgtgctctgttcgacttgtccaacgtgtGaagggcgaggcagcgtgaaaacggtggaaacggtgtgctttgagattttgcgcgaaatta	aagcattgaacatgtgctctgttcgacttgtccaacgtgtGaag	tG								446430	-258	+	VC0420					G	0	71	64	117	98	95	124	78	67	74	81	G	0	94.6667	100	90.6977	93.3333	95.9596	96.124	92.8571	90.5405	96.1039	97.5904
aagcattgaacatgtgctctgttcgacttgtccaacgtgtGaagggcgaggcagcgtgaaaacggtggaaacggtgtgctttgagattttgcgcgaaatta	aagcattgaacatgtgctctgttcgacttgtccaacgtgtGaag	tG								446430	-258	+	VC0420					a	1	3	0	12	6	4	4	4	6	2	2	a	1	4	0	9.30233	5.71429	4.0404	3.10078	4.7619	8.10811	2.5974	2.40964
aagcattgaacatgtgctctgttcgacttgtccaacgtgtGaagggcgaggcagcgtgaaaacggtggaaacggtgtgctttgagattttgcgcgaaatta	aagcattgaacatgtgctctgttcgacttgtccaacgtgtGaag	tG								446430	-258	+	VC0420					a	2	0	0	0	0	0	0	2	1	0	0	a	2	0	0	0	0	0	0	2.38095	1.35135	0	0
aagcattgaacatgtgctctgttcgacttgtccaacgtgtGaagggcgaggcagcgtgaaaacggtggaaacggtgtgctttgagattttgcgcgaaatta	aagcattgaacatgtgctctgttcgacttgtccaacgtgtGaag	tG								446430	-258	+	VC0420					g	3	0	0	0	0	0	0	0	0	0	0	g	3	0	0	0	0	0	0	0	0	0	0
tagcgagcctcgccaaagaatatggtgtatggttattgatAggcagtatgccgatccgccacgctgagggggttactaccagtagcctattgtggaatgca	tagcgagcctcgccaaagaatatggtgtatggttattgatAggc	tA	tagcgagcctcgccaaagaatatggtgtatggttattgatAggc	VC0421_-=hypothetical_protein 450814 242 +	tA	450814	VC0421	242		450814	242	+	VC0421					g	-3	1	0	0	0	0	0	0	0	0	0	g	-3	0.740741	0	0	0	0	0	0	0	0	0
tagcgagcctcgccaaagaatatggtgtatggttattgatAggcagtatgccgatccgccacgctgagggggttactaccagtagcctattgtggaatgca	tagcgagcctcgccaaagaatatggtgtatggttattgatAggc	tA								450814	242	+	VC0421					a	-2	0	1	1	0	1	0	0	0	0	1	a	-2	0	0.680272	0.735294	0	0.571429	0	0	0	0	0.440529
tagcgagcctcgccaaagaatatggtgtatggttattgatAggcagtatgccgatccgccacgctgagggggttactaccagtagcctattgtggaatgca	tagcgagcctcgccaaagaatatggtgtatggttattgatAggc	tA								450814	242	+	VC0421					t	-1	2	3	2	2	0	2	4	12	1	6	t	-1	1.48148	2.04082	1.47059	1.44928	0	1.02041	1.94175	5.04202	0.578035	2.64317
tagcgagcctcgccaaagaatatggtgtatggttattgatAggcagtatgccgatccgccacgctgagggggttactaccagtagcctattgtggaatgca	tagcgagcctcgccaaagaatatggtgtatggttattgatAggc	tA								450814	242	+	VC0421					A	0	126	137	123	134	171	187	195	221	169	210	A	0	93.3333	93.1973	90.4412	97.1014	97.7143	95.4082	94.6602	92.8571	97.6879	92.511
tagcgagcctcgccaaagaatatggtgtatggttattgatAggcagtatgccgatccgccacgctgagggggttactaccagtagcctattgtggaatgca	tagcgagcctcgccaaagaatatggtgtatggttattgatAggc	tA								450814	242	+	VC0421					g	1	6	6	9	2	3	6	7	3	2	9	g	1	4.44444	4.08163	6.61765	1.44928	1.71429	3.06122	3.39806	1.2605	1.15607	3.96476
tagcgagcctcgccaaagaatatggtgtatggttattgatAggcagtatgccgatccgccacgctgagggggttactaccagtagcctattgtggaatgca	tagcgagcctcgccaaagaatatggtgtatggttattgatAggc	tA								450814	242	+	VC0421					g	2	0	0	1	0	0	1	0	1	0	0	g	2	0	0	0.735294	0	0	0.510204	0	0.420168	0	0
tagcgagcctcgccaaagaatatggtgtatggttattgatAggcagtatgccgatccgccacgctgagggggttactaccagtagcctattgtggaatgca	tagcgagcctcgccaaagaatatggtgtatggttattgatAggc	tA								450814	242	+	VC0421					c	3	0	0	0	0	0	0	0	1	1	1	c	3	0	0	0	0	0	0	0	0.420168	0.578035	0.440529
ccaacttgcaacttcataaaaatctcttcataactatatcGaaccgaagaattggcaagcaggatgcttgttatacccaaactacttggagtggcaggtag	ccaacttgcaacttcataaaaatctcttcataactatatcGaac	cG	ccaacttgcaacttcataaaaatctcttcataactatatcGaac	VC0423_-=arginine_deiminase 454372 -209 -	cG	454372	VC0423	-209		454372	-209	-	VC0423					a	-3	0	0	0	0	0	0	0	0	0	0	a	-3	0	0	0	0	0	0	0	0	0	0
ccaacttgcaacttcataaaaatctcttcataactatatcGaaccgaagaattggcaagcaggatgcttgttatacccaaactacttggagtggcaggtag	ccaacttgcaacttcataaaaatctcttcataactatatcGaac	cG								454372	-209	-	VC0423					t	-2	1	0	0	0	0	0	0	0	0	0	t	-2	0.396825	0	0	0	0	0	0	0	0	0
ccaacttgcaacttcataaaaatctcttcataactatatcGaaccgaagaattggcaagcaggatgcttgttatacccaaactacttggagtggcaggtag	ccaacttgcaacttcataaaaatctcttcataactatatcGaac	cG								454372	-209	-	VC0423					c	-1	0	0	0	0	1	1	2	0	0	2	c	-1	0	0	0	0	0.27933	0.280112	0.540541	0	0	0.421053
ccaacttgcaacttcataaaaatctcttcataactatatcGaaccgaagaattggcaagcaggatgcttgttatacccaaactacttggagtggcaggtag	ccaacttgcaacttcataaaaatctcttcataactatatcGaac	cG								454372	-209	-	VC0423					G	0	239	394	1014	601	337	343	344	430	435	446	G	0	94.8413	94.4844	92.6027	97.2492	94.1341	96.0784	92.973	95.1327	96.6667	93.8947
ccaacttgcaacttcataaaaatctcttcataactatatcGaaccgaagaattggcaagcaggatgcttgttatacccaaactacttggagtggcaggtag	ccaacttgcaacttcataaaaatctcttcataactatatcGaac	cG								454372	-209	-	VC0423					a	1	10	18	72	15	18	13	23	20	12	25	a	1	3.96825	4.31655	6.57534	2.42718	5.02793	3.64146	6.21622	4.42478	2.66667	5.26316
ccaacttgcaacttcataaaaatctcttcataactatatcGaaccgaagaattggcaagcaggatgcttgttatacccaaactacttggagtggcaggtag	ccaacttgcaacttcataaaaatctcttcataactatatcGaac	cG								454372	-209	-	VC0423					a	2	2	5	8	2	1	0	1	2	3	1	a	2	0.793651	1.19904	0.730594	0.323625	0.27933	0	0.27027	0.442478	0.666667	0.210526
ccaacttgcaacttcataaaaatctcttcataactatatcGaaccgaagaattggcaagcaggatgcttgttatacccaaactacttggagtggcaggtag	ccaacttgcaacttcataaaaatctcttcataactatatcGaac	cG								454372	-209	-	VC0423					c	3	0	0	1	0	1	0	0	0	0	1	c	3	0	0	0.0913242	0	0.27933	0	0	0	0	0.210526
ttgaagcgctaaaaaatgaaggctttgacaacatcaaccaAtccaaagtatcgcgcatgctgaccaagtttggcgcggtacgtacccgtaacgctaagatg	ttgaagcgctaaaaaatgaaggctttgacaacatcaaccaAtcc	aA	ttgaagcgctaaaaaatgaaggctttgacaacatcaaccaAtcc	VC0431_-=arginine_repressor_ArgR 461787 128 -	aA	461787	VC0431	128		461787	128	-	VC0431					c	-3	7	10	8	3	9	10	4	7	15	7	c	-3	1.53173	2.53165	2.80702	1.15385	1.32939	1.19048	1.52091	1.73697	1.20676	0.431832
ttgaagcgctaaaaaatgaaggctttgacaacatcaaccaAtccaaagtatcgcgcatgctgaccaagtttggcgcggtacgtacccgtaacgctaagatg	ttgaagcgctaaaaaatgaaggctttgacaacatcaaccaAtcc	aA								461787	128	-	VC0431					c	-2	0	1	2	1	3	3	0	0	6	3	c	-2	0	0.253165	0.701754	0.384615	0.443131	0.357143	0	0	0.482703	0.185071
ttgaagcgctaaaaaatgaaggctttgacaacatcaaccaAtccaaagtatcgcgcatgctgaccaagtttggcgcggtacgtacccgtaacgctaagatg	ttgaagcgctaaaaaatgaaggctttgacaacatcaaccaAtcc	aA								461787	128	-	VC0431					a	-1	10	6	3	2	12	15	5	12	21	20	a	-1	2.18818	1.51899	1.05263	0.769231	1.77253	1.78571	1.90114	2.97767	1.68946	1.23381
ttgaagcgctaaaaaatgaaggctttgacaacatcaaccaAtccaaagtatcgcgcatgctgaccaagtttggcgcggtacgtacccgtaacgctaagatg	ttgaagcgctaaaaaatgaaggctttgacaacatcaaccaAtcc	aA								461787	128	-	VC0431					A	0	401	338	250	231	585	710	232	348	1096	1435	A	0	87.7462	85.5696	87.7193	88.8462	86.4106	84.5238	88.2129	86.3524	88.1738	88.5256
ttgaagcgctaaaaaatgaaggctttgacaacatcaaccaAtccaaagtatcgcgcatgctgaccaagtttggcgcggtacgtacccgtaacgctaagatg	ttgaagcgctaaaaaatgaaggctttgacaacatcaaccaAtcc	aA								461787	128	-	VC0431					t	1	33	33	19	21	56	79	18	32	82	119	t	1	7.22101	8.35443	6.66667	8.07692	8.27179	9.40476	6.84411	7.94045	6.59694	7.34115
ttgaagcgctaaaaaatgaaggctttgacaacatcaaccaAtccaaagtatcgcgcatgctgaccaagtttggcgcggtacgtacccgtaacgctaagatg	ttgaagcgctaaaaaatgaaggctttgacaacatcaaccaAtcc	aA								461787	128	-	VC0431					c	2	5	4	1	2	8	11	3	4	14	14	c	2	1.09409	1.01266	0.350877	0.769231	1.18168	1.30952	1.14068	0.992556	1.12631	0.863664
ttgaagcgctaaaaaatgaaggctttgacaacatcaaccaAtccaaagtatcgcgcatgctgaccaagtttggcgcggtacgtacccgtaacgctaagatg	ttgaagcgctaaaaaatgaaggctttgacaacatcaaccaAtcc	aA								461787	128	-	VC0431					c	3	1	3	2	0	4	12	1	0	9	23	c	3	0.218818	0.759494	0.701754	0	0.590842	1.42857	0.380228	0	0.724055	1.41888
gactgttgtttgatacgcctgatcagattatctttggctcAggtaatacttggtggtcaattggtggcgcttctctactattgtgggctgttcacagctta	gactgttgtttgatacgcctgatcagattatctttggctcAggt	cA	gactgttgtttgatacgcctgatcagattatctttggctcAggt	VC0433_-=arginine/ornithine_antiporter 464023 371 +	cA	464023	VC0433	371		464023	371	+	VC0433					c	-3	0	0	0	0	0	0	0	0	0	0	c	-3	0	0	0	0	0	0	0	0	0	0
gactgttgtttgatacgcctgatcagattatctttggctcAggtaatacttggtggtcaattggtggcgcttctctactattgtgggctgttcacagctta	gactgttgtttgatacgcctgatcagattatctttggctcAggt	cA								464023	371	+	VC0433					t	-2	0	1	0	0	0	0	0	0	0	0	t	-2	0	1.44928	0	0	0	0	0	0	0	0
gactgttgtttgatacgcctgatcagattatctttggctcAggtaatacttggtggtcaattggtggcgcttctctactattgtgggctgttcacagctta	gactgttgtttgatacgcctgatcagattatctttggctcAggt	cA								464023	371	+	VC0433					c	-1	0	0	0	0	0	0	0	0	0	0	c	-1	0	0	0	0	0	0	0	0	0	0
gactgttgtttgatacgcctgatcagattatctttggctcAggtaatacttggtggtcaattggtggcgcttctctactattgtgggctgttcacagctta	gactgttgtttgatacgcctgatcagattatctttggctcAggt	cA								464023	371	+	VC0433					A	0	58	66	98	90	64	58	89	133	77	118	A	0	90.625	95.6522	94.2308	95.7447	92.7536	86.5672	93.6842	89.2617	96.25	93.6508
gactgttgtttgatacgcctgatcagattatctttggctcAggtaatacttggtggtcaattggtggcgcttctctactattgtgggctgttcacagctta	gactgttgtttgatacgcctgatcagattatctttggctcAggt	cA								464023	371	+	VC0433					g	1	6	2	3	2	4	6	4	13	2	7	g	1	9.375	2.89855	2.88462	2.12766	5.7971	8.95522	4.21053	8.72483	2.5	5.55556
gactgttgtttgatacgcctgatcagattatctttggctcAggtaatacttggtggtcaattggtggcgcttctctactattgtgggctgttcacagctta	gactgttgtttgatacgcctgatcagattatctttggctcAggt	cA								464023	371	+	VC0433					g	2	0	0	3	2	1	3	2	3	1	1	g	2	0	0	2.88462	2.12766	1.44928	4.47761	2.10526	2.01342	1.25	0.793651
gactgttgtttgatacgcctgatcagattatctttggctcAggtaatacttggtggtcaattggtggcgcttctctactattgtgggctgttcacagctta	gactgttgtttgatacgcctgatcagattatctttggctcAggt	cA								464023	371	+	VC0433					t	3	0	0	0	0	0	0	0	0	0	0	t	3	0	0	0	0	0	0	0	0	0	0
aatcattgattaatacatggcttaaaggcatgattgcggcActtttgtttggcgattagcttttcgccatttttttcaaaatatggcttgtcataggcaca	aatcattgattaatacatggcttaaaggcatgattgcggcActt	cA	aatcattgattaatacatggcttaaaggcatgattgcggcActt	VC0435_rplU=50S_ribosomal_protein_L21 466288 -161 +	cA	466288	VC0435	-161		466288	-161	+	VC0435					g	-3	0	0	1	0	0	0	0	0	0	0	g	-3	0	0	0.0277778	0	0	0	0	0	0	0
aatcattgattaatacatggcttaaaggcatgattgcggcActtttgtttggcgattagcttttcgccatttttttcaaaatatggcttgtcataggcaca	aatcattgattaatacatggcttaaaggcatgattgcggcActt	cA								466288	-161	+	VC0435					g	-2	0	0	1	1	0	0	0	0	1	0	g	-2	0	0	0.0277778	0.0661813	0	0	0	0	0.135501	0
aatcattgattaatacatggcttaaaggcatgattgcggcActtttgtttggcgattagcttttcgccatttttttcaaaatatggcttgtcataggcaca	aatcattgattaatacatggcttaaaggcatgattgcggcActt	cA								466288	-161	+	VC0435					c	-1	0	0	0	0	0	1	0	1	1	0	c	-1	0	0	0	0	0	0.138696	0	0.120048	0.135501	0
aatcattgattaatacatggcttaaaggcatgattgcggcActtttgtttggcgattagcttttcgccatttttttcaaaatatggcttgtcataggcaca	aatcattgattaatacatggcttaaaggcatgattgcggcActt	cA								466288	-161	+	VC0435					A	0	386	732	3510	1473	451	699	428	808	708	940	A	0	97.2292	97.0822	97.5	97.4851	96.5739	96.9487	98.1651	96.9988	95.935	96.4103
aatcattgattaatacatggcttaaaggcatgattgcggcActtttgtttggcgattagcttttcgccatttttttcaaaatatggcttgtcataggcaca	aatcattgattaatacatggcttaaaggcatgattgcggcActt	cA								466288	-161	+	VC0435					c	1	7	13	61	26	11	14	6	14	13	23	c	1	1.76322	1.72414	1.69444	1.72071	2.35546	1.94175	1.37615	1.68067	1.76152	2.35897
aatcattgattaatacatggcttaaaggcatgattgcggcActtttgtttggcgattagcttttcgccatttttttcaaaatatggcttgtcataggcaca	aatcattgattaatacatggcttaaaggcatgattgcggcActt	cA								466288	-161	+	VC0435					t	2	1	7	14	5	1	3	1	4	5	8	t	2	0.251889	0.928382	0.388889	0.330907	0.214133	0.416089	0.229358	0.480192	0.677507	0.820513
aatcattgattaatacatggcttaaaggcatgattgcggcActtttgtttggcgattagcttttcgccatttttttcaaaatatggcttgtcataggcaca	aatcattgattaatacatggcttaaaggcatgattgcggcActt	cA								466288	-161	+	VC0435					t	3	3	2	13	6	4	4	1	6	10	4	t	3	0.755668	0.265252	0.361111	0.397088	0.856531	0.554785	0.229358	0.720288	1.35501	0.410256
aagcataggctgtgcggaaagagcggagtaaaatatgtacGctgttttccaatctggtggtaaacaacaccgtgtaagcgaaggtcaaactcttcgtttag	aagcataggctgtgcggaaagagcggagtaaaatatgtacGctg	cG	aagcataggctgtgcggaaagagcggagtaaaatatgtacGctg	VC0435_rplU=50S_ribosomal_protein_L21 466455 6 +	cG	466455	VC0435	6		466455	6	+	VC0435					t	-3	0	0	0	0	0	0	0	0	0	0	t	-3	0	0	0	0	0	0	0	0	0	0
aagcataggctgtgcggaaagagcggagtaaaatatgtacGctgttttccaatctggtggtaaacaacaccgtgtaagcgaaggtcaaactcttcgtttag	aagcataggctgtgcggaaagagcggagtaaaatatgtacGctg	cG								466455	6	+	VC0435					a	-2	1	1	1	0	1	0	0	0	0	0	a	-2	0.900901	0.699301	0.990099	0	1.06383	0	0	0	0	0
aagcataggctgtgcggaaagagcggagtaaaatatgtacGctgttttccaatctggtggtaaacaacaccgtgtaagcgaaggtcaaactcttcgtttag	aagcataggctgtgcggaaagagcggagtaaaatatgtacGctg	cG								466455	6	+	VC0435					c	-1	15	15	27	4	3	2	19	17	6	3	c	-1	13.5135	10.4895	26.7327	5.55556	3.19149	1.78571	10.6742	8.09524	5.76923	2.9703
aagcataggctgtgcggaaagagcggagtaaaatatgtacGctgttttccaatctggtggtaaacaacaccgtgtaagcgaaggtcaaactcttcgtttag	aagcataggctgtgcggaaagagcggagtaaaatatgtacGctg	cG								466455	6	+	VC0435					G	0	94	125	68	66	90	106	151	182	94	93	G	0	84.6847	87.4126	67.3267	91.6667	95.7447	94.6429	84.8315	86.6667	90.3846	92.0792
aagcataggctgtgcggaaagagcggagtaaaatatgtacGctgttttccaatctggtggtaaacaacaccgtgtaagcgaaggtcaaactcttcgtttag	aagcataggctgtgcggaaagagcggagtaaaatatgtacGctg	cG								466455	6	+	VC0435					c	1	1	0	1	1	0	4	5	5	2	1	c	1	0.900901	0	0.990099	1.38889	0	3.57143	2.80899	2.38095	1.92308	0.990099
aagcataggctgtgcggaaagagcggagtaaaatatgtacGctgttttccaatctggtggtaaacaacaccgtgtaagcgaaggtcaaactcttcgtttag	aagcataggctgtgcggaaagagcggagtaaaatatgtacGctg	cG								466455	6	+	VC0435					t	2	0	1	2	1	0	0	1	2	2	1	t	2	0	0.699301	1.9802	1.38889	0	0	0.561798	0.952381	1.92308	0.990099
aagcataggctgtgcggaaagagcggagtaaaatatgtacGctgttttccaatctggtggtaaacaacaccgtgtaagcgaaggtcaaactcttcgtttag	aagcataggctgtgcggaaagagcggagtaaaatatgtacGctg	cG								466455	6	+	VC0435					g	3	0	1	2	0	0	0	2	4	0	3	g	3	0	0.699301	1.9802	0	0	0	1.1236	1.90476	0	2.9703
aacaccgtgtaagcgaaggtcaaactcttcgtttagagaaAttagacgttgaaactggtgcaactgtagaatttgataaagttctgctggttgctaacggt	aacaccgtgtaagcgaaggtcaaactcttcgtttagagaaAtta	aA	aacaccgtgtaagcgaaggtcaaactcttcgtttagagaaAtta	VC0435_rplU=50S_ribosomal_protein_L21 466520 71 +	aA	466520	VC0435	71		466520	71	+	VC0435					g	-3	0	2	1	1	0	0	0	0	1	0	g	-3	0	0.858369	0.171821	0.421941	0	0	0	0	0.526316	0
aacaccgtgtaagcgaaggtcaaactcttcgtttagagaaAttagacgttgaaactggtgcaactgtagaatttgataaagttctgctggttgctaacggt	aacaccgtgtaagcgaaggtcaaactcttcgtttagagaaAtta	aA								466520	71	+	VC0435					a	-2	1	2	5	0	0	3	0	4	1	1	a	-2	0.689655	0.858369	0.859107	0	0	2.34375	0	1.86047	0.526316	0.358423
aacaccgtgtaagcgaaggtcaaactcttcgtttagagaaAttagacgttgaaactggtgcaactgtagaatttgataaagttctgctggttgctaacggt	aacaccgtgtaagcgaaggtcaaactcttcgtttagagaaAtta	aA								466520	71	+	VC0435					a	-1	4	9	18	7	1	1	1	9	8	11	a	-1	2.75862	3.86266	3.09278	2.95359	1.35135	0.78125	0.970874	4.18605	4.21053	3.94265
aacaccgtgtaagcgaaggtcaaactcttcgtttagagaaAttagacgttgaaactggtgcaactgtagaatttgataaagttctgctggttgctaacggt	aacaccgtgtaagcgaaggtcaaactcttcgtttagagaaAtta	aA								466520	71	+	VC0435					A	0	123	199	497	211	53	103	88	176	159	240	A	0	84.8276	85.4077	85.3952	89.0295	71.6216	80.4688	85.4369	81.8605	83.6842	86.0215
aacaccgtgtaagcgaaggtcaaactcttcgtttagagaaAttagacgttgaaactggtgcaactgtagaatttgataaagttctgctggttgctaacggt	aacaccgtgtaagcgaaggtcaaactcttcgtttagagaaAtta	aA								466520	71	+	VC0435					t	1	14	16	49	15	14	17	10	17	14	25	t	1	9.65517	6.86695	8.41924	6.32911	18.9189	13.2812	9.70874	7.90698	7.36842	8.96057
aacaccgtgtaagcgaaggtcaaactcttcgtttagagaaAttagacgttgaaactggtgcaactgtagaatttgataaagttctgctggttgctaacggt	aacaccgtgtaagcgaaggtcaaactcttcgtttagagaaAtta	aA								466520	71	+	VC0435					t	2	3	2	8	3	4	3	1	7	4	1	t	2	2.06897	0.858369	1.37457	1.26582	5.40541	2.34375	0.970874	3.25581	2.10526	0.358423
aacaccgtgtaagcgaaggtcaaactcttcgtttagagaaAttagacgttgaaactggtgcaactgtagaatttgataaagttctgctggttgctaacggt	aacaccgtgtaagcgaaggtcaaactcttcgtttagagaaAtta	aA								466520	71	+	VC0435					a	3	0	3	4	0	2	1	3	2	3	1	a	3	0	1.28755	0.687285	0	2.7027	0.78125	2.91262	0.930233	1.57895	0.358423
gagtcacgacttgctcattattattgtctaaactagtggaGcaaaattgcaccacagattggtggtgaagtaaaaccgacaaacattggggatattctcct	gagtcacgacttgctcattattattgtctaaactagtggaGcaa	aG	gagtcacgacttgctcattattattgtctaaactagtggaGcaa	VC0453_trmB=tRNA_guanine-N7--methyltransferase 484293 -206 +	aG	484293	VC0453	-206		484293	-206	+	VC0453					g	-3	29	23	17	15	12	15	16	25	17	18	g	-3	13.3641	8.36364	7.32759	8.72093	6.03015	6.30252	10.596	8.77193	7.3913	5.94059
gagtcacgacttgctcattattattgtctaaactagtggaGcaaaattgcaccacagattggtggtgaagtaaaaccgacaaacattggggatattctcct	gagtcacgacttgctcattattattgtctaaactagtggaGcaa	aG								484293	-206	+	VC0453					g	-2	2	1	0	0	0	0	0	1	0	0	g	-2	0.921659	0.363636	0	0	0	0	0	0.350877	0	0
gagtcacgacttgctcattattattgtctaaactagtggaGcaaaattgcaccacagattggtggtgaagtaaaaccgacaaacattggggatattctcct	gagtcacgacttgctcattattattgtctaaactagtggaGcaa	aG								484293	-206	+	VC0453					a	-1	2	4	0	0	4	0	0	2	2	1	a	-1	0.921659	1.45455	0	0	2.01005	0	0	0.701754	0.869565	0.330033
gagtcacgacttgctcattattattgtctaaactagtggaGcaaaattgcaccacagattggtggtgaagtaaaaccgacaaacattggggatattctcct	gagtcacgacttgctcattattattgtctaaactagtggaGcaa	aG								484293	-206	+	VC0453					G	0	178	239	213	149	177	218	132	250	204	277	G	0	82.0276	86.9091	91.8103	86.6279	88.9447	91.5966	87.4172	87.7193	88.6957	91.4191
gagtcacgacttgctcattattattgtctaaactagtggaGcaaaattgcaccacagattggtggtgaagtaaaaccgacaaacattggggatattctcct	gagtcacgacttgctcattattattgtctaaactagtggaGcaa	aG								484293	-206	+	VC0453					c	1	5	5	1	6	4	3	2	6	2	6	c	1	2.30415	1.81818	0.431034	3.48837	2.01005	1.2605	1.3245	2.10526	0.869565	1.9802
gagtcacgacttgctcattattattgtctaaactagtggaGcaaaattgcaccacagattggtggtgaagtaaaaccgacaaacattggggatattctcct	gagtcacgacttgctcattattattgtctaaactagtggaGcaa	aG								484293	-206	+	VC0453					a	2	0	1	0	1	2	1	0	0	2	0	a	2	0	0.363636	0	0.581395	1.00503	0.420168	0	0	0.869565	0
gagtcacgacttgctcattattattgtctaaactagtggaGcaaaattgcaccacagattggtggtgaagtaaaaccgacaaacattggggatattctcct	gagtcacgacttgctcattattattgtctaaactagtggaGcaa	aG								484293	-206	+	VC0453					a	3	1	2	1	1	0	1	1	1	3	1	a	3	0.460829	0.727273	0.431034	0.581395	0	0.420168	0.662252	0.350877	1.30435	0.330033
gaaatccattatatggagatgaatgatctacacttagagcAaggtgtagcactggccgatactaaagttgtcgagctgaaagaagatccgagcggttggta	gaaatccattatatggagatgaatgatctacacttagagcAagg	cA	gaaatccattatatggagatgaatgatctacacttagagcAagg	VC0468_-=glutathione_synthetase 497715 139 -	cA	497715	VC0468	139		497715	139	-	VC0468					a	-3	0	0	0	0	0	0	0	0	0	0	a	-3	0	0	0	0	0	0	0	0	0	0
gaaatccattatatggagatgaatgatctacacttagagcAaggtgtagcactggccgatactaaagttgtcgagctgaaagaagatccgagcggttggta	gaaatccattatatggagatgaatgatctacacttagagcAagg	cA								497715	139	-	VC0468					g	-2	0	0	1	0	0	0	0	0	0	0	g	-2	0	0	0.884956	0	0	0	0	0	0	0
gaaatccattatatggagatgaatgatctacacttagagcAaggtgtagcactggccgatactaaagttgtcgagctgaaagaagatccgagcggttggta	gaaatccattatatggagatgaatgatctacacttagagcAagg	cA								497715	139	-	VC0468					c	-1	0	0	0	0	0	0	0	0	0	0	c	-1	0	0	0	0	0	0	0	0	0	0
gaaatccattatatggagatgaatgatctacacttagagcAaggtgtagcactggccgatactaaagttgtcgagctgaaagaagatccgagcggttggta	gaaatccattatatggagatgaatgatctacacttagagcAagg	cA								497715	139	-	VC0468					A	0	70	55	101	96	99	96	99	76	96	72	A	0	94.5946	91.6667	89.3805	88.8889	94.2857	94.1176	90	87.3563	95.0495	92.3077
gaaatccattatatggagatgaatgatctacacttagagcAaggtgtagcactggccgatactaaagttgtcgagctgaaagaagatccgagcggttggta	gaaatccattatatggagatgaatgatctacacttagagcAagg	cA								497715	139	-	VC0468					a	1	4	4	9	10	6	5	11	9	4	6	a	1	5.40541	6.66667	7.9646	9.25926	5.71429	4.90196	10	10.3448	3.9604	7.69231
gaaatccattatatggagatgaatgatctacacttagagcAaggtgtagcactggccgatactaaagttgtcgagctgaaagaagatccgagcggttggta	gaaatccattatatggagatgaatgatctacacttagagcAagg	cA								497715	139	-	VC0468					g	2	0	0	2	1	0	0	0	1	0	0	g	2	0	0	1.76991	0.925926	0	0	0	1.14943	0	0
gaaatccattatatggagatgaatgatctacacttagagcAaggtgtagcactggccgatactaaagttgtcgagctgaaagaagatccgagcggttggta	gaaatccattatatggagatgaatgatctacacttagagcAagg	cA								497715	139	-	VC0468					g	3	0	1	0	1	0	1	0	1	1	0	g	3	0	1.66667	0	0.925926	0	0.980392	0	1.14943	0.990099	0
ttgggttgatatcgaagagattactcgtcaaactgttcgtGaaattggttacgtgcactcagacatgggcttcgatgccaactcttgtgcggtactgaaca	ttgggttgatatcgaagagattactcgtcaaactgttcgtGaaa	tG	ttgggttgatatcgaagagattactcgtcaaactgttcgtGaaa	VC0472_-=S-adenosylmethionine_synthetase 501102 225 -	tG	501102	VC0472	225		501102	225	-	VC0472					c	-3	0	1	0	0	0	0	0	0	0	0	c	-3	0	0.413223	0	0	0	0	0	0	0	0
ttgggttgatatcgaagagattactcgtcaaactgttcgtGaaattggttacgtgcactcagacatgggcttcgatgccaactcttgtgcggtactgaaca	ttgggttgatatcgaagagattactcgtcaaactgttcgtGaaa	tG								501102	225	-	VC0472					g	-2	0	0	0	0	0	0	0	0	0	0	g	-2	0	0	0	0	0	0	0	0	0	0
ttgggttgatatcgaagagattactcgtcaaactgttcgtGaaattggttacgtgcactcagacatgggcttcgatgccaactcttgtgcggtactgaaca	ttgggttgatatcgaagagattactcgtcaaactgttcgtGaaa	tG								501102	225	-	VC0472					t	-1	1	0	1	1	0	1	9	2	0	0	t	-1	0.423729	0	0.221729	0.251256	0	0.37594	2.94118	0.673401	0	0
ttgggttgatatcgaagagattactcgtcaaactgttcgtGaaattggttacgtgcactcagacatgggcttcgatgccaactcttgtgcggtactgaaca	ttgggttgatatcgaagagattactcgtcaaactgttcgtGaaa	tG								501102	225	-	VC0472					G	0	225	225	428	374	262	252	272	281	374	357	G	0	95.339	92.9752	94.9002	93.9698	94.5848	94.7368	88.8889	94.6128	93.9698	92.7273
ttgggttgatatcgaagagattactcgtcaaactgttcgtGaaattggttacgtgcactcagacatgggcttcgatgccaactcttgtgcggtactgaaca	ttgggttgatatcgaagagattactcgtcaaactgttcgtGaaa	tG								501102	225	-	VC0472					a	1	4	6	12	9	5	6	9	5	8	9	a	1	1.69492	2.47934	2.66075	2.26131	1.80505	2.25564	2.94118	1.6835	2.01005	2.33766
ttgggttgatatcgaagagattactcgtcaaactgttcgtGaaattggttacgtgcactcagacatgggcttcgatgccaactcttgtgcggtactgaaca	ttgggttgatatcgaagagattactcgtcaaactgttcgtGaaa	tG								501102	225	-	VC0472					a	2	0	1	1	1	0	0	0	0	2	3	a	2	0	0.413223	0.221729	0.251256	0	0	0	0	0.502513	0.779221
ttgggttgatatcgaagagattactcgtcaaactgttcgtGaaattggttacgtgcactcagacatgggcttcgatgccaactcttgtgcggtactgaaca	ttgggttgatatcgaagagattactcgtcaaactgttcgtGaaa	tG								501102	225	-	VC0472					a	3	6	9	9	13	10	7	16	9	14	16	a	3	2.54237	3.71901	1.99557	3.26633	3.61011	2.63158	5.22876	3.0303	3.51759	4.15584
tcgccgtgccaaagcttagagtatcggttactattgccaaAcaatctgatagcgataggcgagatacgatgctgagggtagcaattaacggctttgggcgc	tcgccgtgccaaagcttagagtatcggttactattgccaaAcaa	aA	tcgccgtgccaaagcttagagtatcggttactattgccaaAcaa	VC0476_-=erythrose_4-phosphate_dehydrogenase 506884 -28 +	aA	506884	VC0476	-28		506884	-28	+	VC0476					c	-3	0	0	0	0	0	0	0	0	0	0	c	-3	0	0	0	0	0	0	0	0	0	0
tcgccgtgccaaagcttagagtatcggttactattgccaaAcaatctgatagcgataggcgagatacgatgctgagggtagcaattaacggctttgggcgc	tcgccgtgccaaagcttagagtatcggttactattgccaaAcaa	aA								506884	-28	+	VC0476					a	-2	0	0	0	0	0	0	0	1	0	1	a	-2	0	0	0	0	0	0	0	0.458716	0	0.27248
tcgccgtgccaaagcttagagtatcggttactattgccaaAcaatctgatagcgataggcgagatacgatgctgagggtagcaattaacggctttgggcgc	tcgccgtgccaaagcttagagtatcggttactattgccaaAcaa	aA								506884	-28	+	VC0476					a	-1	0	3	0	1	3	1	1	0	2	2	a	-1	0	1.14504	0	0.571429	1.2931	0.243309	0.724638	0	0.796813	0.544959
tcgccgtgccaaagcttagagtatcggttactattgccaaAcaatctgatagcgataggcgagatacgatgctgagggtagcaattaacggctttgggcgc	tcgccgtgccaaagcttagagtatcggttactattgccaaAcaa	aA								506884	-28	+	VC0476					A	0	205	248	369	163	222	393	129	209	245	352	A	0	96.2441	94.6565	95.3488	93.1429	95.6897	95.6204	93.4783	95.8716	97.6096	95.9128
tcgccgtgccaaagcttagagtatcggttactattgccaaAcaatctgatagcgataggcgagatacgatgctgagggtagcaattaacggctttgggcgc	tcgccgtgccaaagcttagagtatcggttactattgccaaAcaa	aA								506884	-28	+	VC0476					c	1	4	6	8	5	1	9	4	5	2	5	c	1	1.87793	2.29008	2.06718	2.85714	0.431034	2.18978	2.89855	2.29358	0.796813	1.3624
tcgccgtgccaaagcttagagtatcggttactattgccaaAcaatctgatagcgataggcgagatacgatgctgagggtagcaattaacggctttgggcgc	tcgccgtgccaaagcttagagtatcggttactattgccaaAcaa	aA								506884	-28	+	VC0476					a	2	1	2	2	6	3	3	3	1	1	4	a	2	0.469484	0.763359	0.516796	3.42857	1.2931	0.729927	2.17391	0.458716	0.398406	1.08992
tcgccgtgccaaagcttagagtatcggttactattgccaaAcaatctgatagcgataggcgagatacgatgctgagggtagcaattaacggctttgggcgc	tcgccgtgccaaagcttagagtatcggttactattgccaaAcaa	aA								506884	-28	+	VC0476					a	3	3	3	8	0	3	5	1	2	1	3	a	3	1.40845	1.14504	2.06718	0	1.2931	1.21655	0.724638	0.917431	0.398406	0.817439
agagactgaatctatgcactgcttcgcttatgatgtgggcAgtcgatgacattaaggatcgaaacgatgaaattatttgcaccggtggttttactgctctc	agagactgaatctatgcactgcttcgcttatgatgtgggcAgtc	cA	agagactgaatctatgcactgcttcgcttatgatgtgggcAgtc	VC0483_-=hypothetical_protein 513475 -5 +	cA	513475	VC0483	-5		513475	-5	+	VC0483					g	-3	0	0	0	0	0	0	0	0	0	1	g	-3	0	0	0	0	0	0	0	0	0	0.144092
agagactgaatctatgcactgcttcgcttatgatgtgggcAgtcgatgacattaaggatcgaaacgatgaaattatttgcaccggtggttttactgctctc	agagactgaatctatgcactgcttcgcttatgatgtgggcAgtc	cA								513475	-5	+	VC0483					g	-2	0	0	0	0	0	0	0	0	0	0	g	-2	0	0	0	0	0	0	0	0	0	0
agagactgaatctatgcactgcttcgcttatgatgtgggcAgtcgatgacattaaggatcgaaacgatgaaattatttgcaccggtggttttactgctctc	agagactgaatctatgcactgcttcgcttatgatgtgggcAgtc	cA								513475	-5	+	VC0483					c	-1	1	0	1	0	0	0	0	0	0	0	c	-1	0.151057	0	0.0838223	0	0	0	0	0	0	0
agagactgaatctatgcactgcttcgcttatgatgtgggcAgtcgatgacattaaggatcgaaacgatgaaattatttgcaccggtggttttactgctctc	agagactgaatctatgcactgcttcgcttatgatgtgggcAgtc	cA								513475	-5	+	VC0483					A	0	625	850	1151	388	634	1027	215	354	334	666	A	0	94.4109	94.4444	96.4795	96.2779	95.1952	95.269	94.7137	95.1613	95.977	95.9654
agagactgaatctatgcactgcttcgcttatgatgtgggcAgtcgatgacattaaggatcgaaacgatgaaattatttgcaccggtggttttactgctctc	agagactgaatctatgcactgcttcgcttatgatgtgggcAgtc	cA								513475	-5	+	VC0483					g	1	33	48	40	14	31	48	12	17	14	27	g	1	4.98489	5.33333	3.35289	3.47395	4.65465	4.45269	5.28634	4.56989	4.02299	3.89049
agagactgaatctatgcactgcttcgcttatgatgtgggcAgtcgatgacattaaggatcgaaacgatgaaattatttgcaccggtggttttactgctctc	agagactgaatctatgcactgcttcgcttatgatgtgggcAgtc	cA								513475	-5	+	VC0483					t	2	1	1	0	1	1	1	0	0	0	0	t	2	0.151057	0.111111	0	0.248139	0.15015	0.0927644	0	0	0	0
agagactgaatctatgcactgcttcgcttatgatgtgggcAgtcgatgacattaaggatcgaaacgatgaaattatttgcaccggtggttttactgctctc	agagactgaatctatgcactgcttcgcttatgatgtgggcAgtc	cA								513475	-5	+	VC0483					c	3	2	1	1	0	0	2	0	1	0	0	c	3	0.302115	0.111111	0.0838223	0	0	0.185529	0	0.268817	0	0
gatttattgagctagactgagtaataagtaaactactgacCttttcatcaataatgctcattgattgaaagaaagtgacagttactttctgtggtgcttag	gatttattgagctagactgagtaataagtaaactactgacCttt	cC	gatttattgagctagactgagtaataagtaaactactgacCttt	VC0484_-=hypothetical_protein 514427 -102 +	cC	514427	VC0484	-102		514427	-102	+	VC0484					g	-3	1	0	0	0	0	0	0	0	1	0	g	-3	0.909091	0	0	0	0	0	0	0	0.699301	0
gatttattgagctagactgagtaataagtaaactactgacCttttcatcaataatgctcattgattgaaagaaagtgacagttactttctgtggtgcttag	gatttattgagctagactgagtaataagtaaactactgacCttt	cC								514427	-102	+	VC0484					a	-2	0	0	0	1	0	0	0	1	0	0	a	-2	0	0	0	0.37594	0	0	0	0.684932	0	0
gatttattgagctagactgagtaataagtaaactactgacCttttcatcaataatgctcattgattgaaagaaagtgacagttactttctgtggtgcttag	gatttattgagctagactgagtaataagtaaactactgacCttt	cC								514427	-102	+	VC0484					c	-1	0	1	1	2	0	0	0	0	0	0	c	-1	0	0.595238	0.371747	0.75188	0	0	0	0	0	0
gatttattgagctagactgagtaataagtaaactactgacCttttcatcaataatgctcattgattgaaagaaagtgacagttactttctgtggtgcttag	gatttattgagctagactgagtaataagtaaactactgacCttt	cC								514427	-102	+	VC0484					C	0	89	122	136	194	81	129	76	100	109	169	C	0	80.9091	72.619	50.5576	72.9323	84.375	80.625	80.8511	68.4932	76.2238	72.8448
gatttattgagctagactgagtaataagtaaactactgacCttttcatcaataatgctcattgattgaaagaaagtgacagttactttctgtggtgcttag	gatttattgagctagactgagtaataagtaaactactgacCttt	cC								514427	-102	+	VC0484					t	1	13	35	105	48	11	22	14	33	27	46	t	1	11.8182	20.8333	39.0335	18.0451	11.4583	13.75	14.8936	22.6027	18.8811	19.8276
gatttattgagctagactgagtaataagtaaactactgacCttttcatcaataatgctcattgattgaaagaaagtgacagttactttctgtggtgcttag	gatttattgagctagactgagtaataagtaaactactgacCttt	cC								514427	-102	+	VC0484					t	2	5	8	19	12	3	6	2	7	3	11	t	2	4.54545	4.7619	7.0632	4.51128	3.125	3.75	2.12766	4.79452	2.0979	4.74138
gatttattgagctagactgagtaataagtaaactactgacCttttcatcaataatgctcattgattgaaagaaagtgacagttactttctgtggtgcttag	gatttattgagctagactgagtaataagtaaactactgacCttt	cC								514427	-102	+	VC0484					t	3	2	2	8	9	1	3	2	5	3	6	t	3	1.81818	1.19048	2.97398	3.38346	1.04167	1.875	2.12766	3.42466	2.0979	2.58621
aaatggacttatttgtttcgttttaactatacttcgtttcGattcgtaactttaattgtgttttataatgtcgaaacgaaatacacaactgagaaggcaca	aaatggacttatttgtttcgttttaactatacttcgtttcGatt	cG	aaatggacttatttgtttcgttttaactatacttcgtttcGatt	VC0486_-=DeoR_family_transcriptional_regulator 516545 -15 +	cG	516545	VC0486	-15		516545	-15	+	VC0486					t	-3	3	0	0	0	0	0	1	4	0	1	t	-3	1.07143	0	0	0	0	0	0.471698	0.492611	0	0.142045
aaatggacttatttgtttcgttttaactatacttcgtttcGattcgtaactttaattgtgttttataatgtcgaaacgaaatacacaactgagaaggcaca	aaatggacttatttgtttcgttttaactatacttcgtttcGatt	cG								516545	-15	+	VC0486					t	-2	18	63	145	43	19	41	21	92	18	72	t	-2	6.42857	10.0159	9.05119	8.06754	8.37004	5.92486	9.90566	11.33	5.71429	10.2273
aaatggacttatttgtttcgttttaactatacttcgtttcGattcgtaactttaattgtgttttataatgtcgaaacgaaatacacaactgagaaggcaca	aaatggacttatttgtttcgttttaactatacttcgtttcGatt	cG								516545	-15	+	VC0486					c	-1	15	26	59	15	11	19	8	32	11	22	c	-1	5.35714	4.13355	3.6829	2.81426	4.84581	2.74566	3.77358	3.94089	3.49206	3.125
aaatggacttatttgtttcgttttaactatacttcgtttcGattcgtaactttaattgtgttttataatgtcgaaacgaaatacacaactgagaaggcaca	aaatggacttatttgtttcgttttaactatacttcgtttcGatt	cG								516545	-15	+	VC0486					G	0	239	532	1359	464	191	623	174	667	275	597	G	0	85.3571	84.5787	84.8315	87.0544	84.141	90.0289	82.0755	82.1429	87.3016	84.8011
aaatggacttatttgtttcgttttaactatacttcgtttcGattcgtaactttaattgtgttttataatgtcgaaacgaaatacacaactgagaaggcaca	aaatggacttatttgtttcgttttaactatacttcgtttcGatt	cG								516545	-15	+	VC0486					a	1	4	7	34	8	6	8	7	11	8	11	a	1	1.42857	1.11288	2.12235	1.50094	2.64317	1.15607	3.30189	1.35468	2.53968	1.5625
aaatggacttatttgtttcgttttaactatacttcgtttcGattcgtaactttaattgtgttttataatgtcgaaacgaaatacacaactgagaaggcaca	aaatggacttatttgtttcgttttaactatacttcgtttcGatt	cG								516545	-15	+	VC0486					t	2	0	1	5	3	0	1	1	3	3	1	t	2	0	0.158983	0.31211	0.562852	0	0.144509	0.471698	0.369458	0.952381	0.142045
aaatggacttatttgtttcgttttaactatacttcgtttcGattcgtaactttaattgtgttttataatgtcgaaacgaaatacacaactgagaaggcaca	aaatggacttatttgtttcgttttaactatacttcgtttcGatt	cG								516545	-15	+	VC0486					t	3	1	0	0	0	0	0	0	3	0	0	t	3	0.357143	0	0	0	0	0	0	0.369458	0	0
cctctttttctcttcgatgccgtttggcatgatcgcaactGagcaatacgcttggttctattatggcggcgggatgccgttgatggagaaggtgtacgcgc	cctctttttctcttcgatgccgtttggcatgatcgcaactGagc	tG	cctctttttctcttcgatgccgtttggcatgatcgcaactGagc	VC0488_-=ABC_transporter_substrate-binding_protein 520011 366 -	tG	520011	VC0488	366		520011	366	-	VC0488					a	-3	0	0	1	1	0	0	0	1	0	0	a	-3	0	0	0.403226	0.373134	0	0	0	0.3125	0	0
cctctttttctcttcgatgccgtttggcatgatcgcaactGagcaatacgcttggttctattatggcggcgggatgccgttgatggagaaggtgtacgcgc	cctctttttctcttcgatgccgtttggcatgatcgcaactGagc	tG								520011	366	-	VC0488					c	-2	0	0	0	0	0	0	0	0	0	0	c	-2	0	0	0	0	0	0	0	0	0	0
cctctttttctcttcgatgccgtttggcatgatcgcaactGagcaatacgcttggttctattatggcggcgggatgccgttgatggagaaggtgtacgcgc	cctctttttctcttcgatgccgtttggcatgatcgcaactGagc	tG								520011	366	-	VC0488					t	-1	8	18	9	7	2	10	12	20	9	10	t	-1	5.26316	5.60748	3.62903	2.61194	1.02564	3.7594	5.7971	6.25	3.81356	2.57732
cctctttttctcttcgatgccgtttggcatgatcgcaactGagcaatacgcttggttctattatggcggcgggatgccgttgatggagaaggtgtacgcgc	cctctttttctcttcgatgccgtttggcatgatcgcaactGagc	tG								520011	366	-	VC0488					G	0	140	295	232	253	190	248	190	291	224	367	G	0	92.1053	91.9003	93.5484	94.403	97.4359	93.2331	91.7874	90.9375	94.9153	94.5876
cctctttttctcttcgatgccgtttggcatgatcgcaactGagcaatacgcttggttctattatggcggcgggatgccgttgatggagaaggtgtacgcgc	cctctttttctcttcgatgccgtttggcatgatcgcaactGagc	tG								520011	366	-	VC0488					a	1	4	8	4	6	3	8	5	7	3	10	a	1	2.63158	2.49221	1.6129	2.23881	1.53846	3.00752	2.41546	2.1875	1.27119	2.57732
cctctttttctcttcgatgccgtttggcatgatcgcaactGagcaatacgcttggttctattatggcggcgggatgccgttgatggagaaggtgtacgcgc	cctctttttctcttcgatgccgtttggcatgatcgcaactGagc	tG								520011	366	-	VC0488					g	2	0	0	1	1	0	0	0	0	0	1	g	2	0	0	0.403226	0.373134	0	0	0	0	0	0.257732
cctctttttctcttcgatgccgtttggcatgatcgcaactGagcaatacgcttggttctattatggcggcgggatgccgttgatggagaaggtgtacgcgc	cctctttttctcttcgatgccgtttggcatgatcgcaactGagc	tG								520011	366	-	VC0488					c	3	0	0	1	0	0	0	0	1	0	0	c	3	0	0	0.403226	0	0	0	0	0.3125	0	0
ttctctggaagcttcccctgtaccaaactacattatatatGatcagccaagtcaagtttatttcccgagtaagcttcgacaccaagcgactcctgaggaag	ttctctggaagcttcccctgtaccaaactacattatatatGatc	tG	ttctctggaagcttcccctgtaccaaactacattatatatGatc	VC0489_-=hemolysin 523428 -1034 -	tG	523428	VC0489	-1034		523428	-1034	-	VC0489					t	-3	1	0	0	0	0	0	0	0	0	1	t	-3	1.31579	0	0	0	0	0	0	0	0	1.1236
ttctctggaagcttcccctgtaccaaactacattatatatGatcagccaagtcaagtttatttcccgagtaagcttcgacaccaagcgactcctgaggaag	ttctctggaagcttcccctgtaccaaactacattatatatGatc	tG								523428	-1034	-	VC0489					a	-2	0	0	0	0	0	0	0	2	0	0	a	-2	0	0	0	0	0	0	0	2.77778	0	0
ttctctggaagcttcccctgtaccaaactacattatatatGatcagccaagtcaagtttatttcccgagtaagcttcgacaccaagcgactcctgaggaag	ttctctggaagcttcccctgtaccaaactacattatatatGatc	tG								523428	-1034	-	VC0489					t	-1	1	0	0	0	0	0	0	1	0	1	t	-1	1.31579	0	0	0	0	0	0	1.38889	0	1.1236
ttctctggaagcttcccctgtaccaaactacattatatatGatcagccaagtcaagtttatttcccgagtaagcttcgacaccaagcgactcctgaggaag	ttctctggaagcttcccctgtaccaaactacattatatatGatc	tG								523428	-1034	-	VC0489					G	0	68	78	73	140	86	93	80	63	128	81	G	0	89.4737	95.122	97.3333	94.5946	94.5055	95.8763	88.8889	87.5	93.4307	91.0112
ttctctggaagcttcccctgtaccaaactacattatatatGatcagccaagtcaagtttatttcccgagtaagcttcgacaccaagcgactcctgaggaag	ttctctggaagcttcccctgtaccaaactacattatatatGatc	tG								523428	-1034	-	VC0489					a	1	3	4	1	7	4	4	8	5	6	5	a	1	3.94737	4.87805	1.33333	4.72973	4.3956	4.12371	8.88889	6.94444	4.37956	5.61798
ttctctggaagcttcccctgtaccaaactacattatatatGatcagccaagtcaagtttatttcccgagtaagcttcgacaccaagcgactcctgaggaag	ttctctggaagcttcccctgtaccaaactacattatatatGatc	tG								523428	-1034	-	VC0489					t	2	3	0	1	1	0	0	2	1	3	1	t	2	3.94737	0	1.33333	0.675676	0	0	2.22222	1.38889	2.18978	1.1236
ttctctggaagcttcccctgtaccaaactacattatatatGatcagccaagtcaagtttatttcccgagtaagcttcgacaccaagcgactcctgaggaag	ttctctggaagcttcccctgtaccaaactacattatatatGatc	tG								523428	-1034	-	VC0489					c	3	0	0	0	0	1	0	0	0	0	0	c	3	0	0	0	0	1.0989	0	0	0	0	0
aaacttgacttggctgatcatatataatgtagtttggtacAggggaagcttccagagaagaaaagtgttggtgcaatgctaaagttatggctacatggtag	aaacttgacttggctgatcatatataatgtagtttggtacAggg	cA	aaacttgacttggctgatcatatataatgtagtttggtacAggg	VC0494_-=hypothetical_protein 523450 -4855 +	cA	523450	VC0494	-4855		523450	-4855	+	VC0494					t	-3	0	0	0	0	0	0	1	0	0	0	t	-3	0	0	0	0	0	0	0.198807	0	0	0
aaacttgacttggctgatcatatataatgtagtttggtacAggggaagcttccagagaagaaaagtgttggtgcaatgctaaagttatggctacatggtag	aaacttgacttggctgatcatatataatgtagtttggtacAggg	cA								523450	-4855	+	VC0494					a	-2	3	2	1	3	0	2	2	2	1	3	a	-2	1.50754	0.60241	0.254453	0.852273	0	0.566572	0.397614	0.506329	0.233645	0.592885
aaacttgacttggctgatcatatataatgtagtttggtacAggggaagcttccagagaagaaaagtgttggtgcaatgctaaagttatggctacatggtag	aaacttgacttggctgatcatatataatgtagtttggtacAggg	cA								523450	-4855	+	VC0494					c	-1	2	4	1	2	4	8	3	5	4	1	c	-1	1.00503	1.20482	0.254453	0.568182	1.36986	2.26629	0.596421	1.26582	0.934579	0.197628
aaacttgacttggctgatcatatataatgtagtttggtacAggggaagcttccagagaagaaaagtgttggtgcaatgctaaagttatggctacatggtag	aaacttgacttggctgatcatatataatgtagtttggtacAggg	cA								523450	-4855	+	VC0494					A	0	186	324	380	339	282	333	483	372	408	485	A	0	93.4673	97.5904	96.6921	96.3068	96.5753	94.3343	96.0239	94.1772	95.3271	95.8498
aaacttgacttggctgatcatatataatgtagtttggtacAggggaagcttccagagaagaaaagtgttggtgcaatgctaaagttatggctacatggtag	aaacttgacttggctgatcatatataatgtagtttggtacAggg	cA								523450	-4855	+	VC0494					g	1	7	2	8	8	3	10	8	12	12	13	g	1	3.51759	0.60241	2.03562	2.27273	1.0274	2.83286	1.59046	3.03797	2.80374	2.56917
aaacttgacttggctgatcatatataatgtagtttggtacAggggaagcttccagagaagaaaagtgttggtgcaatgctaaagttatggctacatggtag	aaacttgacttggctgatcatatataatgtagtttggtacAggg	cA								523450	-4855	+	VC0494					g	2	0	0	2	0	3	0	5	1	2	3	g	2	0	0	0.508906	0	1.0274	0	0.994036	0.253165	0.46729	0.592885
aaacttgacttggctgatcatatataatgtagtttggtacAggggaagcttccagagaagaaaagtgttggtgcaatgctaaagttatggctacatggtag	aaacttgacttggctgatcatatataatgtagtttggtacAggg	cA								523450	-4855	+	VC0494					g	3	1	0	1	0	0	0	1	3	1	1	g	3	0.502513	0	0.254453	0	0	0	0.198807	0.759494	0.233645	0.197628
attggctttcttctgcgcaagcatatgttataaaagctatGgaactaggactagtcaatagtgataaggatatataccaacttaagccagaacgactttta	attggctttcttctgcgcaagcatatgttataaaagctatGgaa	tG	attggctttcttctgcgcaagcatatgttataaaagctatGgaa	VC0490_-=hypothetical_protein 524392 725 -	tG	524392	VC0490	725		524392	725	-	VC0490					t	-3	1	2	0	1	0	0	2	1	0	1	t	-3	0.628931	0.970874	0	0.529101	0	0	1.72414	0.588235	0	0.395257
attggctttcttctgcgcaagcatatgttataaaagctatGgaactaggactagtcaatagtgataaggatatataccaacttaagccagaacgactttta	attggctttcttctgcgcaagcatatgttataaaagctatGgaa	tG								524392	725	-	VC0490					a	-2	0	1	2	1	2	0	0	0	2	0	a	-2	0	0.485437	1.83486	0.529101	1.34228	0	0	0	0.775194	0
attggctttcttctgcgcaagcatatgttataaaagctatGgaactaggactagtcaatagtgataaggatatataccaacttaagccagaacgactttta	attggctttcttctgcgcaagcatatgttataaaagctatGgaa	tG								524392	725	-	VC0490					t	-1	3	0	0	1	0	0	1	3	0	1	t	-1	1.88679	0	0	0.529101	0	0	0.862069	1.76471	0	0.395257
attggctttcttctgcgcaagcatatgttataaaagctatGgaactaggactagtcaatagtgataaggatatataccaacttaagccagaacgactttta	attggctttcttctgcgcaagcatatgttataaaagctatGgaa	tG								524392	725	-	VC0490					G	0	145	187	102	177	138	145	103	160	245	238	G	0	91.195	90.7767	93.578	93.6508	92.6174	96.0265	88.7931	94.1176	94.9612	94.0711
attggctttcttctgcgcaagcatatgttataaaagctatGgaactaggactagtcaatagtgataaggatatataccaacttaagccagaacgactttta	attggctttcttctgcgcaagcatatgttataaaagctatGgaa	tG								524392	725	-	VC0490					g	1	6	10	5	7	9	5	7	5	8	10	g	1	3.77358	4.85437	4.58716	3.7037	6.04027	3.31126	6.03448	2.94118	3.10078	3.95257
attggctttcttctgcgcaagcatatgttataaaagctatGgaactaggactagtcaatagtgataaggatatataccaacttaagccagaacgactttta	attggctttcttctgcgcaagcatatgttataaaagctatGgaa	tG								524392	725	-	VC0490					a	2	2	0	0	0	0	1	3	0	1	1	a	2	1.25786	0	0	0	0	0.662252	2.58621	0	0.387597	0.395257
attggctttcttctgcgcaagcatatgttataaaagctatGgaactaggactagtcaatagtgataaggatatataccaacttaagccagaacgactttta	attggctttcttctgcgcaagcatatgttataaaagctatGgaa	tG								524392	725	-	VC0490					a	3	2	6	0	2	0	0	0	1	2	2	a	3	1.25786	2.91262	0	1.0582	0	0	0	0.588235	0.775194	0.790514
aacttaataaaaatagcgttgagttaagtataatatatccAactgcttatctttatgaatgagcatcgagtgagcaaggctattgcctcattatgtataaa	aacttaataaaaatagcgttgagttaagtataatatatccAact	cA	aacttaataaaaatagcgttgagttaagtataatatatccAact	VC0503_-=hypothetical_protein 536732 1314 +	cA	536732	VC0503	1314		536732	1314	+	VC0503					t	-3	0	0	0	0	0	0	0	0	0	0	t	-3	0	0	0	0	0	0	0	0	0	0
aacttaataaaaatagcgttgagttaagtataatatatccAactgcttatctttatgaatgagcatcgagtgagcaaggctattgcctcattatgtataaa	aacttaataaaaatagcgttgagttaagtataatatatccAact	cA								536732	1314	+	VC0503					c	-2	0	0	0	0	0	0	0	0	0	0	c	-2	0	0	0	0	0	0	0	0	0	0
aacttaataaaaatagcgttgagttaagtataatatatccAactgcttatctttatgaatgagcatcgagtgagcaaggctattgcctcattatgtataaa	aacttaataaaaatagcgttgagttaagtataatatatccAact	cA								536732	1314	+	VC0503					c	-1	2	0	0	2	2	2	8	10	4	1	c	-1	1.78571	0	0	0.966184	0.757576	0.564972	2.22841	2.27273	1.15274	0.444444
aacttaataaaaatagcgttgagttaagtataatatatccAactgcttatctttatgaatgagcatcgagtgagcaaggctattgcctcattatgtataaa	aacttaataaaaatagcgttgagttaagtataatatatccAact	cA								536732	1314	+	VC0503					A	0	104	133	221	195	249	325	331	399	323	205	A	0	92.8571	91.7241	91.3223	94.2029	94.3182	91.8079	92.2006	90.6818	93.0836	91.1111
aacttaataaaaatagcgttgagttaagtataatatatccAactgcttatctttatgaatgagcatcgagtgagcaaggctattgcctcattatgtataaa	aacttaataaaaatagcgttgagttaagtataatatatccAact	cA								536732	1314	+	VC0503					a	1	3	6	16	6	6	16	11	12	8	7	a	1	2.67857	4.13793	6.61157	2.89855	2.27273	4.51977	3.06407	2.72727	2.30548	3.11111
aacttaataaaaatagcgttgagttaagtataatatatccAactgcttatctttatgaatgagcatcgagtgagcaaggctattgcctcattatgtataaa	aacttaataaaaatagcgttgagttaagtataatatatccAact	cA								536732	1314	+	VC0503					c	2	0	0	1	1	3	4	3	3	4	3	c	2	0	0	0.413223	0.483092	1.13636	1.12994	0.835655	0.681818	1.15274	1.33333
aacttaataaaaatagcgttgagttaagtataatatatccAactgcttatctttatgaatgagcatcgagtgagcaaggctattgcctcattatgtataaa	aacttaataaaaatagcgttgagttaagtataatatatccAact	cA								536732	1314	+	VC0503					t	3	3	6	4	3	4	7	6	16	8	9	t	3	2.67857	4.13793	1.65289	1.44928	1.51515	1.9774	1.67131	3.63636	2.30548	4
agtgctttacaaaggaaggacgatcggattaaaattccgcAccattttgatctggctggttatcgacttggcgcacaagggttcttgctgctctggtcatc	agtgctttacaaaggaaggacgatcggattaaaattccgcAcca	cA	agtgctttacaaaggaaggacgatcggattaaaattccgcAcca	VC0520_rpsU=30S_ribosomal_protein_S21 555027 -104 -	cA	555027	VC0520	-104		555027	-104	-	VC0520					c	-3	0	0	0	0	0	0	0	0	0	0	c	-3	0	0	0	0	0	0	0	0	0	0
agtgctttacaaaggaaggacgatcggattaaaattccgcAccattttgatctggctggttatcgacttggcgcacaagggttcttgctgctctggtcatc	agtgctttacaaaggaaggacgatcggattaaaattccgcAcca	cA								555027	-104	-	VC0520					g	-2	0	0	0	0	0	0	0	0	0	0	g	-2	0	0	0	0	0	0	0	0	0	0
agtgctttacaaaggaaggacgatcggattaaaattccgcAccattttgatctggctggttatcgacttggcgcacaagggttcttgctgctctggtcatc	agtgctttacaaaggaaggacgatcggattaaaattccgcAcca	cA								555027	-104	-	VC0520					c	-1	0	0	3	0	3	0	0	1	0	2	c	-1	0	0	0.3861	0	0.837989	0	0	0.581395	0	0.557103
agtgctttacaaaggaaggacgatcggattaaaattccgcAccattttgatctggctggttatcgacttggcgcacaagggttcttgctgctctggtcatc	agtgctttacaaaggaaggacgatcggattaaaattccgcAcca	cA								555027	-104	-	VC0520					A	0	111	223	654	292	327	759	76	148	199	309	A	0	93.2773	85.1145	84.1699	89.5706	91.3408	91.1164	91.5663	86.0465	90.0452	86.0724
agtgctttacaaaggaaggacgatcggattaaaattccgcAccattttgatctggctggttatcgacttggcgcacaagggttcttgctgctctggtcatc	agtgctttacaaaggaaggacgatcggattaaaattccgcAcca	cA								555027	-104	-	VC0520					c	1	4	18	56	13	14	35	3	6	10	24	c	1	3.36134	6.87023	7.20721	3.98773	3.91061	4.20168	3.61446	3.48837	4.52489	6.68524
agtgctttacaaaggaaggacgatcggattaaaattccgcAccattttgatctggctggttatcgacttggcgcacaagggttcttgctgctctggtcatc	agtgctttacaaaggaaggacgatcggattaaaattccgcAcca	cA								555027	-104	-	VC0520					c	2	3	19	57	18	12	33	3	16	11	23	c	2	2.52101	7.25191	7.33591	5.52147	3.35196	3.96158	3.61446	9.30233	4.97738	6.40669
agtgctttacaaaggaaggacgatcggattaaaattccgcAccattttgatctggctggttatcgacttggcgcacaagggttcttgctgctctggtcatc	agtgctttacaaaggaaggacgatcggattaaaattccgcAcca	cA								555027	-104	-	VC0520					a	3	1	2	7	3	2	6	1	1	1	1	a	3	0.840336	0.763359	0.900901	0.920245	0.558659	0.720288	1.20482	0.581395	0.452489	0.278552
aaggtttgtttgtcgcgccaaggcgaggtaacatgacgtcAtatttgattttagatggcagcgtgctgagaaaactatgcgcattattggtattgaaacct	aaggtttgtttgtcgcgccaaggcgaggtaacatgacgtcAtat	cA	aaggtttgtttgtcgcgccaaggcgaggtaacatgacgtcAtat	VC0521_gcp=DNA-binding/iron_metalloprotein/AP_endonuclease 555128 -36 +	cA	555128	VC0521	-36		555128	-36	+	VC0521					g	-3	0	0	0	0	1	0	0	0	0	0	g	-3	0	0	0	0	0.152672	0	0	0	0	0
aaggtttgtttgtcgcgccaaggcgaggtaacatgacgtcAtatttgattttagatggcagcgtgctgagaaaactatgcgcattattggtattgaaacct	aaggtttgtttgtcgcgccaaggcgaggtaacatgacgtcAtat	cA								555128	-36	+	VC0521					t	-2	0	0	0	0	0	0	0	0	0	0	t	-2	0	0	0	0	0	0	0	0	0	0
aaggtttgtttgtcgcgccaaggcgaggtaacatgacgtcAtatttgattttagatggcagcgtgctgagaaaactatgcgcattattggtattgaaacct	aaggtttgtttgtcgcgccaaggcgaggtaacatgacgtcAtat	cA								555128	-36	+	VC0521					c	-1	0	5	1	0	3	2	1	0	1	0	c	-1	0	0.813008	0.158983	0	0.458015	0.199203	0.268817	0	0.168634	0
aaggtttgtttgtcgcgccaaggcgaggtaacatgacgtcAtatttgattttagatggcagcgtgctgagaaaactatgcgcattattggtattgaaacct	aaggtttgtttgtcgcgccaaggcgaggtaacatgacgtcAtat	cA								555128	-36	+	VC0521					A	0	415	590	611	313	634	970	360	358	577	676	A	0	94.9657	95.935	97.1383	96.904	96.7939	96.6135	96.7742	97.2826	97.3019	96.1593
aaggtttgtttgtcgcgccaaggcgaggtaacatgacgtcAtatttgattttagatggcagcgtgctgagaaaactatgcgcattattggtattgaaacct	aaggtttgtttgtcgcgccaaggcgaggtaacatgacgtcAtat	cA								555128	-36	+	VC0521					t	1	16	12	14	5	11	25	5	9	13	15	t	1	3.66133	1.95122	2.22576	1.54799	1.67939	2.49004	1.34409	2.44565	2.19224	2.13371
aaggtttgtttgtcgcgccaaggcgaggtaacatgacgtcAtatttgattttagatggcagcgtgctgagaaaactatgcgcattattggtattgaaacct	aaggtttgtttgtcgcgccaaggcgaggtaacatgacgtcAtat	cA								555128	-36	+	VC0521					a	2	2	3	0	3	4	4	3	0	0	5	a	2	0.457666	0.487805	0	0.928793	0.610687	0.398406	0.806452	0	0	0.711238
aaggtttgtttgtcgcgccaaggcgaggtaacatgacgtcAtatttgattttagatggcagcgtgctgagaaaactatgcgcattattggtattgaaacct	aaggtttgtttgtcgcgccaaggcgaggtaacatgacgtcAtat	cA								555128	-36	+	VC0521					t	3	4	5	3	2	2	3	3	1	2	7	t	3	0.915332	0.813008	0.476948	0.619195	0.305344	0.298805	0.806452	0.271739	0.337268	0.995733
tcggatacccaaaccgatgaaaaaatcgtactatccgctcAatcgcgatatgatatacccaaacctgttcaagatgctaaatcctaaaagattttttctta	tcggatacccaaaccgatgaaaaaatcgtactatccgctcAatc	cA	tcggatacccaaaccgatgaaaaaatcgtactatccgctcAatc	VC0523_-=glycerol-3-phosphate_acyltransferase_PlsY 557947 -124 -	cA	557947	VC0523	-124		557947	-124	-	VC0523					c	-3	0	0	0	0	0	0	0	0	0	0	c	-3	0	0	0	0	0	0	0	0	0	0
tcggatacccaaaccgatgaaaaaatcgtactatccgctcAatcgcgatatgatatacccaaacctgttcaagatgctaaatcctaaaagattttttctta	tcggatacccaaaccgatgaaaaaatcgtactatccgctcAatc	cA								557947	-124	-	VC0523					t	-2	0	0	0	0	0	0	0	0	0	0	t	-2	0	0	0	0	0	0	0	0	0	0
tcggatacccaaaccgatgaaaaaatcgtactatccgctcAatcgcgatatgatatacccaaacctgttcaagatgctaaatcctaaaagattttttctta	tcggatacccaaaccgatgaaaaaatcgtactatccgctcAatc	cA								557947	-124	-	VC0523					c	-1	0	0	0	0	0	0	0	0	0	0	c	-1	0	0	0	0	0	0	0	0	0	0
tcggatacccaaaccgatgaaaaaatcgtactatccgctcAatcgcgatatgatatacccaaacctgttcaagatgctaaatcctaaaagattttttctta	tcggatacccaaaccgatgaaaaaatcgtactatccgctcAatc	cA								557947	-124	-	VC0523					A	0	92	113	258	150	82	160	86	160	116	157	A	0	95.8333	92.623	94.8529	94.3396	89.1304	94.6746	89.5833	88.3978	86.5672	94.012
tcggatacccaaaccgatgaaaaaatcgtactatccgctcAatcgcgatatgatatacccaaacctgttcaagatgctaaatcctaaaagattttttctta	tcggatacccaaaccgatgaaaaaatcgtactatccgctcAatc	cA								557947	-124	-	VC0523					a	1	4	9	12	8	10	9	10	20	17	10	a	1	4.16667	7.37705	4.41176	5.03145	10.8696	5.32544	10.4167	11.0497	12.6866	5.98802
tcggatacccaaaccgatgaaaaaatcgtactatccgctcAatcgcgatatgatatacccaaacctgttcaagatgctaaatcctaaaagattttttctta	tcggatacccaaaccgatgaaaaaatcgtactatccgctcAatc	cA								557947	-124	-	VC0523					t	2	0	0	1	0	0	0	0	1	1	0	t	2	0	0	0.367647	0	0	0	0	0.552486	0.746269	0
tcggatacccaaaccgatgaaaaaatcgtactatccgctcAatcgcgatatgatatacccaaacctgttcaagatgctaaatcctaaaagattttttctta	tcggatacccaaaccgatgaaaaaatcgtactatccgctcAatc	cA								557947	-124	-	VC0523					c	3	0	0	1	1	0	0	0	0	0	0	c	3	0	0	0.367647	0.628931	0	0	0	0	0	0
gacggttgatcaaacaaaaacaaaggagtatgttgaacctGtcggtaaacaaaatgttaatgttaatgtagcaaaagctaaaccttcggatgagaagatag	gacggttgatcaaacaaaaacaaaggagtatgttgaacctGtcg	tG	gacggttgatcaaacaaaaacaaaggagtatgttgaacctGtcg	VC0534_-=RNA_polymerase_sigma-38_factor 564236 -496 +	tG	564236	VC0534	-496		564236	-496	+	VC0534					c	-3	0	0	0	0	0	0	0	0	0	0	c	-3	0	0	0	0	0	0	0	0	0	0
gacggttgatcaaacaaaaacaaaggagtatgttgaacctGtcggtaaacaaaatgttaatgttaatgtagcaaaagctaaaccttcggatgagaagatag	gacggttgatcaaacaaaaacaaaggagtatgttgaacctGtcg	tG								564236	-496	+	VC0534					c	-2	3	9	1	1	1	0	6	5	7	1	c	-2	0.0610004	0.0921659	0.0443262	0.0381825	0.0182815	0	0.0673476	0.0367485	0.0801374	0.014243
gacggttgatcaaacaaaaacaaaggagtatgttgaacctGtcggtaaacaaaatgttaatgttaatgtagcaaaagctaaaccttcggatgagaagatag	gacggttgatcaaacaaaaacaaaggagtatgttgaacctGtcg	tG								564236	-496	+	VC0534					t	-1	746	1564	45	60	27	23	1665	2775	45	31	t	-1	15.1688	16.0164	1.99468	2.29095	0.493601	0.311526	18.689	20.3954	0.515169	0.441533
gacggttgatcaaacaaaaacaaaggagtatgttgaacctGtcggtaaacaaaatgttaatgttaatgtagcaaaagctaaaccttcggatgagaagatag	gacggttgatcaaacaaaaacaaaggagtatgttgaacctGtcg	tG								564236	-496	+	VC0534					G	0	3938	7838	2152	2466	5239	7093	6941	10389	8251	6648	G	0	80.0732	80.2663	95.3901	94.1581	95.777	96.0721	77.91	76.356	94.4591	94.6874
gacggttgatcaaacaaaaacaaaggagtatgttgaacctGtcggtaaacaaaatgttaatgttaatgtagcaaaagctaaaccttcggatgagaagatag	gacggttgatcaaacaaaaacaaaggagtatgttgaacctGtcg	tG								564236	-496	+	VC0534					t	1	198	311	50	82	187	240	268	386	386	295	t	1	4.02603	3.18484	2.21631	3.13097	3.41865	3.25071	3.00819	2.83698	4.419	4.20168
gacggttgatcaaacaaaaacaaaggagtatgttgaacctGtcggtaaacaaaatgttaatgttaatgtagcaaaagctaaaccttcggatgagaagatag	gacggttgatcaaacaaaaacaaaggagtatgttgaacctGtcg	tG								564236	-496	+	VC0534					c	2	29	30	8	8	13	21	24	40	35	39	c	2	0.589671	0.30722	0.35461	0.30546	0.23766	0.284437	0.269391	0.293988	0.400687	0.555476
gacggttgatcaaacaaaaacaaaggagtatgttgaacctGtcggtaaacaaaatgttaatgttaatgtagcaaaagctaaaccttcggatgagaagatag	gacggttgatcaaacaaaaacaaaggagtatgttgaacctGtcg	tG								564236	-496	+	VC0534					g	3	4	13	0	2	3	6	5	11	11	7	g	3	0.0813339	0.133129	0	0.076365	0.0548446	0.0812678	0.056123	0.0808467	0.12593	0.0997009
gacgattgcaattaacgtctaattcggtagtttagcctgcAgttttaccgagcaaaatgaaacactagtgacacaatgaaacagaagcgagaggcaagcgt	gacgattgcaattaacgtctaattcggtagtttagcctgcAgtt	cA	gacgattgcaattaacgtctaattcggtagtttagcctgcAgtt	VC0542_-=CinA-like_protein 573995 -61 +	cA	573995	VC0542	-61		573995	-61	+	VC0542					t	-3	0	0	0	0	0	0	0	0	0	0	t	-3	0	0	0	0	0	0	0	0	0	0
gacgattgcaattaacgtctaattcggtagtttagcctgcAgttttaccgagcaaaatgaaacactagtgacacaatgaaacagaagcgagaggcaagcgt	gacgattgcaattaacgtctaattcggtagtttagcctgcAgtt	cA								573995	-61	+	VC0542					g	-2	1	2	3	2	0	3	1	0	0	1	g	-2	0.684932	0.769231	0.398406	1.0582	0	1.08303	0.769231	0	0	0.321543
gacgattgcaattaacgtctaattcggtagtttagcctgcAgttttaccgagcaaaatgaaacactagtgacacaatgaaacagaagcgagaggcaagcgt	gacgattgcaattaacgtctaattcggtagtttagcctgcAgtt	cA								573995	-61	+	VC0542					c	-1	1	1	9	1	1	2	2	0	1	2	c	-1	0.684932	0.384615	1.19522	0.529101	0.869565	0.722022	1.53846	0	0.595238	0.643087
gacgattgcaattaacgtctaattcggtagtttagcctgcAgttttaccgagcaaaatgaaacactagtgacacaatgaaacagaagcgagaggcaagcgt	gacgattgcaattaacgtctaattcggtagtttagcctgcAgtt	cA								573995	-61	+	VC0542					A	0	133	236	692	171	103	257	116	142	153	289	A	0	91.0959	90.7692	91.8991	90.4762	89.5652	92.7798	89.2308	87.6543	91.0714	92.926
gacgattgcaattaacgtctaattcggtagtttagcctgcAgttttaccgagcaaaatgaaacactagtgacacaatgaaacagaagcgagaggcaagcgt	gacgattgcaattaacgtctaattcggtagtttagcctgcAgtt	cA								573995	-61	+	VC0542					g	1	1	6	15	7	7	4	2	10	4	6	g	1	0.684932	2.30769	1.99203	3.7037	6.08696	1.44404	1.53846	6.17284	2.38095	1.92926
gacgattgcaattaacgtctaattcggtagtttagcctgcAgttttaccgagcaaaatgaaacactagtgacacaatgaaacagaagcgagaggcaagcgt	gacgattgcaattaacgtctaattcggtagtttagcctgcAgtt	cA								573995	-61	+	VC0542					t	2	2	4	10	2	1	3	4	2	3	5	t	2	1.36986	1.53846	1.32802	1.0582	0.869565	1.08303	3.07692	1.23457	1.78571	1.60772
gacgattgcaattaacgtctaattcggtagtttagcctgcAgttttaccgagcaaaatgaaacactagtgacacaatgaaacagaagcgagaggcaagcgt	gacgattgcaattaacgtctaattcggtagtttagcctgcAgtt	cA								573995	-61	+	VC0542					t	3	8	11	24	6	3	8	5	8	7	8	t	3	5.47945	4.23077	3.18725	3.1746	2.6087	2.88809	3.84615	4.93827	4.16667	2.57235
aggggtggacactgtacaaatcaacagtataataaaccccAacatgacaaatcagcgtcgacccgatttcgacacaattacctatcacctgagagtgacta	aggggtggacactgtacaaatcaacagtataataaaccccAaca	cA	aggggtggacactgtacaaatcaacagtataataaaccccAaca	VC0543_recA=recombinase_A 574622 100 +	cA	574622	VC0543	100		574622	100	+	VC0543					c	-3	0	0	0	0	0	0	0	0	0	0	c	-3	0	0	0	0	0	0	0	0	0	0
aggggtggacactgtacaaatcaacagtataataaaccccAacatgacaaatcagcgtcgacccgatttcgacacaattacctatcacctgagagtgacta	aggggtggacactgtacaaatcaacagtataataaaccccAaca	cA								574622	100	+	VC0543					c	-2	2	0	0	0	2	0	0	1	1	3	c	-2	0.43573	0	0	0	0.390625	0	0	0.239234	0.148148	0.422535
aggggtggacactgtacaaatcaacagtataataaaccccAacatgacaaatcagcgtcgacccgatttcgacacaattacctatcacctgagagtgacta	aggggtggacactgtacaaatcaacagtataataaaccccAaca	cA								574622	100	+	VC0543					c	-1	25	20	16	14	13	24	20	24	33	29	c	-1	5.44662	4.7619	3.66972	4.68227	2.53906	4.3088	5.49451	5.74163	4.88889	4.08451
aggggtggacactgtacaaatcaacagtataataaaccccAacatgacaaatcagcgtcgacccgatttcgacacaattacctatcacctgagagtgacta	aggggtggacactgtacaaatcaacagtataataaaccccAaca	cA								574622	100	+	VC0543					A	0	417	386	399	271	484	521	333	379	617	656	A	0	90.8497	91.9048	91.5138	90.6355	94.5312	93.5368	91.4835	90.6699	91.4074	92.3944
aggggtggacactgtacaaatcaacagtataataaaccccAacatgacaaatcagcgtcgacccgatttcgacacaattacctatcacctgagagtgacta	aggggtggacactgtacaaatcaacagtataataaaccccAaca	cA								574622	100	+	VC0543					a	1	9	6	16	13	8	11	6	11	19	16	a	1	1.96078	1.42857	3.66972	4.34783	1.5625	1.97487	1.64835	2.63158	2.81481	2.25352
aggggtggacactgtacaaatcaacagtataataaaccccAacatgacaaatcagcgtcgacccgatttcgacacaattacctatcacctgagagtgacta	aggggtggacactgtacaaatcaacagtataataaaccccAaca	cA								574622	100	+	VC0543					c	2	1	1	2	0	1	1	2	0	2	1	c	2	0.217865	0.238095	0.458716	0	0.195312	0.179533	0.549451	0	0.296296	0.140845
aggggtggacactgtacaaatcaacagtataataaaccccAacatgacaaatcagcgtcgacccgatttcgacacaattacctatcacctgagagtgacta	aggggtggacactgtacaaatcaacagtataataaaccccAaca	cA								574622	100	+	VC0543					a	3	5	7	3	1	4	0	3	3	3	5	a	3	1.08932	1.66667	0.688073	0.334448	0.78125	0	0.824176	0.717703	0.444444	0.704225
taaacgggcaccattgagagtttacgatgtcataacttttGatggataatagtgtggttgcaagaaaatacagagattactcaaggagctaagaatgctta	taaacgggcaccattgagagtttacgatgtcataacttttGatg	tG	taaacgggcaccattgagagtttacgatgtcataacttttGatg	VC0548_-=carbon_storage_regulator 580535 -54 +	tG	580535	VC0548	-54		580535	-54	+	VC0548					t	-3	1	0	1	1	0	0	0	0	1	1	t	-3	0.645161	0	0.326797	0.369004	0	0	0	0	0.49505	0.617284
taaacgggcaccattgagagtttacgatgtcataacttttGatggataatagtgtggttgcaagaaaatacagagattactcaaggagctaagaatgctta	taaacgggcaccattgagagtttacgatgtcataacttttGatg	tG								580535	-54	+	VC0548					t	-2	2	2	3	5	2	1	0	2	0	0	t	-2	1.29032	1.2987	0.980392	1.84502	1.17647	0.636943	0	1.04167	0	0
taaacgggcaccattgagagtttacgatgtcataacttttGatggataatagtgtggttgcaagaaaatacagagattactcaaggagctaagaatgctta	taaacgggcaccattgagagtttacgatgtcataacttttGatg	tG								580535	-54	+	VC0548					t	-1	3	6	2	2	2	2	4	4	3	6	t	-1	1.93548	3.8961	0.653595	0.738007	1.17647	1.27389	2.46914	2.08333	1.48515	3.7037
taaacgggcaccattgagagtttacgatgtcataacttttGatggataatagtgtggttgcaagaaaatacagagattactcaaggagctaagaatgctta	taaacgggcaccattgagagtttacgatgtcataacttttGatg	tG								580535	-54	+	VC0548					G	0	143	141	290	252	162	149	153	177	193	148	G	0	92.2581	91.5584	94.7712	92.9889	95.2941	94.9045	94.4444	92.1875	95.5446	91.358
taaacgggcaccattgagagtttacgatgtcataacttttGatggataatagtgtggttgcaagaaaatacagagattactcaaggagctaagaatgctta	taaacgggcaccattgagagtttacgatgtcataacttttGatg	tG								580535	-54	+	VC0548					a	1	6	4	7	11	3	4	5	5	3	6	a	1	3.87097	2.5974	2.28758	4.05904	1.76471	2.54777	3.08642	2.60417	1.48515	3.7037
taaacgggcaccattgagagtttacgatgtcataacttttGatggataatagtgtggttgcaagaaaatacagagattactcaaggagctaagaatgctta	taaacgggcaccattgagagtttacgatgtcataacttttGatg	tG								580535	-54	+	VC0548					t	2	0	0	3	0	1	1	0	3	1	1	t	2	0	0	0.980392	0	0.588235	0.636943	0	1.5625	0.49505	0.617284
taaacgggcaccattgagagtttacgatgtcataacttttGatggataatagtgtggttgcaagaaaatacagagattactcaaggagctaagaatgctta	taaacgggcaccattgagagtttacgatgtcataacttttGatg	tG								580535	-54	+	VC0548					g	3	0	1	0	0	0	0	0	1	1	0	g	3	0	0.649351	0	0	0	0	0	0.520833	0.49505	0
agagtttacgatgtcataacttttgatggataatagtgtgGttgcaagaaaatacagagattactcaaggagctaagaatgcttattttgactcgccgtgt	agagtttacgatgtcataacttttgatggataatagtgtgGttg	gG	agagtttacgatgtcataacttttgatggataatagtgtgGttg	VC0548_-=carbon_storage_regulator 580551 -38 +	gG	580551	VC0548	-38		580551	-38	+	VC0548					g	-3	1	4	6	7	4	3	4	12	3	6	g	-3	0.15083	0.673401	1.36364	1.9943	1.27389	0.740741	0.97561	1.43198	0.671141	1.20482
agagtttacgatgtcataacttttgatggataatagtgtgGttgcaagaaaatacagagattactcaaggagctaagaatgcttattttgactcgccgtgt	agagtttacgatgtcataacttttgatggataatagtgtgGttg	gG								580551	-38	+	VC0548					t	-2	6	5	5	0	0	1	1	5	3	3	t	-2	0.904977	0.841751	1.13636	0	0	0.246914	0.243902	0.596659	0.671141	0.60241
agagtttacgatgtcataacttttgatggataatagtgtgGttgcaagaaaatacagagattactcaaggagctaagaatgcttattttgactcgccgtgt	agagtttacgatgtcataacttttgatggataatagtgtgGttg	gG								580551	-38	+	VC0548					g	-1	190	177	62	76	35	49	116	305	63	68	g	-1	28.6576	29.798	14.0909	21.6524	11.1465	12.0988	28.2927	36.3962	14.094	13.6546
agagtttacgatgtcataacttttgatggataatagtgtgGttgcaagaaaatacagagattactcaaggagctaagaatgcttattttgactcgccgtgt	agagtttacgatgtcataacttttgatggataatagtgtgGttg	gG								580551	-38	+	VC0548					G	0	455	397	348	255	269	345	279	502	363	405	G	0	68.6275	66.835	79.0909	72.6496	85.6688	85.1852	68.0488	59.9045	81.2081	81.3253
agagtttacgatgtcataacttttgatggataatagtgtgGttgcaagaaaatacagagattactcaaggagctaagaatgcttattttgactcgccgtgt	agagtttacgatgtcataacttttgatggataatagtgtgGttg	gG								580551	-38	+	VC0548					t	1	9	9	17	11	6	5	9	12	10	14	t	1	1.35747	1.51515	3.86364	3.1339	1.91083	1.23457	2.19512	1.43198	2.23714	2.81124
agagtttacgatgtcataacttttgatggataatagtgtgGttgcaagaaaatacagagattactcaaggagctaagaatgcttattttgactcgccgtgt	agagtttacgatgtcataacttttgatggataatagtgtgGttg	gG								580551	-38	+	VC0548					t	2	2	0	1	1	0	2	0	1	1	1	t	2	0.301659	0	0.227273	0.2849	0	0.493827	0	0.119332	0.223714	0.200803
agagtttacgatgtcataacttttgatggataatagtgtgGttgcaagaaaatacagagattactcaaggagctaagaatgcttattttgactcgccgtgt	agagtttacgatgtcataacttttgatggataatagtgtgGttg	gG								580551	-38	+	VC0548					g	3	0	2	1	1	0	0	1	1	4	1	g	3	0	0.3367	0.227273	0.2849	0	0	0.243902	0.119332	0.894855	0.200803
accaaattgacaattattgttcagtcgagataatcccactTcttctgcgttaagcgcaaaaaatgtgcacaaaccgaagaatgtcaggatgacacgcaaag	accaaattgacaattattgttcagtcgagataatcccactTctt	tT	accaaattgacaattattgttcagtcgagataatcccactTctt	VC0549_-=oxaloacetate_decarboxylase_subunit_gamma 582288 24 +	tT	582288	VC0549	24		582288	24	+	VC0549					a	-3	0	0	0	0	1	0	0	0	1	1	a	-3	0	0	0	0	0.0854701	0	0	0	0.0735294	0.0462963
accaaattgacaattattgttcagtcgagataatcccactTcttctgcgttaagcgcaaaaaatgtgcacaaaccgaagaatgtcaggatgacacgcaaag	accaaattgacaattattgttcagtcgagataatcccactTctt	tT								582288	24	+	VC0549					c	-2	5	9	35	22	10	19	15	7	13	24	c	-2	0.458716	0.613079	0.673725	1.07685	0.854701	1.09258	2.75735	0.547731	0.955882	1.11111
accaaattgacaattattgttcagtcgagataatcccactTcttctgcgttaagcgcaaaaaatgtgcacaaaccgaagaatgtcaggatgacacgcaaag	accaaattgacaattattgttcagtcgagataatcccactTctt	tT								582288	24	+	VC0549					t	-1	76	113	178	103	102	91	39	95	96	129	t	-1	6.97248	7.69755	3.42637	5.04161	8.71795	5.23289	7.16912	7.43349	7.05882	5.97222
accaaattgacaattattgttcagtcgagataatcccactTcttctgcgttaagcgcaaaaaatgtgcacaaaccgaagaatgtcaggatgacacgcaaag	accaaattgacaattattgttcagtcgagataatcccactTctt	tT								582288	24	+	VC0549					T	0	961	1298	4755	1824	988	1561	467	1103	1193	1903	T	0	88.1651	88.4196	91.5303	89.2805	84.4444	89.7642	85.8456	86.3067	87.7206	88.1019
accaaattgacaattattgttcagtcgagataatcccactTcttctgcgttaagcgcaaaaaatgtgcacaaaccgaagaatgtcaggatgacacgcaaag	accaaattgacaattattgttcagtcgagataatcccactTctt	tT								582288	24	+	VC0549					c	1	41	37	161	81	60	57	21	57	46	74	c	1	3.76147	2.52044	3.09913	3.96476	5.12821	3.27775	3.86029	4.46009	3.38235	3.42593
accaaattgacaattattgttcagtcgagataatcccactTcttctgcgttaagcgcaaaaaatgtgcacaaaccgaagaatgtcaggatgacacgcaaag	accaaattgacaattattgttcagtcgagataatcccactTctt	tT								582288	24	+	VC0549					t	2	6	10	53	7	6	7	2	12	10	24	t	2	0.550459	0.681199	1.02021	0.342633	0.512821	0.40253	0.367647	0.938967	0.735294	1.11111
accaaattgacaattattgttcagtcgagataatcccactTcttctgcgttaagcgcaaaaaatgtgcacaaaccgaagaatgtcaggatgacacgcaaag	accaaattgacaattattgttcagtcgagataatcccactTctt	tT								582288	24	+	VC0549					t	3	1	1	13	6	3	4	0	4	1	5	t	3	0.0917431	0.0681199	0.250241	0.293686	0.25641	0.230017	0	0.312989	0.0735294	0.231481
gccgcatcgaactgattcacaaaaacaaggtcataaagccAagctctggttgcagcgttacggttattgggcgttgcttgggagttggttgccgattattg	gccgcatcgaactgattcacaaaaacaaggtcataaagccAagc	cA	gccgcatcgaactgattcacaaaaacaaggtcataaagccAagc	VC0554_-=insulinase_family_protease/insulinase_family_protease 586922 -192 +	cA	586922	VC0554	-192		586922	-192	+	VC0554					g	-3	0	1	0	0	0	0	0	0	0	0	g	-3	0	0.980392	0	0	0	0	0	0	0	0
gccgcatcgaactgattcacaaaaacaaggtcataaagccAagctctggttgcagcgttacggttattgggcgttgcttgggagttggttgccgattattg	gccgcatcgaactgattcacaaaaacaaggtcataaagccAagc	cA								586922	-192	+	VC0554					c	-2	1	0	0	0	0	0	0	0	0	0	c	-2	1.69492	0	0	0	0	0	0	0	0	0
gccgcatcgaactgattcacaaaaacaaggtcataaagccAagctctggttgcagcgttacggttattgggcgttgcttgggagttggttgccgattattg	gccgcatcgaactgattcacaaaaacaaggtcataaagccAagc	cA								586922	-192	+	VC0554					c	-1	0	0	0	0	0	0	0	0	0	1	c	-1	0	0	0	0	0	0	0	0	0	0.714286
gccgcatcgaactgattcacaaaaacaaggtcataaagccAagctctggttgcagcgttacggttattgggcgttgcttgggagttggttgccgattattg	gccgcatcgaactgattcacaaaaacaaggtcataaagccAagc	cA								586922	-192	+	VC0554					A	0	50	82	275	149	116	113	97	84	112	109	A	0	84.7458	80.3922	84.6154	84.6591	84.6715	86.2595	84.3478	78.5047	82.963	77.8571
gccgcatcgaactgattcacaaaaacaaggtcataaagccAagctctggttgcagcgttacggttattgggcgttgcttgggagttggttgccgattattg	gccgcatcgaactgattcacaaaaacaaggtcataaagccAagc	cA								586922	-192	+	VC0554					a	1	4	9	31	20	12	13	6	19	13	22	a	1	6.77966	8.82353	9.53846	11.3636	8.75912	9.92366	5.21739	17.757	9.62963	15.7143
gccgcatcgaactgattcacaaaaacaaggtcataaagccAagctctggttgcagcgttacggttattgggcgttgcttgggagttggttgccgattattg	gccgcatcgaactgattcacaaaaacaaggtcataaagccAagc	cA								586922	-192	+	VC0554					g	2	1	1	4	1	1	3	0	1	3	0	g	2	1.69492	0.980392	1.23077	0.568182	0.729927	2.29008	0	0.934579	2.22222	0
gccgcatcgaactgattcacaaaaacaaggtcataaagccAagctctggttgcagcgttacggttattgggcgttgcttgggagttggttgccgattattg	gccgcatcgaactgattcacaaaaacaaggtcataaagccAagc	cA								586922	-192	+	VC0554					c	3	3	9	15	6	8	2	12	3	7	8	c	3	5.08475	8.82353	4.61538	3.40909	5.83942	1.52672	10.4348	2.80374	5.18519	5.71429
acgggtatgcctgtccgtttgtctaaggtatactcacgctAatttatcgccgcttagcgaagagaaaaaagatgtttgagaatttaaccgatcgattgtcc	acgggtatgcctgtccgtttgtctaaggtatactcacgctAatt	tA	acgggtatgcctgtccgtttgtctaaggtatactcacgctAatt	VC0560_-=signal_recognition_particle_protein 594634 -31 +	tA	594634	VC0560	-31		594634	-31	+	VC0560					g	-3	0	0	0	0	0	0	0	0	0	0	g	-3	0	0	0	0	0	0	0	0	0	0
acgggtatgcctgtccgtttgtctaaggtatactcacgctAatttatcgccgcttagcgaagagaaaaaagatgtttgagaatttaaccgatcgattgtcc	acgggtatgcctgtccgtttgtctaaggtatactcacgctAatt	tA								594634	-31	+	VC0560					c	-2	0	0	0	0	0	0	0	0	0	0	c	-2	0	0	0	0	0	0	0	0	0	0
acgggtatgcctgtccgtttgtctaaggtatactcacgctAatttatcgccgcttagcgaagagaaaaaagatgtttgagaatttaaccgatcgattgtcc	acgggtatgcctgtccgtttgtctaaggtatactcacgctAatt	tA								594634	-31	+	VC0560					t	-1	0	0	1	0	0	0	2	1	0	1	t	-1	0	0	0.344828	0	0	0	1.75439	0.540541	0	0.381679
acgggtatgcctgtccgtttgtctaaggtatactcacgctAatttatcgccgcttagcgaagagaaaaaagatgtttgagaatttaaccgatcgattgtcc	acgggtatgcctgtccgtttgtctaaggtatactcacgctAatt	tA								594634	-31	+	VC0560					A	0	104	205	277	155	120	197	109	179	163	252	A	0	98.1132	98.0861	95.5172	98.7261	97.561	96.5686	95.614	96.7568	95.8824	96.1832
acgggtatgcctgtccgtttgtctaaggtatactcacgctAatttatcgccgcttagcgaagagaaaaaagatgtttgagaatttaaccgatcgattgtcc	acgggtatgcctgtccgtttgtctaaggtatactcacgctAatt	tA								594634	-31	+	VC0560					a	1	1	2	10	2	3	3	3	4	5	5	a	1	0.943396	0.956938	3.44828	1.27389	2.43902	1.47059	2.63158	2.16216	2.94118	1.9084
acgggtatgcctgtccgtttgtctaaggtatactcacgctAatttatcgccgcttagcgaagagaaaaaagatgtttgagaatttaaccgatcgattgtcc	acgggtatgcctgtccgtttgtctaaggtatactcacgctAatt	tA								594634	-31	+	VC0560					t	2	1	2	0	0	0	3	0	0	1	3	t	2	0.943396	0.956938	0	0	0	1.47059	0	0	0.588235	1.14504
acgggtatgcctgtccgtttgtctaaggtatactcacgctAatttatcgccgcttagcgaagagaaaaaagatgtttgagaatttaaccgatcgattgtcc	acgggtatgcctgtccgtttgtctaaggtatactcacgctAatt	tA								594634	-31	+	VC0560					t	3	0	0	2	0	0	1	0	1	1	1	t	3	0	0	0.689655	0	0	0.490196	0	0.540541	0.588235	0.381679
aaccccttgcaaagcctcggaataagagtaaaatcccgagGctttattttggcacgagaccctaaactgattttgtgaattttttgcaaagtggttttcgg	aaccccttgcaaagcctcggaataagagtaaaatcccgagGctt	gG	aaccccttgcaaagcctcggaataagagtaaaatcccgagGctt	VC0561_rpsP=30S_ribosomal_protein_S16 596190 -96 +	gG	596190	VC0561	-96		596190	-96	+	VC0561					g	-3	0	0	0	0	1	0	0	0	1	1	g	-3	0	0	0	0	0.884956	0	0	0	0.456621	0.381679
aaccccttgcaaagcctcggaataagagtaaaatcccgagGctttattttggcacgagaccctaaactgattttgtgaattttttgcaaagtggttttcgg	aaccccttgcaaagcctcggaataagagtaaaatcccgagGctt	gG								596190	-96	+	VC0561					a	-2	0	0	1	0	0	0	0	0	0	0	a	-2	0	0	0.15361	0	0	0	0	0	0	0
aaccccttgcaaagcctcggaataagagtaaaatcccgagGctttattttggcacgagaccctaaactgattttgtgaattttttgcaaagtggttttcgg	aaccccttgcaaagcctcggaataagagtaaaatcccgagGctt	gG								596190	-96	+	VC0561					g	-1	3	4	5	3	0	3	1	4	6	5	g	-1	3.8961	1.84332	0.768049	0.819672	0	1.36986	0.510204	1.60643	2.73973	1.9084
aaccccttgcaaagcctcggaataagagtaaaatcccgagGctttattttggcacgagaccctaaactgattttgtgaattttttgcaaagtggttttcgg	aaccccttgcaaagcctcggaataagagtaaaatcccgagGctt	gG								596190	-96	+	VC0561					G	0	72	204	618	341	105	208	189	238	205	250	G	0	93.5065	94.0092	94.9309	93.1694	92.9204	94.9772	96.4286	95.5823	93.6073	95.4198
aaccccttgcaaagcctcggaataagagtaaaatcccgagGctttattttggcacgagaccctaaactgattttgtgaattttttgcaaagtggttttcgg	aaccccttgcaaagcctcggaataagagtaaaatcccgagGctt	gG								596190	-96	+	VC0561					c	1	1	7	15	19	6	6	3	7	7	4	c	1	1.2987	3.22581	2.30415	5.19126	5.30973	2.73973	1.53061	2.81124	3.19635	1.52672
aaccccttgcaaagcctcggaataagagtaaaatcccgagGctttattttggcacgagaccctaaactgattttgtgaattttttgcaaagtggttttcgg	aaccccttgcaaagcctcggaataagagtaaaatcccgagGctt	gG								596190	-96	+	VC0561					t	2	1	2	8	2	1	2	3	0	0	2	t	2	1.2987	0.921659	1.22888	0.546448	0.884956	0.913242	1.53061	0	0	0.763359
aaccccttgcaaagcctcggaataagagtaaaatcccgagGctttattttggcacgagaccctaaactgattttgtgaattttttgcaaagtggttttcgg	aaccccttgcaaagcctcggaataagagtaaaatcccgagGctt	gG								596190	-96	+	VC0561					t	3	0	0	4	1	0	0	0	0	0	0	t	3	0	0	0.614439	0.273224	0	0	0	0	0	0
atctcgaaacttacgggatttcgtttgcgattccctactcTttggccagtaaaattatgaccaaaatcattgctgatggccgcgtgatccgcggttatatt	atctcgaaacttacgggatttcgtttgcgattccctactcTttg	cT	atctcgaaacttacgggatttcgtttgcgattccctactcTttg	VC0565_-=protease_DegS 598751 710 -	cT	598751	VC0565	710		598751	710	-	VC0565					c	-3	3	4	1	2	1	1	1	3	4	1	c	-3	2.02703	1.77778	0.847458	1.51515	1.17647	1.07527	0.787402	1.08696	2.75862	0.454545
atctcgaaacttacgggatttcgtttgcgattccctactcTttggccagtaaaattatgaccaaaatcattgctgatggccgcgtgatccgcggttatatt	atctcgaaacttacgggatttcgtttgcgattccctactcTttg	cT								598751	710	-	VC0565					t	-2	1	1	0	0	3	1	0	2	0	1	t	-2	0.675676	0.444444	0	0	3.52941	1.07527	0	0.724638	0	0.454545
atctcgaaacttacgggatttcgtttgcgattccctactcTttggccagtaaaattatgaccaaaatcattgctgatggccgcgtgatccgcggttatatt	atctcgaaacttacgggatttcgtttgcgattccctactcTttg	cT								598751	710	-	VC0565					c	-1	7	12	6	9	0	5	9	8	8	11	c	-1	4.72973	5.33333	5.08475	6.81818	0	5.37634	7.08661	2.89855	5.51724	5
atctcgaaacttacgggatttcgtttgcgattccctactcTttggccagtaaaattatgaccaaaatcattgctgatggccgcgtgatccgcggttatatt	atctcgaaacttacgggatttcgtttgcgattccctactcTttg	cT								598751	710	-	VC0565					T	0	123	188	107	108	73	80	103	244	131	192	T	0	83.1081	83.5556	90.678	81.8182	85.8824	86.0215	81.1024	88.4058	90.3448	87.2727
atctcgaaacttacgggatttcgtttgcgattccctactcTttggccagtaaaattatgaccaaaatcattgctgatggccgcgtgatccgcggttatatt	atctcgaaacttacgggatttcgtttgcgattccctactcTttg	cT								598751	710	-	VC0565					t	1	14	18	2	12	6	6	11	11	1	13	t	1	9.45946	8	1.69492	9.09091	7.05882	6.45161	8.66142	3.98551	0.689655	5.90909
atctcgaaacttacgggatttcgtttgcgattccctactcTttggccagtaaaattatgaccaaaatcattgctgatggccgcgtgatccgcggttatatt	atctcgaaacttacgggatttcgtttgcgattccctactcTttg	cT								598751	710	-	VC0565					t	2	0	1	2	1	2	0	3	4	1	2	t	2	0	0.444444	1.69492	0.757576	2.35294	0	2.3622	1.44928	0.689655	0.909091
atctcgaaacttacgggatttcgtttgcgattccctactcTttggccagtaaaattatgaccaaaatcattgctgatggccgcgtgatccgcggttatatt	atctcgaaacttacgggatttcgtttgcgattccctactcTttg	cT								598751	710	-	VC0565					g	3	0	1	0	0	0	0	0	4	0	0	g	3	0	0.444444	0	0	0	0	0	1.44928	0	0
aactttggcgaaatgcctttccagtgttatacttgcccacTcgcagtgaggaatttagtcaatattgagttggggaaactatgctgaaattttgggttcgc	aactttggcgaaatgcctttccagtgttatacttgcccacTcgc	cT	aactttggcgaaatgcctttccagtgttatacttgcccacTcgc	VC0565_-=protease_DegS 599501 -40 -	cT	599501	VC0565	-40		599501	-40	-	VC0565					c	-3	1	1	0	0	0	1	1	0	0	0	c	-3	0.497512	0.318471	0	0	0	0.189394	1.20482	0	0	0
aactttggcgaaatgcctttccagtgttatacttgcccacTcgcagtgaggaatttagtcaatattgagttggggaaactatgctgaaattttgggttcgc	aactttggcgaaatgcctttccagtgttatacttgcccacTcgc	cT								599501	-40	-	VC0565					a	-2	12	12	3	3	32	29	1	5	8	10	a	-2	5.97015	3.82166	2.32558	5.55556	7.47664	5.49242	1.20482	5	5.55556	3.21543
aactttggcgaaatgcctttccagtgttatacttgcccacTcgcagtgaggaatttagtcaatattgagttggggaaactatgctgaaattttgggttcgc	aactttggcgaaatgcctttccagtgttatacttgcccacTcgc	cT								599501	-40	-	VC0565					c	-1	16	24	7	2	52	62	15	9	15	26	c	-1	7.9602	7.64331	5.42636	3.7037	12.1495	11.7424	18.0723	9	10.4167	8.36013
aactttggcgaaatgcctttccagtgttatacttgcccacTcgcagtgaggaatttagtcaatattgagttggggaaactatgctgaaattttgggttcgc	aactttggcgaaatgcctttccagtgttatacttgcccacTcgc	cT								599501	-40	-	VC0565					T	0	171	273	115	48	333	428	64	86	117	267	T	0	85.0746	86.9427	89.1473	88.8889	77.8037	81.0606	77.1084	86	81.25	85.8521
aactttggcgaaatgcctttccagtgttatacttgcccacTcgcagtgaggaatttagtcaatattgagttggggaaactatgctgaaattttgggttcgc	aactttggcgaaatgcctttccagtgttatacttgcccacTcgc	cT								599501	-40	-	VC0565					c	1	1	4	3	1	9	5	1	0	4	8	c	1	0.497512	1.27389	2.32558	1.85185	2.1028	0.94697	1.20482	0	2.77778	2.57235
aactttggcgaaatgcctttccagtgttatacttgcccacTcgcagtgaggaatttagtcaatattgagttggggaaactatgctgaaattttgggttcgc	aactttggcgaaatgcctttccagtgttatacttgcccacTcgc	cT								599501	-40	-	VC0565					g	2	0	0	1	0	2	3	1	0	0	0	g	2	0	0	0.775194	0	0.46729	0.568182	1.20482	0	0	0
aactttggcgaaatgcctttccagtgttatacttgcccacTcgcagtgaggaatttagtcaatattgagttggggaaactatgctgaaattttgggttcgc	aactttggcgaaatgcctttccagtgttatacttgcccacTcgc	cT								599501	-40	-	VC0565					c	3	0	0	0	0	0	0	0	0	0	0	c	3	0	0	0	0	0	0	0	0	0	0
ttacggtgaactttgtaaaggtttttgagtcataactcgcAgactgtcagttgaagtttcttgaaatggacatattttctacttcaaccggacgttaattt	ttacggtgaactttgtaaaggtttttgagtcataactcgcAgac	cA	ttacggtgaactttgtaaaggtttttgagtcataactcgcAgac	VC0566_-=protease_Do 601081 -73 -	cA	601081	VC0566	-73		601081	-73	-	VC0566					c	-3	0	0	0	0	0	0	0	0	0	0	c	-3	0	0	0	0	0	0	0	0	0	0
ttacggtgaactttgtaaaggtttttgagtcataactcgcAgactgtcagttgaagtttcttgaaatggacatattttctacttcaaccggacgttaattt	ttacggtgaactttgtaaaggtttttgagtcataactcgcAgac	cA								601081	-73	-	VC0566					g	-2	0	0	0	0	0	0	0	0	0	0	g	-2	0	0	0	0	0	0	0	0	0	0
ttacggtgaactttgtaaaggtttttgagtcataactcgcAgactgtcagttgaagtttcttgaaatggacatattttctacttcaaccggacgttaattt	ttacggtgaactttgtaaaggtttttgagtcataactcgcAgac	cA								601081	-73	-	VC0566					c	-1	0	0	0	0	0	0	0	0	0	0	c	-1	0	0	0	0	0	0	0	0	0	0
ttacggtgaactttgtaaaggtttttgagtcataactcgcAgactgtcagttgaagtttcttgaaatggacatattttctacttcaaccggacgttaattt	ttacggtgaactttgtaaaggtttttgagtcataactcgcAgac	cA								601081	-73	-	VC0566					A	0	57	107	297	89	49	72	69	99	98	121	A	0	95	98.1651	98.0198	98.8889	96.0784	96	97.1831	94.2857	100	99.1803
ttacggtgaactttgtaaaggtttttgagtcataactcgcAgactgtcagttgaagtttcttgaaatggacatattttctacttcaaccggacgttaattt	ttacggtgaactttgtaaaggtttttgagtcataactcgcAgac	cA								601081	-73	-	VC0566					g	1	3	2	5	1	2	2	2	5	0	1	g	1	5	1.83486	1.65017	1.11111	3.92157	2.66667	2.8169	4.7619	0	0.819672
ttacggtgaactttgtaaaggtttttgagtcataactcgcAgactgtcagttgaagtttcttgaaatggacatattttctacttcaaccggacgttaattt	ttacggtgaactttgtaaaggtttttgagtcataactcgcAgac	cA								601081	-73	-	VC0566					a	2	0	0	1	0	0	1	0	1	0	0	a	2	0	0	0.330033	0	0	1.33333	0	0.952381	0	0
ttacggtgaactttgtaaaggtttttgagtcataactcgcAgactgtcagttgaagtttcttgaaatggacatattttctacttcaaccggacgttaattt	ttacggtgaactttgtaaaggtttttgagtcataactcgcAgac	cA								601081	-73	-	VC0566					c	3	0	0	0	0	0	0	0	0	0	0	c	3	0	0	0	0	0	0	0	0	0	0
ttgctttatccaacttgggtctcatagtaacatgtccctcGtacatgtgtaaccgatgggtaaaaaacatgttaaataacaacaataaggagctgttatgc	ttgctttatccaacttgggtctcatagtaacatgtccctcGtac	cG	ttgctttatccaacttgggtctcatagtaacatgtccctcGtac	VC0567_-=cytochrome_d_ubiquinol_oxidase_subunit_III 601631 -57 -	cG	601631	VC0567	-57		601631	-57	-	VC0567					c	-3	0	0	0	0	0	0	0	0	0	0	c	-3	0	0	0	0	0	0	0	0	0	0
ttgctttatccaacttgggtctcatagtaacatgtccctcGtacatgtgtaaccgatgggtaaaaaacatgttaaataacaacaataaggagctgttatgc	ttgctttatccaacttgggtctcatagtaacatgtccctcGtac	cG								601631	-57	-	VC0567					t	-2	0	7	2	0	0	1	1	8	2	2	t	-2	0	0.904393	0.129534	0	0	0.0603136	0.0949668	0.776699	0.13541	0.118906
ttgctttatccaacttgggtctcatagtaacatgtccctcGtacatgtgtaaccgatgggtaaaaaacatgttaaataacaacaataaggagctgttatgc	ttgctttatccaacttgggtctcatagtaacatgtccctcGtac	cG								601631	-57	-	VC0567					c	-1	6	14	34	8	14	16	11	11	18	28	c	-1	1.00671	1.80879	2.20207	0.770713	1.17647	0.965018	1.04463	1.06796	1.21869	1.66468
ttgctttatccaacttgggtctcatagtaacatgtccctcGtacatgtgtaaccgatgggtaaaaaacatgttaaataacaacaataaggagctgttatgc	ttgctttatccaacttgggtctcatagtaacatgtccctcGtac	cG								601631	-57	-	VC0567					G	0	583	741	1424	933	1151	1609	1012	984	1430	1620	G	0	97.8188	95.7364	92.228	89.8844	96.7227	97.0446	96.1064	95.534	96.8179	96.3139
ttgctttatccaacttgggtctcatagtaacatgtccctcGtacatgtgtaaccgatgggtaaaaaacatgttaaataacaacaataaggagctgttatgc	ttgctttatccaacttgggtctcatagtaacatgtccctcGtac	cG								601631	-57	-	VC0567					t	1	5	9	78	77	24	28	22	20	22	26	t	1	0.838926	1.16279	5.05181	7.41811	2.01681	1.68878	2.08927	1.94175	1.48951	1.54578
ttgctttatccaacttgggtctcatagtaacatgtccctcGtacatgtgtaaccgatgggtaaaaaacatgttaaataacaacaataaggagctgttatgc	ttgctttatccaacttgggtctcatagtaacatgtccctcGtac	cG								601631	-57	-	VC0567					a	2	2	3	5	17	1	4	7	5	5	6	a	2	0.33557	0.387597	0.323834	1.63776	0.0840336	0.241255	0.664767	0.485437	0.338524	0.356718
ttgctttatccaacttgggtctcatagtaacatgtccctcGtacatgtgtaaccgatgggtaaaaaacatgttaaataacaacaataaggagctgttatgc	ttgctttatccaacttgggtctcatagtaacatgtccctcGtac	cG								601631	-57	-	VC0567					c	3	0	0	1	3	0	0	0	2	0	0	c	3	0	0	0.0647668	0.289017	0	0	0	0.194175	0	0
tcggttacacatgtacgagggacatgttactatgagacccAagttggataaagcaaaatgcacgtcagctattttgcgtttatggctctccttgtaactgt	tcggttacacatgtacgagggacatgttactatgagacccAagt	cA	tcggttacacatgtacgagggacatgttactatgagacccAagt	VC0568_-=hypothetical_protein 601656 -72 +	cA	601656	VC0568	-72		601656	-72	+	VC0568					c	-3	15	8	13	14	12	17	8	11	22	16	c	-3	3.08642	1.84332	1.38741	3.09051	2.1544	2.30978	2.75862	2.33546	3.66667	2.53968
tcggttacacatgtacgagggacatgttactatgagacccAagttggataaagcaaaatgcacgtcagctattttgcgtttatggctctccttgtaactgt	tcggttacacatgtacgagggacatgttactatgagacccAagt	cA								601656	-72	+	VC0568					c	-2	22	29	35	20	32	24	16	42	30	37	c	-2	4.52675	6.68203	3.73533	4.41501	5.74506	3.26087	5.51724	8.9172	5	5.87302
tcggttacacatgtacgagggacatgttactatgagacccAagttggataaagcaaaatgcacgtcagctattttgcgtttatggctctccttgtaactgt	tcggttacacatgtacgagggacatgttactatgagacccAagt	cA								601656	-72	+	VC0568					c	-1	46	31	58	43	41	53	28	31	57	56	c	-1	9.46502	7.14286	6.18997	9.49227	7.36086	7.20109	9.65517	6.58174	9.5	8.88889
tcggttacacatgtacgagggacatgttactatgagacccAagttggataaagcaaaatgcacgtcagctattttgcgtttatggctctccttgtaactgt	tcggttacacatgtacgagggacatgttactatgagacccAagt	cA								601656	-72	+	VC0568					A	0	378	333	791	351	443	604	224	360	469	481	A	0	77.7778	76.7281	84.4184	77.4834	79.5332	82.0652	77.2414	76.4331	78.1667	76.3492
tcggttacacatgtacgagggacatgttactatgagacccAagttggataaagcaaaatgcacgtcagctattttgcgtttatggctctccttgtaactgt	tcggttacacatgtacgagggacatgttactatgagacccAagt	cA								601656	-72	+	VC0568					a	1	15	14	21	14	19	23	9	18	12	18	a	1	3.08642	3.22581	2.2412	3.09051	3.41113	3.125	3.10345	3.82166	2	2.85714
tcggttacacatgtacgagggacatgttactatgagacccAagttggataaagcaaaatgcacgtcagctattttgcgtttatggctctccttgtaactgt	tcggttacacatgtacgagggacatgttactatgagacccAagt	cA								601656	-72	+	VC0568					g	2	2	2	3	0	3	3	1	2	0	0	g	2	0.411523	0.460829	0.320171	0	0.5386	0.407609	0.344828	0.424628	0	0
tcggttacacatgtacgagggacatgttactatgagacccAagttggataaagcaaaatgcacgtcagctattttgcgtttatggctctccttgtaactgt	tcggttacacatgtacgagggacatgttactatgagacccAagt	cA								601656	-72	+	VC0568					t	3	8	17	16	11	7	12	4	7	10	22	t	3	1.64609	3.91705	1.70758	2.42826	1.25673	1.63043	1.37931	1.4862	1.66667	3.49206
aaaaggtgattttttctgcgcccttctctataatcctgcgAcccaccgttactgcaggtcctttgtggccgagagtgccacccactcgaaggggtgatgac	aaaaggtgattttttctgcgcccttctctataatcctgcgAccc	gA	aaaaggtgattttttctgcgcccttctctataatcctgcgAccc	VC0570_rplM=50S_ribosomal_protein_L13 602926 -129 +	gA	602926	VC0570	-129		602926	-129	+	VC0570					g	-3	0	0	0	0	0	0	0	0	0	0	g	-3	0	0	0	0	0	0	0	0	0	0
aaaaggtgattttttctgcgcccttctctataatcctgcgAcccaccgttactgcaggtcctttgtggccgagagtgccacccactcgaaggggtgatgac	aaaaggtgattttttctgcgcccttctctataatcctgcgAccc	gA								602926	-129	+	VC0570					c	-2	0	0	0	0	0	0	0	0	0	0	c	-2	0	0	0	0	0	0	0	0	0	0
aaaaggtgattttttctgcgcccttctctataatcctgcgAcccaccgttactgcaggtcctttgtggccgagagtgccacccactcgaaggggtgatgac	aaaaggtgattttttctgcgcccttctctataatcctgcgAccc	gA								602926	-129	+	VC0570					g	-1	22	69	160	49	42	57	51	77	40	60	g	-1	6.58683	9.03141	5.85866	5.41436	8.89831	7.80822	9.73282	7.09677	7.70713	7.77202
aaaaggtgattttttctgcgcccttctctataatcctgcgAcccaccgttactgcaggtcctttgtggccgagagtgccacccactcgaaggggtgatgac	aaaaggtgattttttctgcgcccttctctataatcctgcgAccc	gA								602926	-129	+	VC0570					A	0	301	669	2492	831	418	653	457	971	462	691	A	0	90.1198	87.5654	91.2486	91.8232	88.5593	89.4521	87.2137	89.4931	89.0173	89.5078
aaaaggtgattttttctgcgcccttctctataatcctgcgAcccaccgttactgcaggtcctttgtggccgagagtgccacccactcgaaggggtgatgac	aaaaggtgattttttctgcgcccttctctataatcctgcgAccc	gA								602926	-129	+	VC0570					c	1	11	22	62	19	10	13	15	30	12	16	c	1	3.29341	2.87958	2.27023	2.09945	2.11864	1.78082	2.8626	2.76498	2.31214	2.07254
aaaaggtgattttttctgcgcccttctctataatcctgcgAcccaccgttactgcaggtcctttgtggccgagagtgccacccactcgaaggggtgatgac	aaaaggtgattttttctgcgcccttctctataatcctgcgAccc	gA								602926	-129	+	VC0570					c	2	0	4	16	6	1	6	0	6	5	4	c	2	0	0.52356	0.585866	0.662983	0.211864	0.821918	0	0.552995	0.963391	0.518135
aaaaggtgattttttctgcgcccttctctataatcctgcgAcccaccgttactgcaggtcctttgtggccgagagtgccacccactcgaaggggtgatgac	aaaaggtgattttttctgcgcccttctctataatcctgcgAccc	gA								602926	-129	+	VC0570					c	3	0	0	1	0	1	1	1	1	0	1	c	3	0	0	0.0366166	0	0.211864	0.136986	0.19084	0.0921659	0	0.129534
ttttaacgaaatctgagctcaacggcattaaaattaaagtGgtgacagaggatcgcgtcgtttatctgtttggatacgtttctcctgaacacgcagagatg	ttttaacgaaatctgagctcaacggcattaaaattaaagtGgtg	tG	ttttaacgaaatctgagctcaacggcattaaaattaaagtGgtg	VC0578_-=hemolysin 608219 440 -	tG	608219	VC0578	440		608219	440	-	VC0578					a	-3	1	2	7	3	0	3	1	0	1	3	a	-3	0.645161	2.04082	6.36364	1.03093	0	1.51515	1.06383	0	0.411523	1.74419
ttttaacgaaatctgagctcaacggcattaaaattaaagtGgtgacagaggatcgcgtcgtttatctgtttggatacgtttctcctgaacacgcagagatg	ttttaacgaaatctgagctcaacggcattaaaattaaagtGgtg	tG								608219	440	-	VC0578					g	-2	4	0	11	8	5	3	1	6	12	6	g	-2	2.58065	0	10	2.74914	2	1.51515	1.06383	7.79221	4.93827	3.48837
ttttaacgaaatctgagctcaacggcattaaaattaaagtGgtgacagaggatcgcgtcgtttatctgtttggatacgtttctcctgaacacgcagagatg	ttttaacgaaatctgagctcaacggcattaaaattaaagtGgtg	tG								608219	440	-	VC0578					t	-1	2	2	8	4	3	1	0	2	3	4	t	-1	1.29032	2.04082	7.27273	1.37457	1.2	0.505051	0	2.5974	1.23457	2.32558
ttttaacgaaatctgagctcaacggcattaaaattaaagtGgtgacagaggatcgcgtcgtttatctgtttggatacgtttctcctgaacacgcagagatg	ttttaacgaaatctgagctcaacggcattaaaattaaagtGgtg	tG								608219	440	-	VC0578					G	0	133	83	67	251	223	175	83	56	205	142	G	0	85.8065	84.6939	60.9091	86.2543	89.2	88.3838	88.2979	72.7273	84.3621	82.5581
ttttaacgaaatctgagctcaacggcattaaaattaaagtGgtgacagaggatcgcgtcgtttatctgtttggatacgtttctcctgaacacgcagagatg	ttttaacgaaatctgagctcaacggcattaaaattaaagtGgtg	tG								608219	440	-	VC0578					g	1	13	11	14	23	17	14	9	11	18	17	g	1	8.3871	11.2245	12.7273	7.90378	6.8	7.07071	9.57447	14.2857	7.40741	9.88372
ttttaacgaaatctgagctcaacggcattaaaattaaagtGgtgacagaggatcgcgtcgtttatctgtttggatacgtttctcctgaacacgcagagatg	ttttaacgaaatctgagctcaacggcattaaaattaaagtGgtg	tG								608219	440	-	VC0578					t	2	2	0	2	2	2	2	0	2	3	0	t	2	1.29032	0	1.81818	0.687285	0.8	1.0101	0	2.5974	1.23457	0
ttttaacgaaatctgagctcaacggcattaaaattaaagtGgtgacagaggatcgcgtcgtttatctgtttggatacgtttctcctgaacacgcagagatg	ttttaacgaaatctgagctcaacggcattaaaattaaagtGgtg	tG								608219	440	-	VC0578					g	3	0	0	1	0	0	0	0	0	1	0	g	3	0	0	0.909091	0	0	0	0	0	0.411523	0
gatggtggaacttccacagatgaaaatcgtcgaaggctatAcgattgatggacaaacgggtgtgctaagtattgatgaacaatgtgtggttcagcgtgaaa	gatggtggaacttccacagatgaaaatcgtcgaaggctatAcga	tA	gatggtggaacttccacagatgaaaatcgtcgaaggctatAcga	VC0580_-=hypothetical_protein 609700 -76 -	tA	609700	VC0580	-76		609700	-76	-	VC0580					t	-3	3	7	0	1	1	1	1	3	1	1	t	-3	0.740741	1.42857	0	0.128535	0.301205	0.227273	0.205339	0.583658	0.129032	0.170068
gatggtggaacttccacagatgaaaatcgtcgaaggctatAcgattgatggacaaacgggtgtgctaagtattgatgaacaatgtgtggttcagcgtgaaa	gatggtggaacttccacagatgaaaatcgtcgaaggctatAcga	tA								609700	-76	-	VC0580					a	-2	0	1	2	0	0	0	0	2	1	1	a	-2	0	0.204082	0.176211	0	0	0	0	0.389105	0.129032	0.170068
gatggtggaacttccacagatgaaaatcgtcgaaggctatAcgattgatggacaaacgggtgtgctaagtattgatgaacaatgtgtggttcagcgtgaaa	gatggtggaacttccacagatgaaaatcgtcgaaggctatAcga	tA								609700	-76	-	VC0580					t	-1	4	5	8	3	3	1	5	2	0	6	t	-1	0.987654	1.02041	0.704846	0.385604	0.903614	0.227273	1.02669	0.389105	0	1.02041
gatggtggaacttccacagatgaaaatcgtcgaaggctatAcgattgatggacaaacgggtgtgctaagtattgatgaacaatgtgtggttcagcgtgaaa	gatggtggaacttccacagatgaaaatcgtcgaaggctatAcga	tA								609700	-76	-	VC0580					A	0	390	458	1094	754	321	416	457	490	741	550	A	0	96.2963	93.4694	96.3877	96.9152	96.6867	94.5455	93.8398	95.3307	95.6129	93.5374
gatggtggaacttccacagatgaaaatcgtcgaaggctatAcgattgatggacaaacgggtgtgctaagtattgatgaacaatgtgtggttcagcgtgaaa	gatggtggaacttccacagatgaaaatcgtcgaaggctatAcga	tA								609700	-76	-	VC0580					c	1	5	11	27	17	5	14	12	10	17	18	c	1	1.23457	2.2449	2.37885	2.18509	1.50602	3.18182	2.46407	1.94553	2.19355	3.06122
gatggtggaacttccacagatgaaaatcgtcgaaggctatAcgattgatggacaaacgggtgtgctaagtattgatgaacaatgtgtggttcagcgtgaaa	gatggtggaacttccacagatgaaaatcgtcgaaggctatAcga	tA								609700	-76	-	VC0580					g	2	1	3	2	1	1	3	8	5	4	4	g	2	0.246914	0.612245	0.176211	0.128535	0.301205	0.681818	1.64271	0.972763	0.516129	0.680272
gatggtggaacttccacagatgaaaatcgtcgaaggctatAcgattgatggacaaacgggtgtgctaagtattgatgaacaatgtgtggttcagcgtgaaa	gatggtggaacttccacagatgaaaatcgtcgaaggctatAcga	tA								609700	-76	-	VC0580					a	3	2	5	2	2	1	5	4	2	11	8	a	3	0.493827	1.02041	0.176211	0.257069	0.301205	1.13636	0.821355	0.389105	1.41935	1.36054
gatacagccagcgccaagtatcaaagagcagctaacccaaAtctggcccgaaagctcaaatgcagagcgccgcttgcaagctctggggatggatgcctacc	gatacagccagcgccaagtatcaaagagcagctaacccaaAtct	aA	gatacagccagcgccaagtatcaaagagcagctaacccaaAtct	VC0580_-=hypothetical_protein 609805 -181 -	aA	609805	VC0580	-181		609805	-181	-	VC0580					c	-3	0	0	0	0	0	0	0	0	0	1	c	-3	0	0	0	0	0	0	0	0	0	0.625
gatacagccagcgccaagtatcaaagagcagctaacccaaAtctggcccgaaagctcaaatgcagagcgccgcttgcaagctctggggatggatgcctacc	gatacagccagcgccaagtatcaaagagcagctaacccaaAtct	aA								609805	-181	-	VC0580					a	-2	2	0	5	1	3	2	0	2	2	3	a	-2	1.92308	0	2.24215	1.14943	3.40909	1.65289	0	0.925926	1.65289	1.875
gatacagccagcgccaagtatcaaagagcagctaacccaaAtctggcccgaaagctcaaatgcagagcgccgcttgcaagctctggggatggatgcctacc	gatacagccagcgccaagtatcaaagagcagctaacccaaAtct	aA								609805	-181	-	VC0580					a	-1	12	11	37	4	13	16	10	31	8	21	a	-1	11.5385	9.90991	16.5919	4.5977	14.7727	13.2231	8.92857	14.3519	6.61157	13.125
gatacagccagcgccaagtatcaaagagcagctaacccaaAtctggcccgaaagctcaaatgcagagcgccgcttgcaagctctggggatggatgcctacc	gatacagccagcgccaagtatcaaagagcagctaacccaaAtct	aA								609805	-181	-	VC0580					A	0	88	96	174	80	69	101	95	178	108	131	A	0	84.6154	86.4865	78.0269	91.954	78.4091	83.4711	84.8214	82.4074	89.2562	81.875
gatacagccagcgccaagtatcaaagagcagctaacccaaAtctggcccgaaagctcaaatgcagagcgccgcttgcaagctctggggatggatgcctacc	gatacagccagcgccaagtatcaaagagcagctaacccaaAtct	aA								609805	-181	-	VC0580					t	1	0	1	3	2	0	2	4	1	2	2	t	1	0	0.900901	1.34529	2.29885	0	1.65289	3.57143	0.462963	1.65289	1.25
gatacagccagcgccaagtatcaaagagcagctaacccaaAtctggcccgaaagctcaaatgcagagcgccgcttgcaagctctggggatggatgcctacc	gatacagccagcgccaagtatcaaagagcagctaacccaaAtct	aA								609805	-181	-	VC0580					c	2	2	1	3	0	1	0	3	2	1	2	c	2	1.92308	0.900901	1.34529	0	1.13636	0	2.67857	0.925926	0.826446	1.25
gatacagccagcgccaagtatcaaagagcagctaacccaaAtctggcccgaaagctcaaatgcagagcgccgcttgcaagctctggggatggatgcctacc	gatacagccagcgccaagtatcaaagagcagctaacccaaAtct	aA								609805	-181	-	VC0580					t	3	0	2	1	0	2	0	0	2	0	0	t	3	0	1.8018	0.44843	0	2.27273	0	0	0.925926	0	0
agagattgaccttgaatatatgcaccattacactcataggGctttaagtagcaaataacaaaataatcattagagcaaaatgctcaatcaacaactcaatt	agagattgaccttgaatatatgcaccattacactcataggGctt	gG	agagattgaccttgaatatatgcaccattacactcataggGctt	VC0584_-=hypothetical_protein 613254 253 -	gG	613254	VC0584	253		613254	253	-	VC0584					a	-3	0	0	0	0	0	0	0	0	0	0	a	-3	0	0	0	0	0	0	0	0	0	0
agagattgaccttgaatatatgcaccattacactcataggGctttaagtagcaaataacaaaataatcattagagcaaaatgctcaatcaacaactcaatt	agagattgaccttgaatatatgcaccattacactcataggGctt	gG								613254	253	-	VC0584					g	-2	1	0	1	0	1	0	2	0	0	1	g	-2	0.106045	0	0.0458295	0	0.0500501	0	0.139082	0	0	0.0343407
agagattgaccttgaatatatgcaccattacactcataggGctttaagtagcaaataacaaaataatcattagagcaaaatgctcaatcaacaactcaatt	agagattgaccttgaatatatgcaccattacactcataggGctt	gG								613254	253	-	VC0584					g	-1	18	35	5	5	6	5	34	41	12	7	g	-1	1.9088	1.65017	0.229148	0.440141	0.3003	0.169607	2.36439	1.96926	0.513699	0.240385
agagattgaccttgaatatatgcaccattacactcataggGctttaagtagcaaataacaaaataatcattagagcaaaatgctcaatcaacaactcaatt	agagattgaccttgaatatatgcaccattacactcataggGctt	gG								613254	253	-	VC0584					G	0	909	2044	2135	1105	1954	2893	1369	1996	2272	2842	G	0	96.3945	96.3696	97.846	97.2711	97.7978	98.1343	95.2017	95.8694	97.2603	97.5962
agagattgaccttgaatatatgcaccattacactcataggGctttaagtagcaaataacaaaataatcattagagcaaaatgctcaatcaacaactcaatt	agagattgaccttgaatatatgcaccattacactcataggGctt	gG								613254	253	-	VC0584					c	1	14	37	38	23	34	48	33	41	48	58	c	1	1.48462	1.74446	1.74152	2.02465	1.7017	1.62822	2.29485	1.96926	2.05479	1.99176
agagattgaccttgaatatatgcaccattacactcataggGctttaagtagcaaataacaaaataatcattagagcaaaatgctcaatcaacaactcaatt	agagattgaccttgaatatatgcaccattacactcataggGctt	gG								613254	253	-	VC0584					t	2	1	4	2	3	3	0	0	3	4	3	t	2	0.106045	0.18859	0.091659	0.264085	0.15015	0	0	0.144092	0.171233	0.103022
agagattgaccttgaatatatgcaccattacactcataggGctttaagtagcaaataacaaaataatcattagagcaaaatgctcaatcaacaactcaatt	agagattgaccttgaatatatgcaccattacactcataggGctt	gG								613254	253	-	VC0584					t	3	0	1	1	0	0	2	0	1	0	1	t	3	0	0.0471476	0.0458295	0	0	0.0678426	0	0.0480307	0	0.0343407
acgattaacaggatttgagtgaagtggtactatacgcgccAccaaagtcagcgatactgacatcgcccaacacaacgagaatggtatgaaacacacagttg	acgattaacaggatttgagtgaagtggtactatacgcgccAcca	cA	acgattaacaggatttgagtgaagtggtactatacgcgccAcca	VC0585_-=hypoxanthine-guanine_phosphoribosyltransferase 613427 -45 +	cA	613427	VC0585	-45		613427	-45	+	VC0585					g	-3	0	0	0	0	0	0	0	0	0	0	g	-3	0	0	0	0	0	0	0	0	0	0
acgattaacaggatttgagtgaagtggtactatacgcgccAccaaagtcagcgatactgacatcgcccaacacaacgagaatggtatgaaacacacagttg	acgattaacaggatttgagtgaagtggtactatacgcgccAcca	cA								613427	-45	+	VC0585					c	-2	0	2	0	0	0	0	0	0	0	0	c	-2	0	0.749064	0	0	0	0	0	0	0	0
acgattaacaggatttgagtgaagtggtactatacgcgccAccaaagtcagcgatactgacatcgcccaacacaacgagaatggtatgaaacacacagttg	acgattaacaggatttgagtgaagtggtactatacgcgccAcca	cA								613427	-45	+	VC0585					c	-1	27	33	58	35	14	42	13	34	19	31	c	-1	16.3636	12.3596	8.63095	12.6812	9.09091	14.5329	12.381	11.9298	15.9664	11.7424
acgattaacaggatttgagtgaagtggtactatacgcgccAccaaagtcagcgatactgacatcgcccaacacaacgagaatggtatgaaacacacagttg	acgattaacaggatttgagtgaagtggtactatacgcgccAcca	cA								613427	-45	+	VC0585					A	0	136	229	599	236	137	243	90	247	98	231	A	0	82.4242	85.7678	89.1369	85.5072	88.961	84.083	85.7143	86.6667	82.3529	87.5
acgattaacaggatttgagtgaagtggtactatacgcgccAccaaagtcagcgatactgacatcgcccaacacaacgagaatggtatgaaacacacagttg	acgattaacaggatttgagtgaagtggtactatacgcgccAcca	cA								613427	-45	+	VC0585					c	1	2	3	12	4	2	4	2	3	2	2	c	1	1.21212	1.1236	1.78571	1.44928	1.2987	1.38408	1.90476	1.05263	1.68067	0.757576
acgattaacaggatttgagtgaagtggtactatacgcgccAccaaagtcagcgatactgacatcgcccaacacaacgagaatggtatgaaacacacagttg	acgattaacaggatttgagtgaagtggtactatacgcgccAcca	cA								613427	-45	+	VC0585					c	2	0	0	2	0	1	0	0	0	0	0	c	2	0	0	0.297619	0	0.649351	0	0	0	0	0
acgattaacaggatttgagtgaagtggtactatacgcgccAccaaagtcagcgatactgacatcgcccaacacaacgagaatggtatgaaacacacagttg	acgattaacaggatttgagtgaagtggtactatacgcgccAcca	cA								613427	-45	+	VC0585					a	3	0	0	1	1	0	0	0	1	0	0	a	3	0	0	0.14881	0.362319	0	0	0	0.350877	0	0
ctgcctgtaactccccatagtttgggtatatattggtctgAttcttaaggatttcgaggataactcacgtgatgaaatgggcggtatcattcagcgtagtc	ctgcctgtaactccccatagtttgggtatatattggtctgAttc	gA	ctgcctgtaactccccatagtttgggtatatattggtctgAttc	VC0603_-=hypothetical_protein 631303 -28 +	gA	631303	VC0603	-28		631303	-28	+	VC0603					c	-3	1	0	1	0	0	0	0	0	0	0	c	-3	0.704225	0	0.775194	0	0	0	0	0	0	0
ctgcctgtaactccccatagtttgggtatatattggtctgAttcttaaggatttcgaggataactcacgtgatgaaatgggcggtatcattcagcgtagtc	ctgcctgtaactccccatagtttgggtatatattggtctgAttc	gA								631303	-28	+	VC0603					t	-2	0	0	0	1	0	1	0	0	0	0	t	-2	0	0	0	1.20482	0	0.724638	0	0	0	0
ctgcctgtaactccccatagtttgggtatatattggtctgAttcttaaggatttcgaggataactcacgtgatgaaatgggcggtatcattcagcgtagtc	ctgcctgtaactccccatagtttgggtatatattggtctgAttc	gA								631303	-28	+	VC0603					g	-1	45	39	52	28	28	39	25	42	20	26	g	-1	31.6901	26.8966	40.3101	33.7349	21.7054	28.2609	26.5957	44.2105	34.4828	28.5714
ctgcctgtaactccccatagtttgggtatatattggtctgAttcttaaggatttcgaggataactcacgtgatgaaatgggcggtatcattcagcgtagtc	ctgcctgtaactccccatagtttgggtatatattggtctgAttc	gA								631303	-28	+	VC0603					A	0	94	101	73	54	100	96	66	50	36	62	A	0	66.1972	69.6552	56.5891	65.0602	77.5194	69.5652	70.2128	52.6316	62.069	68.1319
ctgcctgtaactccccatagtttgggtatatattggtctgAttcttaaggatttcgaggataactcacgtgatgaaatgggcggtatcattcagcgtagtc	ctgcctgtaactccccatagtttgggtatatattggtctgAttc	gA								631303	-28	+	VC0603					t	1	1	4	2	0	1	2	3	3	2	2	t	1	0.704225	2.75862	1.55039	0	0.775194	1.44928	3.19149	3.15789	3.44828	2.1978
ctgcctgtaactccccatagtttgggtatatattggtctgAttcttaaggatttcgaggataactcacgtgatgaaatgggcggtatcattcagcgtagtc	ctgcctgtaactccccatagtttgggtatatattggtctgAttc	gA								631303	-28	+	VC0603					t	2	1	1	0	0	0	0	0	0	0	0	t	2	0.704225	0.689655	0	0	0	0	0	0	0	0
ctgcctgtaactccccatagtttgggtatatattggtctgAttcttaaggatttcgaggataactcacgtgatgaaatgggcggtatcattcagcgtagtc	ctgcctgtaactccccatagtttgggtatatattggtctgAttc	gA								631303	-28	+	VC0603					c	3	0	0	1	0	0	0	0	0	0	1	c	3	0	0	0.775194	0	0	0	0	0	0	1.0989
tgtctaagtatcgtgaaggggtttgcgatatactcgcgccAttgtggatcggtggagtgttcaccatggaatttgaatttattaaaaataccctgctcggt	tgtctaagtatcgtgaaggggtttgcgatatactcgcgccAttg	cA	tgtctaagtatcgtgaaggggtttgcgatatactcgcgccAttg	VC0605_-=hypothetical_protein 636617 -25 +	cA	636617	VC0605	-25		636617	-25	+	VC0605					g	-3	0	0	0	0	0	0	0	0	0	0	g	-3	0	0	0	0	0	0	0	0	0	0
tgtctaagtatcgtgaaggggtttgcgatatactcgcgccAttgtggatcggtggagtgttcaccatggaatttgaatttattaaaaataccctgctcggt	tgtctaagtatcgtgaaggggtttgcgatatactcgcgccAttg	cA								636617	-25	+	VC0605					c	-2	0	0	0	0	0	0	0	0	0	0	c	-2	0	0	0	0	0	0	0	0	0	0
tgtctaagtatcgtgaaggggtttgcgatatactcgcgccAttgtggatcggtggagtgttcaccatggaatttgaatttattaaaaataccctgctcggt	tgtctaagtatcgtgaaggggtttgcgatatactcgcgccAttg	cA								636617	-25	+	VC0605					c	-1	0	0	1	0	0	0	1	0	1	0	c	-1	0	0	0.103199	0	0	0	0.26455	0	0.181488	0
tgtctaagtatcgtgaaggggtttgcgatatactcgcgccAttgtggatcggtggagtgttcaccatggaatttgaatttattaaaaataccctgctcggt	tgtctaagtatcgtgaaggggtttgcgatatactcgcgccAttg	cA								636617	-25	+	VC0605					A	0	133	438	912	652	340	361	353	283	526	593	A	0	96.3768	95.2174	94.1176	95.8824	97.9827	97.043	93.3862	95.9322	95.4628	95.3376
tgtctaagtatcgtgaaggggtttgcgatatactcgcgccAttgtggatcggtggagtgttcaccatggaatttgaatttattaaaaataccctgctcggt	tgtctaagtatcgtgaaggggtttgcgatatactcgcgccAttg	cA								636617	-25	+	VC0605					t	1	4	11	23	13	6	5	14	5	8	15	t	1	2.89855	2.3913	2.37358	1.91176	1.72911	1.34409	3.7037	1.69492	1.45191	2.41158
tgtctaagtatcgtgaaggggtttgcgatatactcgcgccAttgtggatcggtggagtgttcaccatggaatttgaatttattaaaaataccctgctcggt	tgtctaagtatcgtgaaggggtttgcgatatactcgcgccAttg	cA								636617	-25	+	VC0605					t	2	0	7	30	8	0	4	3	7	9	9	t	2	0	1.52174	3.09598	1.17647	0	1.07527	0.793651	2.37288	1.63339	1.44695
tgtctaagtatcgtgaaggggtttgcgatatactcgcgccAttgtggatcggtggagtgttcaccatggaatttgaatttattaaaaataccctgctcggt	tgtctaagtatcgtgaaggggtttgcgatatactcgcgccAttg	cA								636617	-25	+	VC0605					g	3	1	4	3	7	1	2	7	0	7	5	g	3	0.724638	0.869565	0.309598	1.02941	0.288184	0.537634	1.85185	0	1.27042	0.803859
gccaattgttttcttattgaacattcctataatacattgcGattgataaaggttatcattactagtcaaaaggaatactcaatgaaaaaactgctcagcct	gccaattgttttcttattgaacattcctataatacattgcGatt	cG	gccaattgttttcttattgaacattcctataatacattgcGatt	VC0608_-=ironIII_ABC_transporter_periplasmic_iron-compound-binding_protein 638889 4 +	cG	638889	VC0608	4		638889	4	+	VC0608					t	-3	0	0	0	0	0	0	0	0	0	0	t	-3	0	0	0	0	0	0	0	0	0	0
gccaattgttttcttattgaacattcctataatacattgcGattgataaaggttatcattactagtcaaaaggaatactcaatgaaaaaactgctcagcct	gccaattgttttcttattgaacattcctataatacattgcGatt	cG								638889	4	+	VC0608					g	-2	5	6	6	32	8	11	4	7	7	8	g	-2	3.62319	4.83871	3.5503	4.23841	5.92593	6.58683	6.25	8.75	6.60377	4.51977
gccaattgttttcttattgaacattcctataatacattgcGattgataaaggttatcattactagtcaaaaggaatactcaatgaaaaaactgctcagcct	gccaattgttttcttattgaacattcctataatacattgcGatt	cG								638889	4	+	VC0608					c	-1	4	2	5	8	3	3	1	2	4	2	c	-1	2.89855	1.6129	2.95858	1.0596	2.22222	1.79641	1.5625	2.5	3.77358	1.12994
gccaattgttttcttattgaacattcctataatacattgcGattgataaaggttatcattactagtcaaaaggaatactcaatgaaaaaactgctcagcct	gccaattgttttcttattgaacattcctataatacattgcGatt	cG								638889	4	+	VC0608					G	0	127	110	151	687	122	149	55	69	94	164	G	0	92.029	88.7097	89.3491	90.9934	90.3704	89.2216	85.9375	86.25	88.6792	92.6554
gccaattgttttcttattgaacattcctataatacattgcGattgataaaggttatcattactagtcaaaaggaatactcaatgaaaaaactgctcagcct	gccaattgttttcttattgaacattcctataatacattgcGatt	cG								638889	4	+	VC0608					a	1	2	5	7	23	1	4	4	2	1	3	a	1	1.44928	4.03226	4.14201	3.04636	0.740741	2.39521	6.25	2.5	0.943396	1.69492
gccaattgttttcttattgaacattcctataatacattgcGattgataaaggttatcattactagtcaaaaggaatactcaatgaaaaaactgctcagcct	gccaattgttttcttattgaacattcctataatacattgcGatt	cG								638889	4	+	VC0608					t	2	0	1	0	5	1	0	0	0	0	0	t	2	0	0.806452	0	0.662252	0.740741	0	0	0	0	0
gccaattgttttcttattgaacattcctataatacattgcGattgataaaggttatcattactagtcaaaaggaatactcaatgaaaaaactgctcagcct	gccaattgttttcttattgaacattcctataatacattgcGatt	cG								638889	4	+	VC0608					t	3	0	0	0	0	0	0	0	0	0	0	t	3	0	0	0	0	0	0	0	0	0	0
gcacatcggattttgcggtgttgttgtattttccacgactGagagaggtcatcgtgagcgaagttaatgttccattatccttttctgatgcggcagcaaaa	gcacatcggattttgcggtgttgttgtattttccacgactGaga	tG	gcacatcggattttgcggtgttgttgtattttccacgactGaga	VC0627_-=iron-sulfur_cluster_insertion_protein_ErpA 665834 -13 +	tG	665834	VC0627	-13		665834	-13	+	VC0627					a	-3	0	0	0	2	0	0	0	1	0	1	a	-3	0	0	0	0.75188	0	0	0	0.813008	0	0.719424
gcacatcggattttgcggtgttgttgtattttccacgactGagagaggtcatcgtgagcgaagttaatgttccattatccttttctgatgcggcagcaaaa	gcacatcggattttgcggtgttgttgtattttccacgactGaga	tG								665834	-13	+	VC0627					c	-2	2	3	14	6	6	3	4	4	3	5	c	-2	2.24719	2.58621	8.53659	2.25564	4.02685	2.75229	2.58065	3.25203	2.63158	3.59712
gcacatcggattttgcggtgttgttgtattttccacgactGagagaggtcatcgtgagcgaagttaatgttccattatccttttctgatgcggcagcaaaa	gcacatcggattttgcggtgttgttgtattttccacgactGaga	tG								665834	-13	+	VC0627					t	-1	22	47	47	63	36	30	43	43	38	41	t	-1	24.7191	40.5172	28.6585	23.6842	24.1611	27.5229	27.7419	34.9593	33.3333	29.4964
gcacatcggattttgcggtgttgttgtattttccacgactGagagaggtcatcgtgagcgaagttaatgttccattatccttttctgatgcggcagcaaaa	gcacatcggattttgcggtgttgttgtattttccacgactGaga	tG								665834	-13	+	VC0627					G	0	60	66	97	189	103	73	102	73	71	90	G	0	67.4157	56.8966	59.1463	71.0526	69.1275	66.9725	65.8065	59.3496	62.2807	64.7482
gcacatcggattttgcggtgttgttgtattttccacgactGagagaggtcatcgtgagcgaagttaatgttccattatccttttctgatgcggcagcaaaa	gcacatcggattttgcggtgttgttgtattttccacgactGaga	tG								665834	-13	+	VC0627					a	1	4	0	4	3	4	2	4	1	2	2	a	1	4.49438	0	2.43902	1.12782	2.68456	1.83486	2.58065	0.813008	1.75439	1.43885
gcacatcggattttgcggtgttgttgtattttccacgactGagagaggtcatcgtgagcgaagttaatgttccattatccttttctgatgcggcagcaaaa	gcacatcggattttgcggtgttgttgtattttccacgactGaga	tG								665834	-13	+	VC0627					g	2	1	0	2	3	0	1	2	0	0	0	g	2	1.1236	0	1.21951	1.12782	0	0.917431	1.29032	0	0	0
gcacatcggattttgcggtgttgttgtattttccacgactGagagaggtcatcgtgagcgaagttaatgttccattatccttttctgatgcggcagcaaaa	gcacatcggattttgcggtgttgttgtattttccacgactGaga	tG								665834	-13	+	VC0627					a	3	0	0	0	0	0	0	0	1	0	0	a	3	0	0	0	0	0	0	0	0.813008	0	0
tactaactgatagcggaactttgggagtaaaaaaatagccAcgaaaatggctgagccatcaaatctttatgctttatggttgaacacaacaatgaccaatg	tactaactgatagcggaactttgggagtaaaaaaatagccAcga	cA	tactaactgatagcggaactttgggagtaaaaaaatagccAcga	VC0633_-=outer_membrane_protein_OmpU 676000 -120 -	cA	676000	VC0633	-120		676000	-120	-	VC0633					g	-3	0	0	0	1	0	0	1	0	0	0	g	-3	0	0	0	0.00789889	0	0	0.0245519	0	0	0
tactaactgatagcggaactttgggagtaaaaaaatagccAcgaaaatggctgagccatcaaatctttatgctttatggttgaacacaacaatgaccaatg	tactaactgatagcggaactttgggagtaaaaaaatagccAcga	cA								676000	-120	-	VC0633					c	-2	0	2	2	0	0	0	0	0	0	1	c	-2	0	0.0578202	0.0102717	0	0	0	0	0	0	0.0203625
tactaactgatagcggaactttgggagtaaaaaaatagccAcgaaaatggctgagccatcaaatctttatgctttatggttgaacacaacaatgaccaatg	tactaactgatagcggaactttgggagtaaaaaaatagccAcga	cA								676000	-120	-	VC0633					c	-1	125	202	1069	725	199	345	258	251	272	326	c	-1	5.95238	5.83984	5.49022	5.7267	5.77816	5.80222	6.3344	6.36248	6.67485	6.63816
tactaactgatagcggaactttgggagtaaaaaaatagccAcgaaaatggctgagccatcaaatctttatgctttatggttgaacacaacaatgaccaatg	tactaactgatagcggaactttgggagtaaaaaaatagccAcga	cA								676000	-120	-	VC0633					A	0	1873	3133	17794	11549	3131	5412	3669	3555	3671	4403	A	0	89.1905	90.5753	91.3872	91.2243	90.9117	91.0192	90.081	90.1141	90.0859	89.6559
tactaactgatagcggaactttgggagtaaaaaaatagccAcgaaaatggctgagccatcaaatctttatgctttatggttgaacacaacaatgaccaatg	tactaactgatagcggaactttgggagtaaaaaaatagccAcga	cA								676000	-120	-	VC0633					c	1	38	58	330	229	63	95	84	65	61	92	c	1	1.80952	1.67679	1.69483	1.80885	1.82927	1.59771	2.06236	1.64766	1.49693	1.87335
tactaactgatagcggaactttgggagtaaaaaaatagccAcgaaaatggctgagccatcaaatctttatgctttatggttgaacacaacaatgaccaatg	tactaactgatagcggaactttgggagtaaaaaaatagccAcga	cA								676000	-120	-	VC0633					g	2	60	60	256	146	48	92	58	67	69	83	g	2	2.85714	1.73461	1.31478	1.15324	1.39373	1.54726	1.42401	1.69835	1.69325	1.69008
tactaactgatagcggaactttgggagtaaaaaaatagccAcgaaaatggctgagccatcaaatctttatgctttatggttgaacacaacaatgaccaatg	tactaactgatagcggaactttgggagtaaaaaaatagccAcga	cA								676000	-120	-	VC0633					a	3	4	4	20	10	3	2	3	7	2	6	a	3	0.190476	0.11564	0.102717	0.0789889	0.087108	0.0336361	0.0736558	0.17744	0.0490798	0.122175
taggttcattacgcggccaaatttatttaatattagggttGaaaaccgtcattttaacgccatctatgctagaagactatattttctaccagactttcttg	taggttcattacgcggccaaatttatttaatattagggttGaaa	tG	taggttcattacgcggccaaatttatttaatattagggttGaaa	VC0636_rrmJ=23S_rRNA_methyltransferase 677286 -88 +	tG	677286	VC0636	-88		677286	-88	+	VC0636					g	-3	0	0	0	0	0	0	0	0	0	0	g	-3	0	0	0	0	0	0	0	0	0	0
taggttcattacgcggccaaatttatttaatattagggttGaaaaccgtcattttaacgccatctatgctagaagactatattttctaccagactttcttg	taggttcattacgcggccaaatttatttaatattagggttGaaa	tG								677286	-88	+	VC0636					t	-2	1	0	1	0	0	0	1	1	1	0	t	-2	1.17647	0	0.980392	0	0	0	1.0989	0.970874	0.699301	0
taggttcattacgcggccaaatttatttaatattagggttGaaaaccgtcattttaacgccatctatgctagaagactatattttctaccagactttcttg	taggttcattacgcggccaaatttatttaatattagggttGaaa	tG								677286	-88	+	VC0636					t	-1	17	19	28	26	14	18	22	20	36	43	t	-1	20	21.3483	27.451	29.2135	20.2899	22.5	24.1758	19.4175	25.1748	30.9353
taggttcattacgcggccaaatttatttaatattagggttGaaaaccgtcattttaacgccatctatgctagaagactatattttctaccagactttcttg	taggttcattacgcggccaaatttatttaatattagggttGaaa	tG								677286	-88	+	VC0636					G	0	65	69	72	61	52	60	67	78	104	90	G	0	76.4706	77.5281	70.5882	68.5393	75.3623	75	73.6264	75.7282	72.7273	64.7482
taggttcattacgcggccaaatttatttaatattagggttGaaaaccgtcattttaacgccatctatgctagaagactatattttctaccagactttcttg	taggttcattacgcggccaaatttatttaatattagggttGaaa	tG								677286	-88	+	VC0636					a	1	1	0	1	2	1	2	0	3	2	5	a	1	1.17647	0	0.980392	2.24719	1.44928	2.5	0	2.91262	1.3986	3.59712
taggttcattacgcggccaaatttatttaatattagggttGaaaaccgtcattttaacgccatctatgctagaagactatattttctaccagactttcttg	taggttcattacgcggccaaatttatttaatattagggttGaaa	tG								677286	-88	+	VC0636					a	2	1	0	0	0	1	0	1	0	0	1	a	2	1.17647	0	0	0	1.44928	0	1.0989	0	0	0.719424
taggttcattacgcggccaaatttatttaatattagggttGaaaaccgtcattttaacgccatctatgctagaagactatattttctaccagactttcttg	taggttcattacgcggccaaatttatttaatattagggttGaaa	tG								677286	-88	+	VC0636					a	3	0	1	0	0	1	0	0	1	0	0	a	3	0	1.1236	0	0	1.44928	0	0	0.970874	0	0
aaaatatagtcttctagcatagatggcgttaaaatgacggTtttcaaccctaatattaaataaatttggccgcgtaatgaacctaagcaacaaacaaaagc	aaaatatagtcttctagcatagatggcgttaaaatgacggTttt	gT	aaaatatagtcttctagcatagatggcgttaaaatgacggTttt	VC0635_-=hypothetical_protein 677290 -36 -	gT	677290	VC0635	-36		677290	-36	-	VC0635					c	-3	0	0	0	0	0	0	0	0	0	0	c	-3	0	0	0	0	0	0	0	0	0	0
aaaatatagtcttctagcatagatggcgttaaaatgacggTtttcaaccctaatattaaataaatttggccgcgtaatgaacctaagcaacaaacaaaagc	aaaatatagtcttctagcatagatggcgttaaaatgacggTttt	gT								677290	-36	-	VC0635					g	-2	0	0	0	0	0	0	0	0	0	0	g	-2	0	0	0	0	0	0	0	0	0	0
aaaatatagtcttctagcatagatggcgttaaaatgacggTtttcaaccctaatattaaataaatttggccgcgtaatgaacctaagcaacaaacaaaagc	aaaatatagtcttctagcatagatggcgttaaaatgacggTttt	gT								677290	-36	-	VC0635					g	-1	0	1	0	1	0	0	0	0	0	1	g	-1	0	0.369004	0	0.917431	0	0	0	0	0	0.465116
aaaatatagtcttctagcatagatggcgttaaaatgacggTtttcaaccctaatattaaataaatttggccgcgtaatgaacctaagcaacaaacaaaagc	aaaatatagtcttctagcatagatggcgttaaaatgacggTttt	gT								677290	-36	-	VC0635					T	0	169	181	149	71	97	144	45	74	118	146	T	0	75.1111	66.7897	69.3023	65.1376	74.0458	77.0053	73.7705	69.1589	74.2138	67.907
aaaatatagtcttctagcatagatggcgttaaaatgacggTtttcaaccctaatattaaataaatttggccgcgtaatgaacctaagcaacaaacaaaagc	aaaatatagtcttctagcatagatggcgttaaaatgacggTttt	gT								677290	-36	-	VC0635					t	1	41	69	50	29	24	28	9	25	26	48	t	1	18.2222	25.4613	23.2558	26.6055	18.3206	14.9733	14.7541	23.3645	16.3522	22.3256
aaaatatagtcttctagcatagatggcgttaaaatgacggTtttcaaccctaatattaaataaatttggccgcgtaatgaacctaagcaacaaacaaaagc	aaaatatagtcttctagcatagatggcgttaaaatgacggTttt	gT								677290	-36	-	VC0635					t	2	5	13	5	6	5	10	5	3	9	5	t	2	2.22222	4.79705	2.32558	5.50459	3.81679	5.34759	8.19672	2.80374	5.66038	2.32558
aaaatatagtcttctagcatagatggcgttaaaatgacggTtttcaaccctaatattaaataaatttggccgcgtaatgaacctaagcaacaaacaaaagc	aaaatatagtcttctagcatagatggcgttaaaatgacggTttt	gT								677290	-36	-	VC0635					t	3	10	7	11	2	5	5	2	5	6	15	t	3	4.44444	2.58303	5.11628	1.83486	3.81679	2.6738	3.27869	4.6729	3.77358	6.97674
cctatagccgctagctacaaactgtagtaccctaccttttAattacaattagttatcgcgaggcttacaccttgagtgacatggcaaaaaatttaatcctg	cctatagccgctagctacaaactgtagtaccctaccttttAatt	tA	cctatagccgctagctacaaactgtagtaccctaccttttAatt	VC0637_-=cell_division_protein_FtsH 678073 -31 +	tA	678073	VC0637	-31		678073	-31	+	VC0637					t	-3	0	2	1	0	1	1	0	0	2	1	t	-3	0	1.0929	0.358423	0	0.806452	0.454545	0	0	1.53846	0.454545
cctatagccgctagctacaaactgtagtaccctaccttttAattacaattagttatcgcgaggcttacaccttgagtgacatggcaaaaaatttaatcctg	cctatagccgctagctacaaactgtagtaccctaccttttAatt	tA								678073	-31	+	VC0637					t	-2	2	5	3	0	1	0	3	4	0	3	t	-2	1.5873	2.73224	1.07527	0	0.806452	0	3.19149	3.8835	0	1.36364
cctatagccgctagctacaaactgtagtaccctaccttttAattacaattagttatcgcgaggcttacaccttgagtgacatggcaaaaaatttaatcctg	cctatagccgctagctacaaactgtagtaccctaccttttAatt	tA								678073	-31	+	VC0637					t	-1	23	44	39	7	12	19	13	20	17	38	t	-1	18.254	24.0437	13.9785	13.4615	9.67742	8.63636	13.8298	19.4175	13.0769	17.2727
cctatagccgctagctacaaactgtagtaccctaccttttAattacaattagttatcgcgaggcttacaccttgagtgacatggcaaaaaatttaatcctg	cctatagccgctagctacaaactgtagtaccctaccttttAatt	tA								678073	-31	+	VC0637					A	0	96	122	228	42	106	189	76	76	106	167	A	0	76.1905	66.6667	81.7204	80.7692	85.4839	85.9091	80.8511	73.7864	81.5385	75.9091
cctatagccgctagctacaaactgtagtaccctaccttttAattacaattagttatcgcgaggcttacaccttgagtgacatggcaaaaaatttaatcctg	cctatagccgctagctacaaactgtagtaccctaccttttAatt	tA								678073	-31	+	VC0637					a	1	4	4	7	1	2	6	1	3	2	6	a	1	3.1746	2.18579	2.50896	1.92308	1.6129	2.72727	1.06383	2.91262	1.53846	2.72727
cctatagccgctagctacaaactgtagtaccctaccttttAattacaattagttatcgcgaggcttacaccttgagtgacatggcaaaaaatttaatcctg	cctatagccgctagctacaaactgtagtaccctaccttttAatt	tA								678073	-31	+	VC0637					t	2	1	5	1	2	2	4	1	0	2	5	t	2	0.793651	2.73224	0.358423	3.84615	1.6129	1.81818	1.06383	0	1.53846	2.27273
cctatagccgctagctacaaactgtagtaccctaccttttAattacaattagttatcgcgaggcttacaccttgagtgacatggcaaaaaatttaatcctg	cctatagccgctagctacaaactgtagtaccctaccttttAatt	tA								678073	-31	+	VC0637					t	3	0	1	0	0	0	1	0	0	1	0	t	3	0	0.546448	0	0	0	0.454545	0	0	0.769231	0
ccatgtacttgcctgagcaagatcgcgtgagtatgtctaaAcagcatctggaatcaatgatctctagcttgtacggcggtcgtcttgctgaagagttgatt	ccatgtacttgcctgagcaagatcgcgtgagtatgtctaaAcag	aA	ccatgtacttgcctgagcaagatcgcgtgagtatgtctaaAcag	VC0638_-=dihydropteroate_synthase 679492 -634 +	aA	679492	VC0638	-634		679492	-634	+	VC0638					t	-3	2	2	5	2	0	5	4	1	3	1	t	-3	1.12994	1.86916	3.08642	2	0	5.55556	5.26316	0.990099	2.75229	0.704225
ccatgtacttgcctgagcaagatcgcgtgagtatgtctaaAcagcatctggaatcaatgatctctagcttgtacggcggtcgtcttgctgaagagttgatt	ccatgtacttgcctgagcaagatcgcgtgagtatgtctaaAcag	aA								679492	-634	+	VC0638					a	-2	2	2	3	0	1	1	1	2	1	5	a	-2	1.12994	1.86916	1.85185	0	1.21951	1.11111	1.31579	1.9802	0.917431	3.52113
ccatgtacttgcctgagcaagatcgcgtgagtatgtctaaAcagcatctggaatcaatgatctctagcttgtacggcggtcgtcttgctgaagagttgatt	ccatgtacttgcctgagcaagatcgcgtgagtatgtctaaAcag	aA								679492	-634	+	VC0638					a	-1	4	3	4	4	0	1	2	0	2	0	a	-1	2.25989	2.80374	2.46914	4	0	1.11111	2.63158	0	1.83486	0
ccatgtacttgcctgagcaagatcgcgtgagtatgtctaaAcagcatctggaatcaatgatctctagcttgtacggcggtcgtcttgctgaagagttgatt	ccatgtacttgcctgagcaagatcgcgtgagtatgtctaaAcag	aA								679492	-634	+	VC0638					A	0	151	93	140	86	69	74	64	87	95	122	A	0	85.3107	86.9159	86.4198	86	84.1463	82.2222	84.2105	86.1386	87.156	85.9155
ccatgtacttgcctgagcaagatcgcgtgagtatgtctaaAcagcatctggaatcaatgatctctagcttgtacggcggtcgtcttgctgaagagttgatt	ccatgtacttgcctgagcaagatcgcgtgagtatgtctaaAcag	aA								679492	-634	+	VC0638					c	1	5	2	3	4	5	2	1	4	2	1	c	1	2.82486	1.86916	1.85185	4	6.09756	2.22222	1.31579	3.9604	1.83486	0.704225
ccatgtacttgcctgagcaagatcgcgtgagtatgtctaaAcagcatctggaatcaatgatctctagcttgtacggcggtcgtcttgctgaagagttgatt	ccatgtacttgcctgagcaagatcgcgtgagtatgtctaaAcag	aA								679492	-634	+	VC0638					a	2	2	0	2	1	1	0	1	1	0	0	a	2	1.12994	0	1.23457	1	1.21951	0	1.31579	0.990099	0	0
ccatgtacttgcctgagcaagatcgcgtgagtatgtctaaAcagcatctggaatcaatgatctctagcttgtacggcggtcgtcttgctgaagagttgatt	ccatgtacttgcctgagcaagatcgcgtgagtatgtctaaAcag	aA								679492	-634	+	VC0638					g	3	11	5	5	3	6	7	3	6	6	13	g	3	6.21469	4.6729	3.08642	3	7.31707	7.77778	3.94737	5.94059	5.50459	9.15493
cctcttgtcagtctcggaaccattcgttagtattgcgtccGctttcggagagaaaggtcgctggccttgttcgagtctgatgatacgaacggcgctagctc	cctcttgtcagtctcggaaccattcgttagtattgcgtccGctt	cG	cctcttgtcagtctcggaaccattcgttagtattgcgtccGctt	VC0640_secG=preprotein_translocase_subunit_SecG 682498 -87 +	cG	682498	VC0640	-87		682498	-87	+	VC0640					t	-3	0	1	0	0	0	0	0	0	1	0	t	-3	0	0.0423908	0	0	0	0	0	0	0.0424809	0
cctcttgtcagtctcggaaccattcgttagtattgcgtccGctttcggagagaaaggtcgctggccttgttcgagtctgatgatacgaacggcgctagctc	cctcttgtcagtctcggaaccattcgttagtattgcgtccGctt	cG								682498	-87	+	VC0640					c	-2	1	3	8	2	4	3	2	5	4	4	c	-2	0.0601323	0.127173	0.145191	0.0737191	0.146306	0.0592885	0.095648	0.12207	0.169924	0.0938747
cctcttgtcagtctcggaaccattcgttagtattgcgtccGctttcggagagaaaggtcgctggccttgttcgagtctgatgatacgaacggcgctagctc	cctcttgtcagtctcggaaccattcgttagtattgcgtccGctt	cG								682498	-87	+	VC0640					c	-1	88	113	311	170	157	235	96	196	150	245	c	-1	5.29164	4.79017	5.64428	6.26613	5.7425	4.64427	4.5911	4.78516	6.37213	5.74982
cctcttgtcagtctcggaaccattcgttagtattgcgtccGctttcggagagaaaggtcgctggccttgttcgagtctgatgatacgaacggcgctagctc	cctcttgtcagtctcggaaccattcgttagtattgcgtccGctt	cG								682498	-87	+	VC0640					G	0	1520	2174	5038	2476	2488	4682	1925	3771	2108	3881	G	0	91.4011	92.1577	91.4338	91.2643	91.0022	92.5296	92.0612	92.0654	89.5497	91.0819
cctcttgtcagtctcggaaccattcgttagtattgcgtccGctttcggagagaaaggtcgctggccttgttcgagtctgatgatacgaacggcgctagctc	cctcttgtcagtctcggaaccattcgttagtattgcgtccGctt	cG								682498	-87	+	VC0640					c	1	41	50	111	47	64	119	48	94	56	89	c	1	2.46542	2.11954	2.01452	1.7324	2.34089	2.35178	2.29555	2.29492	2.37893	2.08871
cctcttgtcagtctcggaaccattcgttagtattgcgtccGctttcggagagaaaggtcgctggccttgttcgagtctgatgatacgaacggcgctagctc	cctcttgtcagtctcggaaccattcgttagtattgcgtccGctt	cG								682498	-87	+	VC0640					t	2	12	15	33	15	14	18	15	28	29	38	t	2	0.721587	0.635863	0.598911	0.552893	0.51207	0.355731	0.71736	0.683594	1.23195	0.891809
cctcttgtcagtctcggaaccattcgttagtattgcgtccGctttcggagagaaaggtcgctggccttgttcgagtctgatgatacgaacggcgctagctc	cctcttgtcagtctcggaaccattcgttagtattgcgtccGctt	cG								682498	-87	+	VC0640					t	3	1	3	9	3	7	3	5	2	6	4	t	3	0.0601323	0.127173	0.163339	0.110579	0.256035	0.0592885	0.23912	0.0488281	0.254885	0.0938747
gcttttacttttcataataaaagcgtgctataaagggagcGttattcgctcccttttttatgcgaaatcccacaggagtatgatgagtgaaatggtttcga	gcttttacttttcataataaaagcgtgctataaagggagcGtta	cG	gcttttacttttcataataaaagcgtgctataaagggagcGtta	VC0648_-=lipoprotein_NlpI 692444 -46 +	cG	692444	VC0648	-46		692444	-46	+	VC0648					a	-3	0	0	0	0	2	1	0	0	1	1	a	-3	0	0	0	0	0.584795	0.211864	0	0	0.480769	0.276243
gcttttacttttcataataaaagcgtgctataaagggagcGttattcgctcccttttttatgcgaaatcccacaggagtatgatgagtgaaatggtttcga	gcttttacttttcataataaaagcgtgctataaagggagcGtta	cG								692444	-46	+	VC0648					g	-2	0	0	0	0	1	0	0	0	1	0	g	-2	0	0	0	0	0.292398	0	0	0	0.480769	0
gcttttacttttcataataaaagcgtgctataaagggagcGttattcgctcccttttttatgcgaaatcccacaggagtatgatgagtgaaatggtttcga	gcttttacttttcataataaaagcgtgctataaagggagcGtta	cG								692444	-46	+	VC0648					c	-1	0	0	0	0	0	0	0	0	0	2	c	-1	0	0	0	0	0	0	0	0	0	0.552486
gcttttacttttcataataaaagcgtgctataaagggagcGttattcgctcccttttttatgcgaaatcccacaggagtatgatgagtgaaatggtttcga	gcttttacttttcataataaaagcgtgctataaagggagcGtta	cG								692444	-46	+	VC0648					G	0	186	282	301	142	333	462	246	230	203	352	G	0	99.4652	97.9167	96.4744	97.2603	97.3684	97.8814	98.7952	97.8723	97.5962	97.2376
gcttttacttttcataataaaagcgtgctataaagggagcGttattcgctcccttttttatgcgaaatcccacaggagtatgatgagtgaaatggtttcga	gcttttacttttcataataaaagcgtgctataaagggagcGtta	cG								692444	-46	+	VC0648					t	1	1	4	9	3	5	9	1	3	3	6	t	1	0.534759	1.38889	2.88462	2.05479	1.46199	1.90678	0.401606	1.2766	1.44231	1.65746
gcttttacttttcataataaaagcgtgctataaagggagcGttattcgctcccttttttatgcgaaatcccacaggagtatgatgagtgaaatggtttcga	gcttttacttttcataataaaagcgtgctataaagggagcGtta	cG								692444	-46	+	VC0648					t	2	0	1	2	0	0	0	2	0	0	0	t	2	0	0.347222	0.641026	0	0	0	0.803213	0	0	0
gcttttacttttcataataaaagcgtgctataaagggagcGttattcgctcccttttttatgcgaaatcccacaggagtatgatgagtgaaatggtttcga	gcttttacttttcataataaaagcgtgctataaagggagcGtta	cG								692444	-46	+	VC0648					a	3	0	1	0	1	1	0	0	2	0	1	a	3	0	0.347222	0	0.684932	0.292398	0	0	0.851064	0	0.276243
taacaggaatccaggtgctgacatccagtatgatgggcgcAgattgactaacaaggtaacggataacgctcgtgttaaacaagattcgcactcaactggtt	taacaggaatccaggtgctgacatccagtatgatgggcgcAgat	cA	taacaggaatccaggtgctgacatccagtatgatgggcgcAgat	VC0654_-=hypothetical_protein 699611 -31 +	cA	699611	VC0654	-31		699611	-31	+	VC0654					c	-3	0	0	0	0	0	0	0	0	0	0	c	-3	0	0	0	0	0	0	0	0	0	0
taacaggaatccaggtgctgacatccagtatgatgggcgcAgattgactaacaaggtaacggataacgctcgtgttaaacaagattcgcactcaactggtt	taacaggaatccaggtgctgacatccagtatgatgggcgcAgat	cA								699611	-31	+	VC0654					g	-2	0	0	0	0	0	0	0	0	0	0	g	-2	0	0	0	0	0	0	0	0	0	0
taacaggaatccaggtgctgacatccagtatgatgggcgcAgattgactaacaaggtaacggataacgctcgtgttaaacaagattcgcactcaactggtt	taacaggaatccaggtgctgacatccagtatgatgggcgcAgat	cA								699611	-31	+	VC0654					c	-1	0	0	0	0	0	0	0	0	0	0	c	-1	0	0	0	0	0	0	0	0	0	0
taacaggaatccaggtgctgacatccagtatgatgggcgcAgattgactaacaaggtaacggataacgctcgtgttaaacaagattcgcactcaactggtt	taacaggaatccaggtgctgacatccagtatgatgggcgcAgat	cA								699611	-31	+	VC0654					A	0	68	100	56	55	81	152	65	91	105	131	A	0	98.5507	97.0874	96.5517	98.2143	93.1034	95.5975	100	96.8085	95.4545	98.4962
taacaggaatccaggtgctgacatccagtatgatgggcgcAgattgactaacaaggtaacggataacgctcgtgttaaacaagattcgcactcaactggtt	taacaggaatccaggtgctgacatccagtatgatgggcgcAgat	cA								699611	-31	+	VC0654					g	1	1	2	2	1	6	6	0	3	5	2	g	1	1.44928	1.94175	3.44828	1.78571	6.89655	3.77358	0	3.19149	4.54545	1.50376
taacaggaatccaggtgctgacatccagtatgatgggcgcAgattgactaacaaggtaacggataacgctcgtgttaaacaagattcgcactcaactggtt	taacaggaatccaggtgctgacatccagtatgatgggcgcAgat	cA								699611	-31	+	VC0654					a	2	0	0	0	0	0	1	0	0	0	0	a	2	0	0	0	0	0	0.628931	0	0	0	0
taacaggaatccaggtgctgacatccagtatgatgggcgcAgattgactaacaaggtaacggataacgctcgtgttaaacaagattcgcactcaactggtt	taacaggaatccaggtgctgacatccagtatgatgggcgcAgat	cA								699611	-31	+	VC0654					t	3	0	1	0	0	0	0	0	0	0	0	t	3	0	0.970874	0	0	0	0	0	0	0	0
tgattagaaaaatgggcatttgttggctagtcttatctgtGagacagattctagtgcaaagtctcgctaatgtaacgtccgtaaccatgtagtgggtgcga	tgattagaaaaatgggcatttgttggctagtcttatctgtGaga	tG	tgattagaaaaatgggcatttgttggctagtcttatctgtGaga	VC0665_-=Fis_family_transcriptional_regulator 712288 -107 +	tG	712288	VC0665	-107		712288	-107	+	VC0665					t	-3	0	0	0	0	0	0	0	1	0	0	t	-3	0	0	0	0	0	0	0	0.0915751	0	0
tgattagaaaaatgggcatttgttggctagtcttatctgtGagacagattctagtgcaaagtctcgctaatgtaacgtccgtaaccatgtagtgggtgcga	tgattagaaaaatgggcatttgttggctagtcttatctgtGaga	tG								712288	-107	+	VC0665					g	-2	1	7	0	5	4	3	7	1	0	0	g	-2	0.163132	0.574241	0	0.296209	0.327869	0.21398	0.417661	0.0915751	0	0
tgattagaaaaatgggcatttgttggctagtcttatctgtGagacagattctagtgcaaagtctcgctaatgtaacgtccgtaaccatgtagtgggtgcga	tgattagaaaaatgggcatttgttggctagtcttatctgtGaga	tG								712288	-107	+	VC0665					t	-1	10	19	17	25	13	17	20	22	13	23	t	-1	1.63132	1.55865	1.39116	1.48104	1.06557	1.21255	1.19332	2.01465	0.750144	1.51515
tgattagaaaaatgggcatttgttggctagtcttatctgtGagacagattctagtgcaaagtctcgctaatgtaacgtccgtaaccatgtagtgggtgcga	tgattagaaaaatgggcatttgttggctagtcttatctgtGaga	tG								712288	-107	+	VC0665					G	0	592	1181	1190	1633	1181	1356	1622	1040	1691	1467	G	0	96.5742	96.8827	97.3813	96.7417	96.8033	96.719	96.778	95.2381	97.5765	96.6403
tgattagaaaaatgggcatttgttggctagtcttatctgtGagacagattctagtgcaaagtctcgctaatgtaacgtccgtaaccatgtagtgggtgcga	tgattagaaaaatgggcatttgttggctagtcttatctgtGaga	tG								712288	-107	+	VC0665					a	1	9	12	13	22	18	25	24	26	25	27	a	1	1.46819	0.984413	1.06383	1.30332	1.47541	1.78317	1.43198	2.38095	1.44259	1.77866
tgattagaaaaatgggcatttgttggctagtcttatctgtGagacagattctagtgcaaagtctcgctaatgtaacgtccgtaaccatgtagtgggtgcga	tgattagaaaaatgggcatttgttggctagtcttatctgtGaga	tG								712288	-107	+	VC0665					g	2	0	0	1	1	3	1	2	1	2	1	g	2	0	0	0.0818331	0.0592417	0.245902	0.0713267	0.119332	0.0915751	0.115407	0.0658762
tgattagaaaaatgggcatttgttggctagtcttatctgtGagacagattctagtgcaaagtctcgctaatgtaacgtccgtaaccatgtagtgggtgcga	tgattagaaaaatgggcatttgttggctagtcttatctgtGaga	tG								712288	-107	+	VC0665					a	3	1	0	1	2	1	0	1	1	2	0	a	3	0.163132	0	0.0818331	0.118483	0.0819672	0	0.0596659	0.0915751	0.115407	0
gagacagattctagtgcaaagtctcgctaatgtaacgtccGtaaccatgtagtgggtgcgaatagaataatccgcatcgtaacaataaaaataaggaatat	gagacagattctagtgcaaagtctcgctaatgtaacgtccGtaa	cG	gagacagattctagtgcaaagtctcgctaatgtaacgtccGtaa	VC0665_-=Fis_family_transcriptional_regulator 712328 -67 +	cG	712328	VC0665	-67		712328	-67	+	VC0665					t	-3	1	1	3	0	1	0	1	3	3	1	t	-3	0.255102	0.122699	0.100739	0	0.206186	0	0.206186	0.316456	0.499168	0.121507
gagacagattctagtgcaaagtctcgctaatgtaacgtccGtaaccatgtagtgggtgcgaatagaataatccgcatcgtaacaataaaaataaggaatat	gagacagattctagtgcaaagtctcgctaatgtaacgtccGtaa	cG								712328	-67	+	VC0665					c	-2	1	4	9	1	2	1	0	3	1	5	c	-2	0.255102	0.490798	0.302216	0.0925069	0.412371	0.130208	0	0.316456	0.166389	0.607533
gagacagattctagtgcaaagtctcgctaatgtaacgtccGtaaccatgtagtgggtgcgaatagaataatccgcatcgtaacaataaaaataaggaatat	gagacagattctagtgcaaagtctcgctaatgtaacgtccGtaa	cG								712328	-67	+	VC0665					c	-1	4	14	72	34	11	12	12	17	13	19	c	-1	1.02041	1.71779	2.41773	3.14524	2.26804	1.5625	2.47423	1.79325	2.16306	2.30863
gagacagattctagtgcaaagtctcgctaatgtaacgtccGtaaccatgtagtgggtgcgaatagaataatccgcatcgtaacaataaaaataaggaatat	gagacagattctagtgcaaagtctcgctaatgtaacgtccGtaa	cG								712328	-67	+	VC0665					G	0	366	750	2770	985	453	732	450	881	556	762	G	0	93.3673	92.0245	93.0154	91.1193	93.4021	95.3125	92.7835	92.9325	92.5125	92.5881
gagacagattctagtgcaaagtctcgctaatgtaacgtccGtaaccatgtagtgggtgcgaatagaataatccgcatcgtaacaataaaaataaggaatat	gagacagattctagtgcaaagtctcgctaatgtaacgtccGtaa	cG								712328	-67	+	VC0665					t	1	10	18	63	24	10	14	9	17	10	12	t	1	2.55102	2.20859	2.11551	2.22017	2.06186	1.82292	1.85567	1.79325	1.66389	1.45808
gagacagattctagtgcaaagtctcgctaatgtaacgtccGtaaccatgtagtgggtgcgaatagaataatccgcatcgtaacaataaaaataaggaatat	gagacagattctagtgcaaagtctcgctaatgtaacgtccGtaa	cG								712328	-67	+	VC0665					a	2	2	11	33	20	5	1	7	8	7	13	a	2	0.510204	1.34969	1.10813	1.85014	1.03093	0.130208	1.4433	0.843882	1.16473	1.57959
gagacagattctagtgcaaagtctcgctaatgtaacgtccGtaaccatgtagtgggtgcgaatagaataatccgcatcgtaacaataaaaataaggaatat	gagacagattctagtgcaaagtctcgctaatgtaacgtccGtaa	cG								712328	-67	+	VC0665					a	3	8	17	28	17	3	8	6	19	11	11	a	3	2.04082	2.08589	0.940228	1.57262	0.618557	1.04167	1.23711	2.00422	1.83028	1.33657
gatgttgaatattgttacctgagttgtttagaatttaatcGtaagtttcacttactcaatatcacctttcttttggattaattgactttgcttggaggcgc	gatgttgaatattgttacctgagttgtttagaatttaatcGtaa	cG	gatgttgaatattgttacctgagttgtttagaatttaatcGtaa	VC0666_-=hypothetical_protein 714013 -231 +	cG	714013	VC0666	-231		714013	-231	+	VC0666					a	-3	0	0	0	0	0	0	0	0	0	0	a	-3	0	0	0	0	0	0	0	0	0	0
gatgttgaatattgttacctgagttgtttagaatttaatcGtaagtttcacttactcaatatcacctttcttttggattaattgactttgcttggaggcgc	gatgttgaatattgttacctgagttgtttagaatttaatcGtaa	cG								714013	-231	+	VC0666					t	-2	0	1	0	0	1	0	0	1	0	0	t	-2	0	0.0209512	0	0	0.00551268	0	0	0.0175193	0	0
gatgttgaatattgttacctgagttgtttagaatttaatcGtaagtttcacttactcaatatcacctttcttttggattaattgactttgcttggaggcgc	gatgttgaatattgttacctgagttgtttagaatttaatcGtaa	cG								714013	-231	+	VC0666					c	-1	16	13	3	0	4	3	14	7	11	5	c	-1	0.246305	0.272365	0.0372208	0	0.0220507	0.0163711	0.273598	0.122635	0.0713498	0.0366569
gatgttgaatattgttacctgagttgtttagaatttaatcGtaagtttcacttactcaatatcacctttcttttggattaattgactttgcttggaggcgc	gatgttgaatattgttacctgagttgtttagaatttaatcGtaa	cG								714013	-231	+	VC0666					G	0	6336	4672	7946	2752	17768	17963	5014	5622	15108	13361	G	0	97.5369	97.8839	98.5856	98.2857	97.9493	98.0246	97.9871	98.4933	97.9957	97.9545
gatgttgaatattgttacctgagttgtttagaatttaatcGtaagtttcacttactcaatatcacctttcttttggattaattgactttgcttggaggcgc	gatgttgaatattgttacctgagttgtttagaatttaatcGtaa	cG								714013	-231	+	VC0666					t	1	125	81	90	43	339	322	78	72	270	250	t	1	1.92426	1.69705	1.11663	1.53571	1.8688	1.75716	1.52433	1.26139	1.75131	1.83284
gatgttgaatattgttacctgagttgtttagaatttaatcGtaagtttcacttactcaatatcacctttcttttggattaattgactttgcttggaggcgc	gatgttgaatattgttacctgagttgtttagaatttaatcGtaa	cG								714013	-231	+	VC0666					a	2	17	5	19	5	24	29	9	6	27	19	a	2	0.2617	0.104756	0.235732	0.178571	0.132304	0.158254	0.175884	0.105116	0.175131	0.139296
gatgttgaatattgttacctgagttgtttagaatttaatcGtaagtttcacttactcaatatcacctttcttttggattaattgactttgcttggaggcgc	gatgttgaatattgttacctgagttgtttagaatttaatcGtaa	cG								714013	-231	+	VC0666					a	3	2	1	2	0	4	8	2	0	1	5	a	3	0.0307882	0.0209512	0.0248139	0	0.0220507	0.0436562	0.0390854	0	0.00648635	0.0366569
taagtttgctccgcttggggatatgtggaaaaatcaacgcAattaaagaatttactagaggtttgccagtgatcgatggcgatggttaccggctaaatgtc	taagtttgctccgcttggggatatgtggaaaaatcaacgcAatt	cA	taagtttgctccgcttggggatatgtggaaaaatcaacgcAatt	VC0671_-=dinucleoside_polyphosphate_hydrolase 717115 35 +	cA	717115	VC0671	35		717115	35	+	VC0671					c	-3	0	0	0	0	0	0	0	0	0	0	c	-3	0	0	0	0	0	0	0	0	0	0
taagtttgctccgcttggggatatgtggaaaaatcaacgcAattaaagaatttactagaggtttgccagtgatcgatggcgatggttaccggctaaatgtc	taagtttgctccgcttggggatatgtggaaaaatcaacgcAatt	cA								717115	35	+	VC0671					g	-2	0	0	0	0	0	0	0	0	0	0	g	-2	0	0	0	0	0	0	0	0	0	0
taagtttgctccgcttggggatatgtggaaaaatcaacgcAattaaagaatttactagaggtttgccagtgatcgatggcgatggttaccggctaaatgtc	taagtttgctccgcttggggatatgtggaaaaatcaacgcAatt	cA								717115	35	+	VC0671					c	-1	0	0	0	0	1	0	0	0	0	0	c	-1	0	0	0	0	0.990099	0	0	0	0	0
taagtttgctccgcttggggatatgtggaaaaatcaacgcAattaaagaatttactagaggtttgccagtgatcgatggcgatggttaccggctaaatgtc	taagtttgctccgcttggggatatgtggaaaaatcaacgcAatt	cA								717115	35	+	VC0671					A	0	97	175	176	123	100	173	182	184	301	254	A	0	98.9796	97.7654	97.7778	96.0938	99.0099	98.8571	98.3784	93.8776	96.4744	99.2188
taagtttgctccgcttggggatatgtggaaaaatcaacgcAattaaagaatttactagaggtttgccagtgatcgatggcgatggttaccggctaaatgtc	taagtttgctccgcttggggatatgtggaaaaatcaacgcAatt	cA								717115	35	+	VC0671					a	1	1	4	4	4	0	2	2	10	11	2	a	1	1.02041	2.23464	2.22222	3.125	0	1.14286	1.08108	5.10204	3.52564	0.78125
taagtttgctccgcttggggatatgtggaaaaatcaacgcAattaaagaatttactagaggtttgccagtgatcgatggcgatggttaccggctaaatgtc	taagtttgctccgcttggggatatgtggaaaaatcaacgcAatt	cA								717115	35	+	VC0671					t	2	0	0	0	1	0	0	1	1	0	0	t	2	0	0	0	0.78125	0	0	0.540541	0.510204	0	0
taagtttgctccgcttggggatatgtggaaaaatcaacgcAattaaagaatttactagaggtttgccagtgatcgatggcgatggttaccggctaaatgtc	taagtttgctccgcttggggatatgtggaaaaatcaacgcAatt	cA								717115	35	+	VC0671					t	3	0	0	0	0	0	0	0	1	0	0	t	3	0	0	0	0	0	0	0	0.510204	0	0
tatgtggaaaaatcaacgcaattaaagaatttactagaggTttgccagtgatcgatggcgatggttaccggctaaatgtcgggattgtgatttgtaacaac	tatgtggaaaaatcaacgcaattaaagaatttactagaggTttg	gT	tatgtggaaaaatcaacgcaattaaagaatttactagaggTttg	VC0671_-=dinucleoside_polyphosphate_hydrolase 717136 56 +	gT	717136	VC0671	56		717136	56	+	VC0671					a	-3	2	1	1	2	0	3	1	3	2	2	a	-3	1.38889	0.471698	0.226757	0.595238	0	1.05263	0.49505	1.36986	0.593472	0.479616
tatgtggaaaaatcaacgcaattaaagaatttactagaggTttgccagtgatcgatggcgatggttaccggctaaatgtcgggattgtgatttgtaacaac	tatgtggaaaaatcaacgcaattaaagaatttactagaggTttg	gT								717136	56	+	VC0671					g	-2	0	1	0	1	0	4	0	4	1	2	g	-2	0	0.471698	0	0.297619	0	1.40351	0	1.82648	0.296736	0.479616
tatgtggaaaaatcaacgcaattaaagaatttactagaggTttgccagtgatcgatggcgatggttaccggctaaatgtcgggattgtgatttgtaacaac	tatgtggaaaaatcaacgcaattaaagaatttactagaggTttg	gT								717136	56	+	VC0671					g	-1	13	27	56	25	11	35	19	28	28	51	g	-1	9.02778	12.7358	12.6984	7.44048	6.74847	12.2807	9.40594	12.7854	8.30861	12.2302
tatgtggaaaaatcaacgcaattaaagaatttactagaggTttgccagtgatcgatggcgatggttaccggctaaatgtcgggattgtgatttgtaacaac	tatgtggaaaaatcaacgcaattaaagaatttactagaggTttg	gT								717136	56	+	VC0671					T	0	125	174	372	299	139	226	169	171	298	351	T	0	86.8056	82.0755	84.3537	88.9881	85.2761	79.2982	83.6634	78.0822	88.4273	84.1727
tatgtggaaaaatcaacgcaattaaagaatttactagaggTttgccagtgatcgatggcgatggttaccggctaaatgtcgggattgtgatttgtaacaac	tatgtggaaaaatcaacgcaattaaagaatttactagaggTttg	gT								717136	56	+	VC0671					t	1	4	9	8	7	9	10	8	9	8	11	t	1	2.77778	4.24528	1.81406	2.08333	5.52147	3.50877	3.9604	4.10959	2.37389	2.63789
tatgtggaaaaatcaacgcaattaaagaatttactagaggTttgccagtgatcgatggcgatggttaccggctaaatgtcgggattgtgatttgtaacaac	tatgtggaaaaatcaacgcaattaaagaatttactagaggTttg	gT								717136	56	+	VC0671					t	2	0	0	2	0	1	4	4	1	0	0	t	2	0	0	0.453515	0	0.613497	1.40351	1.9802	0.456621	0	0
tatgtggaaaaatcaacgcaattaaagaatttactagaggTttgccagtgatcgatggcgatggttaccggctaaatgtcgggattgtgatttgtaacaac	tatgtggaaaaatcaacgcaattaaagaatttactagaggTttg	gT								717136	56	+	VC0671					g	3	0	0	2	2	3	3	1	3	0	0	g	3	0	0	0.453515	0.595238	1.84049	1.05263	0.49505	1.36986	0	0
atgatggagaatctccagagcaagccatgttccgtgagctAtacgaagaggttgggttaaccaaaaaagacgtcaaagtgattgcaaccagtcgtcattgg	atgatggagaatctccagagcaagccatgttccgtgagctAtac	tA	atgatggagaatctccagagcaagccatgttccgtgagctAtac	VC0671_-=dinucleoside_polyphosphate_hydrolase 717304 224 +	tA	717304	VC0671	224		717304	224	+	VC0671					g	-3	1	3	0	1	1	1	0	0	1	2	g	-3	1.5873	1.57895	0	0.847458	1.51515	0.934579	0	0	0.699301	0.732601
atgatggagaatctccagagcaagccatgttccgtgagctAtacgaagaggttgggttaaccaaaaaagacgtcaaagtgattgcaaccagtcgtcattgg	atgatggagaatctccagagcaagccatgttccgtgagctAtac	tA								717304	224	+	VC0671					c	-2	4	13	12	6	6	5	7	13	10	22	c	-2	6.34921	6.84211	6.15385	5.08475	9.09091	4.6729	5.34351	7.83133	6.99301	8.05861
atgatggagaatctccagagcaagccatgttccgtgagctAtacgaagaggttgggttaaccaaaaaagacgtcaaagtgattgcaaccagtcgtcattgg	atgatggagaatctccagagcaagccatgttccgtgagctAtac	tA								717304	224	+	VC0671					t	-1	4	9	3	3	0	0	4	6	2	8	t	-1	6.34921	4.73684	1.53846	2.54237	0	0	3.05344	3.61446	1.3986	2.9304
atgatggagaatctccagagcaagccatgttccgtgagctAtacgaagaggttgggttaaccaaaaaagacgtcaaagtgattgcaaccagtcgtcattgg	atgatggagaatctccagagcaagccatgttccgtgagctAtac	tA								717304	224	+	VC0671					A	0	47	149	155	101	50	92	113	140	121	217	A	0	74.6032	78.4211	79.4872	85.5932	75.7576	85.9813	86.2595	84.3373	84.6154	79.4872
atgatggagaatctccagagcaagccatgttccgtgagctAtacgaagaggttgggttaaccaaaaaagacgtcaaagtgattgcaaccagtcgtcattgg	atgatggagaatctccagagcaagccatgttccgtgagctAtac	tA								717304	224	+	VC0671					t	1	3	5	10	4	3	6	5	3	6	7	t	1	4.7619	2.63158	5.12821	3.38983	4.54545	5.60748	3.81679	1.80723	4.1958	2.5641
atgatggagaatctccagagcaagccatgttccgtgagctAtacgaagaggttgggttaaccaaaaaagacgtcaaagtgattgcaaccagtcgtcattgg	atgatggagaatctccagagcaagccatgttccgtgagctAtac	tA								717304	224	+	VC0671					a	2	4	11	14	3	6	3	2	4	2	17	a	2	6.34921	5.78947	7.17949	2.54237	9.09091	2.80374	1.52672	2.40964	1.3986	6.22711
atgatggagaatctccagagcaagccatgttccgtgagctAtacgaagaggttgggttaaccaaaaaagacgtcaaagtgattgcaaccagtcgtcattgg	atgatggagaatctccagagcaagccatgttccgtgagctAtac	tA								717304	224	+	VC0671					c	3	0	0	1	0	0	0	0	0	1	0	c	3	0	0	0.512821	0	0	0	0	0	0.699301	0
aaaaataggaaccaaatgtgaatattgaactcttagctatActgctgctgttaggggcagtggtgggtgtgcttgctggcttattgggcattggtggcggc	aaaaataggaaccaaatgtgaatattgaactcttagctatActg	tA	aaaaataggaaccaaatgtgaatattgaactcttagctatActg	VC0673_-=hypothetical_protein 719943 23 +	tA	719943	VC0673	23		719943	23	+	VC0673					t	-3	0	0	1	0	1	0	1	1	2	1	t	-3	0	0	0.163132	0	0.241546	0	0.49505	0.398406	0.593472	0.23753
aaaaataggaaccaaatgtgaatattgaactcttagctatActgctgctgttaggggcagtggtgggtgtgcttgctggcttattgggcattggtggcggc	aaaaataggaaccaaatgtgaatattgaactcttagctatActg	tA								719943	23	+	VC0673					a	-2	0	2	1	2	0	0	0	0	0	0	a	-2	0	0.696864	0.163132	0.469484	0	0	0	0	0	0
aaaaataggaaccaaatgtgaatattgaactcttagctatActgctgctgttaggggcagtggtgggtgtgcttgctggcttattgggcattggtggcggc	aaaaataggaaccaaatgtgaatattgaactcttagctatActg	tA								719943	23	+	VC0673					t	-1	0	2	0	1	0	1	0	3	0	0	t	-1	0	0.696864	0	0.234742	0	0.17331	0	1.19522	0	0
aaaaataggaaccaaatgtgaatattgaactcttagctatActgctgctgttaggggcagtggtgggtgtgcttgctggcttattgggcattggtggcggc	aaaaataggaaccaaatgtgaatattgaactcttagctatActg	tA								719943	23	+	VC0673					A	0	284	277	594	415	406	568	199	244	329	412	A	0	97.931	96.5157	96.9005	97.4178	98.0676	98.4402	98.5149	97.2112	97.6261	97.8622
aaaaataggaaccaaatgtgaatattgaactcttagctatActgctgctgttaggggcagtggtgggtgtgcttgctggcttattgggcattggtggcggc	aaaaataggaaccaaatgtgaatattgaactcttagctatActg	tA								719943	23	+	VC0673					c	1	5	5	15	7	7	8	2	3	4	7	c	1	1.72414	1.74216	2.44698	1.64319	1.69082	1.38648	0.990099	1.19522	1.18694	1.66271
aaaaataggaaccaaatgtgaatattgaactcttagctatActgctgctgttaggggcagtggtgggtgtgcttgctggcttattgggcattggtggcggc	aaaaataggaaccaaatgtgaatattgaactcttagctatActg	tA								719943	23	+	VC0673					t	2	1	0	1	1	0	0	0	0	2	0	t	2	0.344828	0	0.163132	0.234742	0	0	0	0	0.593472	0
aaaaataggaaccaaatgtgaatattgaactcttagctatActgctgctgttaggggcagtggtgggtgtgcttgctggcttattgggcattggtggcggc	aaaaataggaaccaaatgtgaatattgaactcttagctatActg	tA								719943	23	+	VC0673					g	3	0	1	1	0	0	0	0	0	0	1	g	3	0	0.348432	0.163132	0	0	0	0	0	0	0.23753
gtattagcattggtaaaaaaatgctgatagaatccccgccAtcttaaccgcgaaggctcttcgataccaagtttgtttggtccagttgggtttttgcacaa	gtattagcattggtaaaaaaatgctgatagaatccccgccAtct	cA	gtattagcattggtaaaaaaatgctgatagaatccccgccAtct	VC0679_rpsT=30S_ribosomal_protein_S20 725941 -142 -	cA	725941	VC0679	-142		725941	-142	-	VC0679					g	-3	0	0	0	0	0	0	0	1	0	0	g	-3	0	0	0	0	0	0	0	0.116686	0	0
gtattagcattggtaaaaaaatgctgatagaatccccgccAtcttaaccgcgaaggctcttcgataccaagtttgtttggtccagttgggtttttgcacaa	gtattagcattggtaaaaaaatgctgatagaatccccgccAtct	cA								725941	-142	-	VC0679					c	-2	0	0	0	0	0	0	0	0	0	0	c	-2	0	0	0	0	0	0	0	0	0	0
gtattagcattggtaaaaaaatgctgatagaatccccgccAtcttaaccgcgaaggctcttcgataccaagtttgtttggtccagttgggtttttgcacaa	gtattagcattggtaaaaaaatgctgatagaatccccgccAtct	cA								725941	-142	-	VC0679					c	-1	1	3	21	11	0	1	1	6	3	3	c	-1	0.27248	0.525394	1.15958	0.986547	0	0.258398	0.320513	0.700117	0.78534	0.576923
gtattagcattggtaaaaaaatgctgatagaatccccgccAtcttaaccgcgaaggctcttcgataccaagtttgtttggtccagttgggtttttgcacaa	gtattagcattggtaaaaaaatgctgatagaatccccgccAtct	cA								725941	-142	-	VC0679					A	0	349	550	1732	1069	262	377	299	824	371	499	A	0	95.0954	96.3222	95.6378	95.8744	97.3978	97.416	95.8333	96.1494	97.1204	95.9615
gtattagcattggtaaaaaaatgctgatagaatccccgccAtcttaaccgcgaaggctcttcgataccaagtttgtttggtccagttgggtttttgcacaa	gtattagcattggtaaaaaaatgctgatagaatccccgccAtct	cA								725941	-142	-	VC0679					t	1	8	14	44	29	7	7	9	19	6	11	t	1	2.17984	2.45184	2.4296	2.6009	2.60223	1.80879	2.88462	2.21704	1.57068	2.11538
gtattagcattggtaaaaaaatgctgatagaatccccgccAtcttaaccgcgaaggctcttcgataccaagtttgtttggtccagttgggtttttgcacaa	gtattagcattggtaaaaaaatgctgatagaatccccgccAtct	cA								725941	-142	-	VC0679					c	2	8	1	9	5	0	2	1	5	2	5	c	2	2.17984	0.175131	0.496963	0.44843	0	0.516796	0.320513	0.583431	0.52356	0.961538
gtattagcattggtaaaaaaatgctgatagaatccccgccAtcttaaccgcgaaggctcttcgataccaagtttgtttggtccagttgggtttttgcacaa	gtattagcattggtaaaaaaatgctgatagaatccccgccAtct	cA								725941	-142	-	VC0679					t	3	1	3	5	1	0	0	2	2	0	2	t	3	0.27248	0.525394	0.276091	0.0896861	0	0	0.641026	0.233372	0	0.384615
gtgacttgttggtgacccgtttgggtgttaagtttctggtGgttggtgatgatttctgcttcggtaaagagcgtcaaggtaactttgcgctgctacaacag	gtgacttgttggtgacccgtttgggtgttaagtttctggtGgtt	tG	gtgacttgttggtgacccgtttgggtgttaagtttctggtGgtt	VC0681_-=bifunctional_riboflavin_kinase/FMN_adenylyltransferase 728050 362 +	tG	728050	VC0681	362		728050	362	+	VC0681					g	-3	2	9	1	12	21	23	2	6	2	13	g	-3	1.21951	3.81356	0.729927	6.97674	5.10949	5.19187	1.19048	3.04569	0.934579	4.60993
gtgacttgttggtgacccgtttgggtgttaagtttctggtGgttggtgatgatttctgcttcggtaaagagcgtcaaggtaactttgcgctgctacaacag	gtgacttgttggtgacccgtttgggtgttaagtttctggtGgtt	tG								728050	362	+	VC0681					g	-2	0	0	0	0	1	1	0	0	0	0	g	-2	0	0	0	0	0.243309	0.225734	0	0	0	0
gtgacttgttggtgacccgtttgggtgttaagtttctggtGgttggtgatgatttctgcttcggtaaagagcgtcaaggtaactttgcgctgctacaacag	gtgacttgttggtgacccgtttgggtgttaagtttctggtGgtt	tG								728050	362	+	VC0681					t	-1	2	4	0	0	0	0	1	4	1	0	t	-1	1.21951	1.69492	0	0	0	0	0.595238	2.03046	0.46729	0
gtgacttgttggtgacccgtttgggtgttaagtttctggtGgttggtgatgatttctgcttcggtaaagagcgtcaaggtaactttgcgctgctacaacag	gtgacttgttggtgacccgtttgggtgttaagtttctggtGgtt	tG								728050	362	+	VC0681					G	0	137	192	114	143	325	361	142	176	182	233	G	0	83.5366	81.3559	83.2117	83.1395	79.0754	81.4898	84.5238	89.3401	85.0467	82.6241
gtgacttgttggtgacccgtttgggtgttaagtttctggtGgttggtgatgatttctgcttcggtaaagagcgtcaaggtaactttgcgctgctacaacag	gtgacttgttggtgacccgtttgggtgttaagtttctggtGgtt	tG								728050	362	+	VC0681					g	1	21	29	21	16	64	58	23	11	29	35	g	1	12.8049	12.2881	15.3285	9.30233	15.5718	13.0926	13.6905	5.58376	13.5514	12.4113
gtgacttgttggtgacccgtttgggtgttaagtttctggtGgttggtgatgatttctgcttcggtaaagagcgtcaaggtaactttgcgctgctacaacag	gtgacttgttggtgacccgtttgggtgttaagtttctggtGgtt	tG								728050	362	+	VC0681					t	2	2	2	1	1	0	0	0	0	0	1	t	2	1.21951	0.847458	0.729927	0.581395	0	0	0	0	0	0.35461
gtgacttgttggtgacccgtttgggtgttaagtttctggtGgttggtgatgatttctgcttcggtaaagagcgtcaaggtaactttgcgctgctacaacag	gtgacttgttggtgacccgtttgggtgttaagtttctggtGgtt	tG								728050	362	+	VC0681					t	3	0	0	0	0	0	0	0	0	0	0	t	3	0	0	0	0	0	0	0	0	0	0
gccagtgaagctcgcttattgataaattactatccacagtGagcttaattcattaacaaaaggacaaacgctatgttgtggtttctaacctgtgtcgcagc	gccagtgaagctcgcttattgataaattactatccacagtGagc	tG	gccagtgaagctcgcttattgataaattactatccacagtGagc	VC0687_-=carbon_starvation_protein_A 735314 -32 -	tG	735314	VC0687	-32		735314	-32	-	VC0687					a	-3	0	0	0	0	0	0	0	0	0	0	a	-3	0	0	0	0	0	0	0	0	0	0
gccagtgaagctcgcttattgataaattactatccacagtGagcttaattcattaacaaaaggacaaacgctatgttgtggtttctaacctgtgtcgcagc	gccagtgaagctcgcttattgataaattactatccacagtGagc	tG								735314	-32	-	VC0687					g	-2	0	0	0	0	0	0	1	0	1	0	g	-2	0	0	0	0	0	0	1.25	0	0.943396	0
gccagtgaagctcgcttattgataaattactatccacagtGagcttaattcattaacaaaaggacaaacgctatgttgtggtttctaacctgtgtcgcagc	gccagtgaagctcgcttattgataaattactatccacagtGagc	tG								735314	-32	-	VC0687					t	-1	0	3	0	0	0	2	0	0	1	0	t	-1	0	2.14286	0	0	0	1.41844	0	0	0.943396	0
gccagtgaagctcgcttattgataaattactatccacagtGagcttaattcattaacaaaaggacaaacgctatgttgtggtttctaacctgtgtcgcagc	gccagtgaagctcgcttattgataaattactatccacagtGagc	tG								735314	-32	-	VC0687					G	0	66	135	381	81	92	136	78	102	103	172	G	0	95.6522	96.4286	97.4425	98.7805	96.8421	96.4539	97.5	97.1429	97.1698	99.422
gccagtgaagctcgcttattgataaattactatccacagtGagcttaattcattaacaaaaggacaaacgctatgttgtggtttctaacctgtgtcgcagc	gccagtgaagctcgcttattgataaattactatccacagtGagc	tG								735314	-32	-	VC0687					a	1	2	1	8	1	2	2	1	3	1	1	a	1	2.89855	0.714286	2.04604	1.21951	2.10526	1.41844	1.25	2.85714	0.943396	0.578035
gccagtgaagctcgcttattgataaattactatccacagtGagcttaattcattaacaaaaggacaaacgctatgttgtggtttctaacctgtgtcgcagc	gccagtgaagctcgcttattgataaattactatccacagtGagc	tG								735314	-32	-	VC0687					g	2	1	0	2	0	0	1	0	0	0	0	g	2	1.44928	0	0.511509	0	0	0.70922	0	0	0	0
gccagtgaagctcgcttattgataaattactatccacagtGagcttaattcattaacaaaaggacaaacgctatgttgtggtttctaacctgtgtcgcagc	gccagtgaagctcgcttattgataaattactatccacagtGagc	tG								735314	-32	-	VC0687					c	3	0	1	0	0	1	0	0	0	0	0	c	3	0	0.714286	0	0	1.05263	0	0	0	0	0
cacgaggttattcagtttatttttcaattacaatgcctttGtttgaatatgacagagggataaccaaatggcagaacgcgaactctatatcggtgtgatgt	cacgaggttattcagtttatttttcaattacaatgcctttGttt	tG	cacgaggttattcagtttatttttcaattacaatgcctttGttt	VC0691_anmK=anhydro-N-acetylmuramic_acid_kinase 739795 -27 -	tG	739795	VC0691	-27		739795	-27	-	VC0691					t	-3	1	0	0	0	0	0	0	0	0	0	t	-3	0.306748	0	0	0	0	0	0	0	0	0
cacgaggttattcagtttatttttcaattacaatgcctttGtttgaatatgacagagggataaccaaatggcagaacgcgaactctatatcggtgtgatgt	cacgaggttattcagtttatttttcaattacaatgcctttGttt	tG								739795	-27	-	VC0691					t	-2	0	0	0	0	0	0	1	2	0	0	t	-2	0	0	0	0	0	0	0.383142	0.552486	0	0
cacgaggttattcagtttatttttcaattacaatgcctttGtttgaatatgacagagggataaccaaatggcagaacgcgaactctatatcggtgtgatgt	cacgaggttattcagtttatttttcaattacaatgcctttGttt	tG								739795	-27	-	VC0691					t	-1	1	5	0	0	0	0	0	2	0	0	t	-1	0.306748	1.62338	0	0	0	0	0	0.552486	0	0
cacgaggttattcagtttatttttcaattacaatgcctttGtttgaatatgacagagggataaccaaatggcagaacgcgaactctatatcggtgtgatgt	cacgaggttattcagtttatttttcaattacaatgcctttGttt	tG								739795	-27	-	VC0691					G	0	315	298	480	341	361	359	256	352	285	305	G	0	96.6258	96.7532	97.561	97.151	98.3651	98.0874	98.0843	97.2376	98.6159	97.7564
cacgaggttattcagtttatttttcaattacaatgcctttGtttgaatatgacagagggataaccaaatggcagaacgcgaactctatatcggtgtgatgt	cacgaggttattcagtttatttttcaattacaatgcctttGttt	tG								739795	-27	-	VC0691					t	1	7	5	8	8	3	5	4	5	4	7	t	1	2.14724	1.62338	1.62602	2.2792	0.817439	1.36612	1.53257	1.38122	1.38408	2.24359
cacgaggttattcagtttatttttcaattacaatgcctttGtttgaatatgacagagggataaccaaatggcagaacgcgaactctatatcggtgtgatgt	cacgaggttattcagtttatttttcaattacaatgcctttGttt	tG								739795	-27	-	VC0691					t	2	2	0	4	2	1	1	0	1	0	0	t	2	0.613497	0	0.813008	0.569801	0.27248	0.273224	0	0.276243	0	0
cacgaggttattcagtttatttttcaattacaatgcctttGtttgaatatgacagagggataaccaaatggcagaacgcgaactctatatcggtgtgatgt	cacgaggttattcagtttatttttcaattacaatgcctttGttt	tG								739795	-27	-	VC0691					t	3	0	0	0	0	2	1	0	0	0	0	t	3	0	0	0	0	0.544959	0.273224	0	0	0	0
aaagcgtgttttgttcgctttgagtatcttaaaataagccGtttttccgctcagacgatggacaggttatggatctcatcctctcattactgcaacagatg	aaagcgtgttttgttcgctttgagtatcttaaaataagccGttt	cG	aaagcgtgttttgttcgctttgagtatcttaaaataagccGttt	VC0694_-=hypothetical_protein 743320 -28 -	cG	743320	VC0694	-28		743320	-28	-	VC0694					g	-3	1	2	0	0	0	0	0	1	0	0	g	-3	1.11111	1.96078	0	0	0	0	0	0.952381	0	0
aaagcgtgttttgttcgctttgagtatcttaaaataagccGtttttccgctcagacgatggacaggttatggatctcatcctctcattactgcaacagatg	aaagcgtgttttgttcgctttgagtatcttaaaataagccGttt	cG								743320	-28	-	VC0694					c	-2	0	0	0	0	0	0	0	0	0	0	c	-2	0	0	0	0	0	0	0	0	0	0
aaagcgtgttttgttcgctttgagtatcttaaaataagccGtttttccgctcagacgatggacaggttatggatctcatcctctcattactgcaacagatg	aaagcgtgttttgttcgctttgagtatcttaaaataagccGttt	cG								743320	-28	-	VC0694					c	-1	0	0	0	0	2	0	0	0	0	0	c	-1	0	0	0	0	2.27273	0	0	0	0	0
aaagcgtgttttgttcgctttgagtatcttaaaataagccGtttttccgctcagacgatggacaggttatggatctcatcctctcattactgcaacagatg	aaagcgtgttttgttcgctttgagtatcttaaaataagccGttt	cG								743320	-28	-	VC0694					G	0	85	93	118	80	81	137	48	96	76	118	G	0	94.4444	91.1765	94.4	97.561	92.0455	93.1973	94.1176	91.4286	93.8272	90.0763
aaagcgtgttttgttcgctttgagtatcttaaaataagccGtttttccgctcagacgatggacaggttatggatctcatcctctcattactgcaacagatg	aaagcgtgttttgttcgctttgagtatcttaaaataagccGttt	cG								743320	-28	-	VC0694					t	1	0	1	3	1	2	5	0	3	1	4	t	1	0	0.980392	2.4	1.21951	2.27273	3.40136	0	2.85714	1.23457	3.05344
aaagcgtgttttgttcgctttgagtatcttaaaataagccGtttttccgctcagacgatggacaggttatggatctcatcctctcattactgcaacagatg	aaagcgtgttttgttcgctttgagtatcttaaaataagccGttt	cG								743320	-28	-	VC0694					t	2	0	5	2	0	2	3	1	4	2	6	t	2	0	4.90196	1.6	0	2.27273	2.04082	1.96078	3.80952	2.46914	4.58015
aaagcgtgttttgttcgctttgagtatcttaaaataagccGtttttccgctcagacgatggacaggttatggatctcatcctctcattactgcaacagatg	aaagcgtgttttgttcgctttgagtatcttaaaataagccGttt	cG								743320	-28	-	VC0694					t	3	4	1	2	1	1	2	2	1	2	3	t	3	4.44444	0.980392	1.6	1.21951	1.13636	1.36054	3.92157	0.952381	2.46914	2.29008
ggctgtataaattggtcaacgactgaggcattattacgtcGtgcgcatcaggaacttattccctttttgcacaatcgtttgcaaggataacaaggatagaa	ggctgtataaattggtcaacgactgaggcattattacgtcGtgc	cG	ggctgtataaattggtcaacgactgaggcattattacgtcGtgc	VC0696_tyrA=bifunctional_chorismate_mutase/prephenate_dehydrogenase 744558 -62 +	cG	744558	VC0696	-62		744558	-62	+	VC0696					g	-3	0	0	0	0	0	0	0	0	0	1	g	-3	0	0	0	0	0	0	0	0	0	0.574713
ggctgtataaattggtcaacgactgaggcattattacgtcGtgcgcatcaggaacttattccctttttgcacaatcgtttgcaaggataacaaggatagaa	ggctgtataaattggtcaacgactgaggcattattacgtcGtgc	cG								744558	-62	+	VC0696					t	-2	0	0	0	0	1	1	1	0	0	0	t	-2	0	0	0	0	0.75188	0.420168	1.11111	0	0	0
ggctgtataaattggtcaacgactgaggcattattacgtcGtgcgcatcaggaacttattccctttttgcacaatcgtttgcaaggataacaaggatagaa	ggctgtataaattggtcaacgactgaggcattattacgtcGtgc	cG								744558	-62	+	VC0696					c	-1	0	0	1	0	0	0	1	1	0	0	c	-1	0	0	0.334448	0	0	0	1.11111	0.578035	0	0
ggctgtataaattggtcaacgactgaggcattattacgtcGtgcgcatcaggaacttattccctttttgcacaatcgtttgcaaggataacaaggatagaa	ggctgtataaattggtcaacgactgaggcattattacgtcGtgc	cG								744558	-62	+	VC0696					G	0	127	160	288	92	128	229	85	167	128	167	G	0	97.6923	96.3855	96.3211	92.9293	96.2406	96.2185	94.4444	96.5318	96.9697	95.977
ggctgtataaattggtcaacgactgaggcattattacgtcGtgcgcatcaggaacttattccctttttgcacaatcgtttgcaaggataacaaggatagaa	ggctgtataaattggtcaacgactgaggcattattacgtcGtgc	cG								744558	-62	+	VC0696					t	1	2	4	5	6	2	7	2	1	3	5	t	1	1.53846	2.40964	1.67224	6.06061	1.50376	2.94118	2.22222	0.578035	2.27273	2.87356
ggctgtataaattggtcaacgactgaggcattattacgtcGtgcgcatcaggaacttattccctttttgcacaatcgtttgcaaggataacaaggatagaa	ggctgtataaattggtcaacgactgaggcattattacgtcGtgc	cG								744558	-62	+	VC0696					g	2	1	2	5	1	2	1	1	4	1	1	g	2	0.769231	1.20482	1.67224	1.0101	1.50376	0.420168	1.11111	2.31214	0.757576	0.574713
ggctgtataaattggtcaacgactgaggcattattacgtcGtgcgcatcaggaacttattccctttttgcacaatcgtttgcaaggataacaaggatagaa	ggctgtataaattggtcaacgactgaggcattattacgtcGtgc	cG								744558	-62	+	VC0696					c	3	0	0	0	0	0	0	0	0	0	0	c	3	0	0	0	0	0	0	0	0	0	0
acatccggtgatttgatgtaccctttgctatgcttgtcctAtctatacgtcgtctttgtcagagagaacgccatgatcgaaaaacgtcgcttttcacgcat	acatccggtgatttgatgtaccctttgctatgcttgtcctAtct	tA	acatccggtgatttgatgtaccctttgctatgcttgtcctAtct	VC0697_-=hypothetical_protein 746217 28 -	tA	746217	VC0697	28		746217	28	-	VC0697					c	-3	0	0	0	0	0	0	0	0	0	0	c	-3	0	0	0	0	0	0	0	0	0	0
acatccggtgatttgatgtaccctttgctatgcttgtcctAtctatacgtcgtctttgtcagagagaacgccatgatcgaaaaacgtcgcttttcacgcat	acatccggtgatttgatgtaccctttgctatgcttgtcctAtct	tA								746217	28	-	VC0697					c	-2	0	4	3	1	2	1	1	1	2	2	c	-2	0	0.418848	0.254885	0.107759	0.246305	0.102564	0.238663	0.124844	0.232288	0.213447
acatccggtgatttgatgtaccctttgctatgcttgtcctAtctatacgtcgtctttgtcagagagaacgccatgatcgaaaaacgtcgcttttcacgcat	acatccggtgatttgatgtaccctttgctatgcttgtcctAtct	tA								746217	28	-	VC0697					t	-1	31	51	3	1	3	11	24	49	5	9	t	-1	3.58382	5.34031	0.254885	0.107759	0.369458	1.12821	5.72792	6.11735	0.58072	0.960512
acatccggtgatttgatgtaccctttgctatgcttgtcctAtctatacgtcgtctttgtcagagagaacgccatgatcgaaaaacgtcgcttttcacgcat	acatccggtgatttgatgtaccctttgctatgcttgtcctAtct	tA								746217	28	-	VC0697					A	0	807	867	1136	889	773	931	374	730	826	893	A	0	93.2948	90.7853	96.5166	95.7974	95.197	95.4872	89.2601	91.1361	95.935	95.3042
acatccggtgatttgatgtaccctttgctatgcttgtcctAtctatacgtcgtctttgtcagagagaacgccatgatcgaaaaacgtcgcttttcacgcat	acatccggtgatttgatgtaccctttgctatgcttgtcctAtct	tA								746217	28	-	VC0697					t	1	17	25	21	31	28	24	14	19	18	21	t	1	1.96532	2.6178	1.7842	3.34052	3.44828	2.46154	3.34129	2.37203	2.09059	2.2412
acatccggtgatttgatgtaccctttgctatgcttgtcctAtctatacgtcgtctttgtcagagagaacgccatgatcgaaaaacgtcgcttttcacgcat	acatccggtgatttgatgtaccctttgctatgcttgtcctAtct	tA								746217	28	-	VC0697					c	2	7	8	14	5	6	5	4	2	10	11	c	2	0.809249	0.837696	1.18946	0.538793	0.738916	0.512821	0.954654	0.249688	1.16144	1.17396
acatccggtgatttgatgtaccctttgctatgcttgtcctAtctatacgtcgtctttgtcagagagaacgccatgatcgaaaaacgtcgcttttcacgcat	acatccggtgatttgatgtaccctttgctatgcttgtcctAtct	tA								746217	28	-	VC0697					t	3	3	0	0	1	0	3	2	0	0	1	t	3	0.346821	0	0	0.107759	0	0.307692	0.477327	0	0	0.106724
aagcgctactagaattcccgggctgtgctatggtgatctcGcatgaccgttggttcctagaccgtattgccacccacatcctagattaccgtgatgaaggt	aagcgctactagaattcccgggctgtgctatggtgatctcGcat	cG	aagcgctactagaattcccgggctgtgctatggtgatctcGcat	VC0697_-=hypothetical_protein 746530 -285 -	cG	746530	VC0697	-285		746530	-285	-	VC0697					c	-3	0	0	0	0	0	0	0	0	0	1	c	-3	0	0	0	0	0	0	0	0	0	0.819672
aagcgctactagaattcccgggctgtgctatggtgatctcGcatgaccgttggttcctagaccgtattgccacccacatcctagattaccgtgatgaaggt	aagcgctactagaattcccgggctgtgctatggtgatctcGcat	cG								746530	-285	-	VC0697					t	-2	1	0	0	0	0	0	0	0	0	0	t	-2	1.66667	0	0	0	0	0	0	0	0	0
aagcgctactagaattcccgggctgtgctatggtgatctcGcatgaccgttggttcctagaccgtattgccacccacatcctagattaccgtgatgaaggt	aagcgctactagaattcccgggctgtgctatggtgatctcGcat	cG								746530	-285	-	VC0697					c	-1	0	1	0	0	0	0	1	1	0	0	c	-1	0	1.23457	0	0	0	0	1.20482	1.26582	0	0
aagcgctactagaattcccgggctgtgctatggtgatctcGcatgaccgttggttcctagaccgtattgccacccacatcctagattaccgtgatgaaggt	aagcgctactagaattcccgggctgtgctatggtgatctcGcat	cG								746530	-285	-	VC0697					G	0	53	74	126	122	79	104	77	75	113	116	G	0	88.3333	91.358	94.7368	93.8462	91.8605	94.5455	92.7711	94.9367	91.8699	95.082
aagcgctactagaattcccgggctgtgctatggtgatctcGcatgaccgttggttcctagaccgtattgccacccacatcctagattaccgtgatgaaggt	aagcgctactagaattcccgggctgtgctatggtgatctcGcat	cG								746530	-285	-	VC0697					c	1	3	2	4	3	3	5	3	0	2	3	c	1	5	2.46914	3.00752	2.30769	3.48837	4.54545	3.61446	0	1.62602	2.45902
aagcgctactagaattcccgggctgtgctatggtgatctcGcatgaccgttggttcctagaccgtattgccacccacatcctagattaccgtgatgaaggt	aagcgctactagaattcccgggctgtgctatggtgatctcGcat	cG								746530	-285	-	VC0697					a	2	3	3	3	4	4	1	1	2	7	2	a	2	5	3.7037	2.25564	3.07692	4.65116	0.909091	1.20482	2.53165	5.69106	1.63934
aagcgctactagaattcccgggctgtgctatggtgatctcGcatgaccgttggttcctagaccgtattgccacccacatcctagattaccgtgatgaaggt	aagcgctactagaattcccgggctgtgctatggtgatctcGcat	cG								746530	-285	-	VC0697					t	3	0	1	0	1	0	0	1	1	1	0	t	3	0	1.23457	0	0.769231	0	0	1.20482	1.26582	0.813008	0
cctaatgacatcactggctaagccgagtgttttttgaagaActcgatgagttgaagtgaatgagagcttcaactcatactcactaagctgatggataatgt	cctaatgacatcactggctaagccgagtgttttttgaagaActc	aA	cctaatgacatcactggctaagccgagtgttttttgaagaActc	VC0701_-=Trp_operon_repressor 750733 392 +	aA	750733	VC0701	392		750733	392	+	VC0701					a	-3	0	2	0	2	0	1	3	2	2	2	a	-3	0	1.85185	0	3.92157	0	1.03093	4.7619	1.44928	1.16959	0.938967
cctaatgacatcactggctaagccgagtgttttttgaagaActcgatgagttgaagtgaatgagagcttcaactcatactcactaagctgatggataatgt	cctaatgacatcactggctaagccgagtgttttttgaagaActc	aA								750733	392	+	VC0701					g	-2	1	0	1	0	0	0	1	0	0	0	g	-2	1.19048	0	1.49254	0	0	0	1.5873	0	0	0
cctaatgacatcactggctaagccgagtgttttttgaagaActcgatgagttgaagtgaatgagagcttcaactcatactcactaagctgatggataatgt	cctaatgacatcactggctaagccgagtgttttttgaagaActc	aA								750733	392	+	VC0701					a	-1	6	3	2	1	3	2	1	3	7	11	a	-1	7.14286	2.77778	2.98507	1.96078	4.47761	2.06186	1.5873	2.17391	4.09357	5.16432
cctaatgacatcactggctaagccgagtgttttttgaagaActcgatgagttgaagtgaatgagagcttcaactcatactcactaagctgatggataatgt	cctaatgacatcactggctaagccgagtgttttttgaagaActc	aA								750733	392	+	VC0701					A	0	67	96	53	45	60	84	51	112	123	180	A	0	79.7619	88.8889	79.1045	88.2353	89.5522	86.5979	80.9524	81.1594	71.9298	84.507
cctaatgacatcactggctaagccgagtgttttttgaagaActcgatgagttgaagtgaatgagagcttcaactcatactcactaagctgatggataatgt	cctaatgacatcactggctaagccgagtgttttttgaagaActc	aA								750733	392	+	VC0701					c	1	10	7	10	3	2	10	5	20	33	18	c	1	11.9048	6.48148	14.9254	5.88235	2.98507	10.3093	7.93651	14.4928	19.2982	8.4507
cctaatgacatcactggctaagccgagtgttttttgaagaActcgatgagttgaagtgaatgagagcttcaactcatactcactaagctgatggataatgt	cctaatgacatcactggctaagccgagtgttttttgaagaActc	aA								750733	392	+	VC0701					t	2	0	0	0	0	2	0	1	0	3	2	t	2	0	0	0	0	2.98507	0	1.5873	0	1.75439	0.938967
cctaatgacatcactggctaagccgagtgttttttgaagaActcgatgagttgaagtgaatgagagcttcaactcatactcactaagctgatggataatgt	cctaatgacatcactggctaagccgagtgttttttgaagaActc	aA								750733	392	+	VC0701					c	3	0	0	1	0	0	0	1	1	3	0	c	3	0	0	1.49254	0	0	0	1.5873	0.724638	1.75439	0
aaatcacattatttccgcgatagcgcgctaatctgaactcAacccataagggatgacacagaggaaaaagcattatgaaaatcaacatcactggtaaaaac	aaatcacattatttccgcgatagcgcgctaatctgaactcAacc	cA	aaatcacattatttccgcgatagcgcgctaatctgaactcAacc	VC0706_-=sigma-54_modulation_protein 756603 -34 -	cA	756603	VC0706	-34		756603	-34	-	VC0706					c	-3	0	0	0	0	0	0	0	0	0	0	c	-3	0	0	0	0	0	0	0	0	0	0
aaatcacattatttccgcgatagcgcgctaatctgaactcAacccataagggatgacacagaggaaaaagcattatgaaaatcaacatcactggtaaaaac	aaatcacattatttccgcgatagcgcgctaatctgaactcAacc	cA								756603	-34	-	VC0706					t	-2	1	10	0	1	0	0	4	3	0	0	t	-2	0.0290613	0.104026	0	0.0307503	0	0	0.0992802	0.0443262	0	0
aaatcacattatttccgcgatagcgcgctaatctgaactcAacccataagggatgacacagaggaaaaagcattatgaaaatcaacatcactggtaaaaac	aaatcacattatttccgcgatagcgcgctaatctgaactcAacc	cA								756603	-34	-	VC0706					c	-1	16	17	9	1	4	13	13	16	9	13	c	-1	0.464981	0.176844	0.0569008	0.0307503	0.0707839	0.126006	0.322661	0.236407	0.157013	0.120015
aaatcacattatttccgcgatagcgcgctaatctgaactcAacccataagggatgacacagaggaaaaagcattatgaaaatcaacatcactggtaaaaac	aaatcacattatttccgcgatagcgcgctaatctgaactcAacc	cA								756603	-34	-	VC0706					A	0	3354	9377	15341	3085	5488	10031	3901	6563	5608	10581	A	0	97.4717	97.545	96.9906	94.8647	97.1156	97.2279	96.823	96.971	97.8367	97.6828
aaatcacattatttccgcgatagcgcgctaatctgaactcAacccataagggatgacacagaggaaaaagcattatgaaaatcaacatcactggtaaaaac	aaatcacattatttccgcgatagcgcgctaatctgaactcAacc	cA								756603	-34	-	VC0706					a	1	65	196	433	138	147	256	107	167	104	220	a	1	1.88899	2.03891	2.73756	4.24354	2.60131	2.48134	2.65575	2.46749	1.81438	2.03102
aaatcacattatttccgcgatagcgcgctaatctgaactcAacccataagggatgacacagaggaaaaagcattatgaaaatcaacatcactggtaaaaac	aaatcacattatttccgcgatagcgcgctaatctgaactcAacc	cA								756603	-34	-	VC0706					c	2	3	10	27	24	11	13	3	14	8	14	c	2	0.087184	0.104026	0.170702	0.738007	0.194656	0.126006	0.0744602	0.206856	0.139567	0.129247
aaatcacattatttccgcgatagcgcgctaatctgaactcAacccataagggatgacacagaggaaaaagcattatgaaaatcaacatcactggtaaaaac	aaatcacattatttccgcgatagcgcgctaatctgaactcAacc	cA								756603	-34	-	VC0706					c	3	2	3	7	3	1	4	1	5	3	4	c	3	0.0581226	0.0312077	0.0442562	0.0922509	0.017696	0.038771	0.0248201	0.0738771	0.0523378	0.0369276
gtttcgttactttcttggcagtaacagatacaatgtcggcGtatttttccatactagtgactattagtctcacggttttttaaaaagttcgatatggctca	gtttcgttactttcttggcagtaacagatacaatgtcggcGtat	cG	gtttcgttactttcttggcagtaacagatacaatgtcggcGtat	VC0709_rluD=23S_rRNA_pseudouridine_synthase_D 757798 -53 +	cG	757798	VC0709	-53		757798	-53	+	VC0709					g	-3	0	0	0	0	0	0	0	0	0	0	g	-3	0	0	0	0	0	0	0	0	0	0
gtttcgttactttcttggcagtaacagatacaatgtcggcGtatttttccatactagtgactattagtctcacggttttttaaaaagttcgatatggctca	gtttcgttactttcttggcagtaacagatacaatgtcggcGtat	cG								757798	-53	+	VC0709					g	-2	0	0	0	0	0	0	0	0	0	0	g	-2	0	0	0	0	0	0	0	0	0	0
gtttcgttactttcttggcagtaacagatacaatgtcggcGtatttttccatactagtgactattagtctcacggttttttaaaaagttcgatatggctca	gtttcgttactttcttggcagtaacagatacaatgtcggcGtat	cG								757798	-53	+	VC0709					c	-1	0	0	0	0	0	0	0	0	0	2	c	-1	0	0	0	0	0	0	0	0	0	0.704225
gtttcgttactttcttggcagtaacagatacaatgtcggcGtatttttccatactagtgactattagtctcacggttttttaaaaagttcgatatggctca	gtttcgttactttcttggcagtaacagatacaatgtcggcGtat	cG								757798	-53	+	VC0709					G	0	93	202	362	187	124	260	191	221	206	270	G	0	96.875	95.7346	94.7644	96.3918	96.124	98.4848	96.4646	93.6441	94.9309	95.0704
gtttcgttactttcttggcagtaacagatacaatgtcggcGtatttttccatactagtgactattagtctcacggttttttaaaaagttcgatatggctca	gtttcgttactttcttggcagtaacagatacaatgtcggcGtat	cG								757798	-53	+	VC0709					t	1	0	4	9	3	3	4	4	8	2	6	t	1	0	1.89573	2.35602	1.54639	2.32558	1.51515	2.0202	3.38983	0.921659	2.11268
gtttcgttactttcttggcagtaacagatacaatgtcggcGtatttttccatactagtgactattagtctcacggttttttaaaaagttcgatatggctca	gtttcgttactttcttggcagtaacagatacaatgtcggcGtat	cG								757798	-53	+	VC0709					a	2	2	2	3	1	1	0	3	4	4	2	a	2	2.08333	0.947867	0.78534	0.515464	0.775194	0	1.51515	1.69492	1.84332	0.704225
gtttcgttactttcttggcagtaacagatacaatgtcggcGtatttttccatactagtgactattagtctcacggttttttaaaaagttcgatatggctca	gtttcgttactttcttggcagtaacagatacaatgtcggcGtat	cG								757798	-53	+	VC0709					t	3	1	3	8	3	1	0	0	3	5	4	t	3	1.04167	1.4218	2.09424	1.54639	0.775194	0	0	1.27119	2.30415	1.40845
atatgggaccgactgagttcaagatgttacacttcttcatGacacaccaagagcgtgtgtatagccgcgagcagctactcaataatgtttggggcaccaac	atatgggaccgactgagttcaagatgttacacttcttcatGaca	tG	atatgggaccgactgagttcaagatgttacacttcttcatGaca	VC0720_phoR=phosphate_regulon_sensor_protein 772767 -211 +	tG	772767	VC0720	-211		772767	-211	+	VC0720					c	-3	0	0	0	0	0	0	0	0	0	0	c	-3	0	0	0	0	0	0	0	0	0	0
atatgggaccgactgagttcaagatgttacacttcttcatGacacaccaagagcgtgtgtatagccgcgagcagctactcaataatgtttggggcaccaac	atatgggaccgactgagttcaagatgttacacttcttcatGaca	tG								772767	-211	+	VC0720					a	-2	0	0	0	1	0	0	3	2	0	1	a	-2	0	0	0	0.429185	0	0	1.2987	0.884956	0	0.387597
atatgggaccgactgagttcaagatgttacacttcttcatGacacaccaagagcgtgtgtatagccgcgagcagctactcaataatgtttggggcaccaac	atatgggaccgactgagttcaagatgttacacttcttcatGaca	tG								772767	-211	+	VC0720					t	-1	2	3	2	0	2	0	2	3	1	2	t	-1	1.78571	1.79641	0.892857	0	0.896861	0	0.865801	1.32743	0.465116	0.775194
atatgggaccgactgagttcaagatgttacacttcttcatGacacaccaagagcgtgtgtatagccgcgagcagctactcaataatgtttggggcaccaac	atatgggaccgactgagttcaagatgttacacttcttcatGaca	tG								772767	-211	+	VC0720					G	0	104	161	219	226	217	249	222	219	210	245	G	0	92.8571	96.4072	97.7679	96.9957	97.3094	97.2656	96.1039	96.9027	97.6744	94.9612
atatgggaccgactgagttcaagatgttacacttcttcatGacacaccaagagcgtgtgtatagccgcgagcagctactcaataatgtttggggcaccaac	atatgggaccgactgagttcaagatgttacacttcttcatGaca	tG								772767	-211	+	VC0720					a	1	5	3	1	5	4	6	4	1	3	7	a	1	4.46429	1.79641	0.446429	2.14592	1.79372	2.34375	1.7316	0.442478	1.39535	2.71318
atatgggaccgactgagttcaagatgttacacttcttcatGacacaccaagagcgtgtgtatagccgcgagcagctactcaataatgtttggggcaccaac	atatgggaccgactgagttcaagatgttacacttcttcatGaca	tG								772767	-211	+	VC0720					c	2	0	0	0	1	0	0	0	0	1	3	c	2	0	0	0	0.429185	0	0	0	0	0.465116	1.16279
atatgggaccgactgagttcaagatgttacacttcttcatGacacaccaagagcgtgtgtatagccgcgagcagctactcaataatgtttggggcaccaac	atatgggaccgactgagttcaagatgttacacttcttcatGaca	tG								772767	-211	+	VC0720					a	3	1	0	2	0	0	1	0	1	0	0	a	3	0.892857	0	0.892857	0	0	0.390625	0	0.442478	0	0
tgagattacctatagttttggggagtgtcataatattgcgGttgggtgacaattatattacagctcacaataaattactgaaatcaaaacaactctatgac	tgagattacctatagttttggggagtgtcataatattgcgGttg	gG	tgagattacctatagttttggggagtgtcataatattgcgGttg	VC0723_-=polyphosphate_kinase 779064 -155 -	gG	779064	VC0723	-155		779064	-155	-	VC0723					g	-3	1	0	1	0	1	3	1	0	0	1	g	-3	0.333333	0	0.19305	0	0.196464	0.458015	0.183486	0	0	0.158479
tgagattacctatagttttggggagtgtcataatattgcgGttgggtgacaattatattacagctcacaataaattactgaaatcaaaacaactctatgac	tgagattacctatagttttggggagtgtcataatattgcgGttg	gG								779064	-155	-	VC0723					c	-2	0	0	0	0	0	0	0	0	0	0	c	-2	0	0	0	0	0	0	0	0	0	0
tgagattacctatagttttggggagtgtcataatattgcgGttgggtgacaattatattacagctcacaataaattactgaaatcaaaacaactctatgac	tgagattacctatagttttggggagtgtcataatattgcgGttg	gG								779064	-155	-	VC0723					g	-1	28	42	17	13	12	16	54	58	13	12	g	-1	9.33333	7.04698	3.28185	2.27671	2.35756	2.44275	9.90826	10.1933	2.23752	1.90174
tgagattacctatagttttggggagtgtcataatattgcgGttgggtgacaattatattacagctcacaataaattactgaaatcaaaacaactctatgac	tgagattacctatagttttggggagtgtcataatattgcgGttg	gG								779064	-155	-	VC0723					G	0	259	535	461	531	482	608	470	496	546	593	G	0	86.3333	89.7651	88.9961	92.9947	94.6955	92.8244	86.2385	87.1705	93.9759	93.9778
tgagattacctatagttttggggagtgtcataatattgcgGttgggtgacaattatattacagctcacaataaattactgaaatcaaaacaactctatgac	tgagattacctatagttttggggagtgtcataatattgcgGttg	gG								779064	-155	-	VC0723					t	1	4	13	7	14	9	17	11	6	12	13	t	1	1.33333	2.18121	1.35135	2.45184	1.76817	2.59542	2.01835	1.05448	2.0654	2.06022
tgagattacctatagttttggggagtgtcataatattgcgGttgggtgacaattatattacagctcacaataaattactgaaatcaaaacaactctatgac	tgagattacctatagttttggggagtgtcataatattgcgGttg	gG								779064	-155	-	VC0723					t	2	3	5	20	4	3	3	2	5	3	6	t	2	1	0.838926	3.861	0.700525	0.589391	0.458015	0.366972	0.878735	0.516351	0.950872
tgagattacctatagttttggggagtgtcataatattgcgGttgggtgacaattatattacagctcacaataaattactgaaatcaaaacaactctatgac	tgagattacctatagttttggggagtgtcataatattgcgGttg	gG								779064	-155	-	VC0723					g	3	5	1	12	9	2	8	7	4	7	6	g	3	1.66667	0.167785	2.3166	1.57618	0.392927	1.22137	1.2844	0.702988	1.20482	0.950872
cgccacggaacttcgccgctcccactgctatgcttaacctAgcaaaggagagaatgcgatggcgaaattggataagaaagtctacgaacgtgaattagagc	cgccacggaacttcgccgctcccactgctatgcttaacctAgca	tA	cgccacggaacttcgccgctcccactgctatgcttaacctAgca	VC0728_-=hypothetical_protein 785382 -18 -	tA	785382	VC0728	-18		785382	-18	-	VC0728					c	-3	0	0	0	0	0	0	0	0	0	0	c	-3	0	0	0	0	0	0	0	0	0	0
cgccacggaacttcgccgctcccactgctatgcttaacctAgcaaaggagagaatgcgatggcgaaattggataagaaagtctacgaacgtgaattagagc	cgccacggaacttcgccgctcccactgctatgcttaacctAgca	tA								785382	-18	-	VC0728					c	-2	0	0	0	0	0	0	0	0	0	0	c	-2	0	0	0	0	0	0	0	0	0	0
cgccacggaacttcgccgctcccactgctatgcttaacctAgcaaaggagagaatgcgatggcgaaattggataagaaagtctacgaacgtgaattagagc	cgccacggaacttcgccgctcccactgctatgcttaacctAgca	tA								785382	-18	-	VC0728					t	-1	101	113	1	3	1	3	92	98	2	3	t	-1	9.06643	8.53474	0.109529	0.364078	0.100806	0.28169	8.84615	9.87903	0.141443	0.325027
cgccacggaacttcgccgctcccactgctatgcttaacctAgcaaaggagagaatgcgatggcgaaattggataagaaagtctacgaacgtgaattagagc	cgccacggaacttcgccgctcccactgctatgcttaacctAgca	tA								785382	-18	-	VC0728					A	0	927	1104	831	750	900	951	851	816	1294	841	A	0	83.2136	83.3837	91.0186	91.0194	90.7258	89.2958	81.8269	82.2581	91.5134	91.1159
cgccacggaacttcgccgctcccactgctatgcttaacctAgcaaaggagagaatgcgatggcgaaattggataagaaagtctacgaacgtgaattagagc	cgccacggaacttcgccgctcccactgctatgcttaacctAgca	tA								785382	-18	-	VC0728					g	1	81	104	78	70	90	107	95	75	114	74	g	1	7.2711	7.85498	8.54326	8.49515	9.07258	10.0469	9.13462	7.56048	8.06223	8.01733
cgccacggaacttcgccgctcccactgctatgcttaacctAgcaaaggagagaatgcgatggcgaaattggataagaaagtctacgaacgtgaattagagc	cgccacggaacttcgccgctcccactgctatgcttaacctAgca	tA								785382	-18	-	VC0728					c	2	4	0	3	1	1	4	1	3	3	4	c	2	0.359066	0	0.328587	0.121359	0.100806	0.375587	0.0961538	0.302419	0.212164	0.433369
cgccacggaacttcgccgctcccactgctatgcttaacctAgcaaaggagagaatgcgatggcgaaattggataagaaagtctacgaacgtgaattagagc	cgccacggaacttcgccgctcccactgctatgcttaacctAgca	tA								785382	-18	-	VC0728					a	3	1	3	0	0	0	0	1	0	1	1	a	3	0.0897666	0.226586	0	0	0	0	0.0961538	0	0.0707214	0.108342
tcattttttactttgtctactttgtactatatttctcctcGttattcacggactgaattatgaactcaacgcacatagttcagtacttacaaaattgctta	tcattttttactttgtctactttgtactatatttctcctcGtta	cG	tcattttttactttgtctactttgtactatatttctcctcGtta	VC0731_-=anti-oxidant_AhpCTSA_family_protein 787343 -54 -	cG	787343	VC0731	-54		787343	-54	-	VC0731					c	-3	0	0	0	0	0	0	0	0	0	0	c	-3	0	0	0	0	0	0	0	0	0	0
tcattttttactttgtctactttgtactatatttctcctcGttattcacggactgaattatgaactcaacgcacatagttcagtacttacaaaattgctta	tcattttttactttgtctactttgtactatatttctcctcGtta	cG								787343	-54	-	VC0731					t	-2	1	1	0	0	0	0	0	6	0	0	t	-2	0.641026	0.311526	0	0	0	0	0	1.99336	0	0
tcattttttactttgtctactttgtactatatttctcctcGttattcacggactgaattatgaactcaacgcacatagttcagtacttacaaaattgctta	tcattttttactttgtctactttgtactatatttctcctcGtta	cG								787343	-54	-	VC0731					c	-1	2	8	13	7	1	4	0	0	2	5	c	-1	1.28205	2.49221	0.933908	1.39165	0.31746	1.04439	0	0	0.511509	1.1236
tcattttttactttgtctactttgtactatatttctcctcGttattcacggactgaattatgaactcaacgcacatagttcagtacttacaaaattgctta	tcattttttactttgtctactttgtactatatttctcctcGtta	cG								787343	-54	-	VC0731					G	0	146	306	1311	476	300	360	162	286	366	414	G	0	93.5897	95.3271	94.181	94.6322	95.2381	93.9948	91.5254	95.0166	93.6061	93.0337
tcattttttactttgtctactttgtactatatttctcctcGttattcacggactgaattatgaactcaacgcacatagttcagtacttacaaaattgctta	tcattttttactttgtctactttgtactatatttctcctcGtta	cG								787343	-54	-	VC0731					t	1	3	3	28	10	5	14	6	4	10	11	t	1	1.92308	0.934579	2.01149	1.98807	1.5873	3.65535	3.38983	1.3289	2.55754	2.47191
tcattttttactttgtctactttgtactatatttctcctcGttattcacggactgaattatgaactcaacgcacatagttcagtacttacaaaattgctta	tcattttttactttgtctactttgtactatatttctcctcGtta	cG								787343	-54	-	VC0731					t	2	0	0	8	1	2	2	3	0	1	2	t	2	0	0	0.574713	0.198807	0.634921	0.522193	1.69492	0	0.255754	0.449438
tcattttttactttgtctactttgtactatatttctcctcGttattcacggactgaattatgaactcaacgcacatagttcagtacttacaaaattgctta	tcattttttactttgtctactttgtactatatttctcctcGtta	cG								787343	-54	-	VC0731					a	3	4	3	32	9	7	3	6	5	12	13	a	3	2.5641	0.934579	2.29885	1.78926	2.22222	0.78329	3.38983	1.66113	3.06905	2.92135
tgctctttcttgttggtgctttgtaggttaaggtttattaGcgttgttaagacttatgtctagtgcccggagtcttgcaaaagtgcgcaatttaagtgact	tgctctttcttgttggtgctttgtaggttaaggtttattaGcgt	aG	tgctctttcttgttggtgctttgtaggttaaggtttattaGcgt	VC0734_-=malate_synthase 788830 -119 +	aG	788830	VC0734	-119		788830	-119	+	VC0734					t	-3	0	1	0	0	0	0	0	0	0	0	t	-3	0	0.0616903	0	0	0	0	0	0	0	0
tgctctttcttgttggtgctttgtaggttaaggtttattaGcgttgttaagacttatgtctagtgcccggagtcttgcaaaagtgcgcaatttaagtgact	tgctctttcttgttggtgctttgtaggttaaggtttattaGcgt	aG								788830	-119	+	VC0734					t	-2	7	5	0	0	0	1	5	6	0	1	t	-2	1.21951	0.308452	0	0	0	0.0454339	0.475737	0.357143	0	0.0473485
tgctctttcttgttggtgctttgtaggttaaggtttattaGcgttgttaagacttatgtctagtgcccggagtcttgcaaaagtgcgcaatttaagtgact	tgctctttcttgttggtgctttgtaggttaaggtttattaGcgt	aG								788830	-119	+	VC0734					a	-1	48	133	106	46	79	158	83	117	99	173	a	-1	8.36237	8.20481	7.25034	8.7619	7.79862	7.17856	7.89724	6.96429	7.50569	8.19129
tgctctttcttgttggtgctttgtaggttaaggtttattaGcgttgttaagacttatgtctagtgcccggagtcttgcaaaagtgcgcaatttaagtgact	tgctctttcttgttggtgctttgtaggttaaggtttattaGcgt	aG								788830	-119	+	VC0734					G	0	508	1437	1328	467	913	1996	937	1513	1184	1888	G	0	88.5017	88.649	90.8345	88.9524	90.1283	90.6861	89.1532	90.0595	89.765	89.3939
tgctctttcttgttggtgctttgtaggttaaggtttattaGcgttgttaagacttatgtctagtgcccggagtcttgcaaaagtgcgcaatttaagtgact	tgctctttcttgttggtgctttgtaggttaaggtttattaGcgt	aG								788830	-119	+	VC0734					c	1	5	31	19	7	13	27	15	27	23	29	c	1	0.87108	1.9124	1.29959	1.33333	1.28332	1.22672	1.42721	1.60714	1.74375	1.37311
tgctctttcttgttggtgctttgtaggttaaggtttattaGcgttgttaagacttatgtctagtgcccggagtcttgcaaaagtgcgcaatttaagtgact	tgctctttcttgttggtgctttgtaggttaaggtttattaGcgt	aG								788830	-119	+	VC0734					g	2	6	10	8	5	8	19	11	16	13	20	g	2	1.0453	0.616903	0.547196	0.952381	0.789733	0.863244	1.04662	0.952381	0.985595	0.94697
tgctctttcttgttggtgctttgtaggttaaggtttattaGcgttgttaagacttatgtctagtgcccggagtcttgcaaaagtgcgcaatttaagtgact	tgctctttcttgttggtgctttgtaggttaaggtttattaGcgt	aG								788830	-119	+	VC0734					t	3	0	4	1	0	0	0	0	1	0	1	t	3	0	0.246761	0.0683995	0	0	0	0	0.0595238	0	0.0473485
agtcttgcaaaagtgcgcaatttaagtgactttaaatcacAacggataagccaactgaataatgaaaatttgtagttttaaagttacaaatgttcttggtg	agtcttgcaaaagtgcgcaatttaagtgactttaaatcacAacg	cA	agtcttgcaaaagtgcgcaatttaagtgactttaaatcacAacg	VC0734_-=malate_synthase 788900 -49 +	cA	788900	VC0734	-49		788900	-49	+	VC0734					c	-3	0	2	0	1	0	0	0	0	0	0	c	-3	0	0.543478	0	0.840336	0	0	0	0	0	0
agtcttgcaaaagtgcgcaatttaagtgactttaaatcacAacggataagccaactgaataatgaaaatttgtagttttaaagttacaaatgttcttggtg	agtcttgcaaaagtgcgcaatttaagtgactttaaatcacAacg	cA								788900	-49	+	VC0734					a	-2	9	20	13	4	7	28	9	20	17	30	a	-2	7.9646	5.43478	2.62097	3.36134	3.7234	6.49652	5.17241	4.9505	5.94406	6.57895
agtcttgcaaaagtgcgcaatttaagtgactttaaatcacAacggataagccaactgaataatgaaaatttgtagttttaaagttacaaatgttcttggtg	agtcttgcaaaagtgcgcaatttaagtgactttaaatcacAacg	cA								788900	-49	+	VC0734					c	-1	2	2	4	1	1	3	1	3	3	4	c	-1	1.76991	0.543478	0.806452	0.840336	0.531915	0.696056	0.574713	0.742574	1.04895	0.877193
agtcttgcaaaagtgcgcaatttaagtgactttaaatcacAacggataagccaactgaataatgaaaatttgtagttttaaagttacaaatgttcttggtg	agtcttgcaaaagtgcgcaatttaagtgactttaaatcacAacg	cA								788900	-49	+	VC0734					A	0	93	337	465	110	173	377	163	364	254	417	A	0	82.3009	91.5761	93.75	92.437	92.0213	87.471	93.6782	90.099	88.8112	91.4474
agtcttgcaaaagtgcgcaatttaagtgactttaaatcacAacggataagccaactgaataatgaaaatttgtagttttaaagttacaaatgttcttggtg	agtcttgcaaaagtgcgcaatttaagtgactttaaatcacAacg	cA								788900	-49	+	VC0734					a	1	8	7	10	3	5	21	1	10	9	5	a	1	7.07965	1.90217	2.01613	2.52101	2.65957	4.87239	0.574713	2.47525	3.14685	1.09649
agtcttgcaaaagtgcgcaatttaagtgactttaaatcacAacggataagccaactgaataatgaaaatttgtagttttaaagttacaaatgttcttggtg	agtcttgcaaaagtgcgcaatttaagtgactttaaatcacAacg	cA								788900	-49	+	VC0734					c	2	1	0	3	0	0	1	0	6	3	0	c	2	0.884956	0	0.604839	0	0	0.232019	0	1.48515	1.04895	0
agtcttgcaaaagtgcgcaatttaagtgactttaaatcacAacggataagccaactgaataatgaaaatttgtagttttaaagttacaaatgttcttggtg	agtcttgcaaaagtgcgcaatttaagtgactttaaatcacAacg	cA								788900	-49	+	VC0734					g	3	0	0	1	0	2	1	0	1	0	0	g	3	0	0	0.201613	0	1.06383	0.232019	0	0.247525	0	0
ctgaattaacccaacacaccacggaaaccaaaatcacccaAggcaagcttgctgttgtgggtaccctttcacccgaacatcaagcgattttccctgtcgaa	ctgaattaacccaacacaccacggaaaccaaaatcacccaAggc	aA	ctgaattaacccaacacaccacggaaaccaaaatcacccaAggc	VC0734_-=malate_synthase 789038 89 +	aA	789038	VC0734	89		789038	89	+	VC0734					c	-3	7	2	8	1	3	4	6	2	7	18	c	-3	4.7619	1.19048	2.7972	0.729927	0.721154	0.713012	4.47761	1.08108	1.58014	2.38095
ctgaattaacccaacacaccacggaaaccaaaatcacccaAggcaagcttgctgttgtgggtaccctttcacccgaacatcaagcgattttccctgtcgaa	ctgaattaacccaacacaccacggaaaccaaaatcacccaAggc	aA								789038	89	+	VC0734					c	-2	0	0	0	1	0	0	0	0	2	0	c	-2	0	0	0	0.729927	0	0	0	0	0.451467	0
ctgaattaacccaacacaccacggaaaccaaaatcacccaAggcaagcttgctgttgtgggtaccctttcacccgaacatcaagcgattttccctgtcgaa	ctgaattaacccaacacaccacggaaaccaaaatcacccaAggc	aA								789038	89	+	VC0734					a	-1	6	7	14	8	16	15	11	9	20	32	a	-1	4.08163	4.16667	4.8951	5.83942	3.84615	2.6738	8.20896	4.86486	4.51467	4.2328
ctgaattaacccaacacaccacggaaaccaaaatcacccaAggcaagcttgctgttgtgggtaccctttcacccgaacatcaagcgattttccctgtcgaa	ctgaattaacccaacacaccacggaaaccaaaatcacccaAggc	aA								789038	89	+	VC0734					A	0	118	140	227	118	370	499	110	160	385	658	A	0	80.2721	83.3333	79.3706	86.1314	88.9423	88.9483	82.0896	86.4865	86.9074	87.037
ctgaattaacccaacacaccacggaaaccaaaatcacccaAggcaagcttgctgttgtgggtaccctttcacccgaacatcaagcgattttccctgtcgaa	ctgaattaacccaacacaccacggaaaccaaaatcacccaAggc	aA								789038	89	+	VC0734					g	1	3	3	10	3	14	21	4	2	10	14	g	1	2.04082	1.78571	3.4965	2.18978	3.36538	3.74332	2.98507	1.08108	2.25734	1.85185
ctgaattaacccaacacaccacggaaaccaaaatcacccaAggcaagcttgctgttgtgggtaccctttcacccgaacatcaagcgattttccctgtcgaa	ctgaattaacccaacacaccacggaaaccaaaatcacccaAggc	aA								789038	89	+	VC0734					g	2	13	15	25	5	12	22	2	10	18	32	g	2	8.84354	8.92857	8.74126	3.64964	2.88462	3.92157	1.49254	5.40541	4.06321	4.2328
ctgaattaacccaacacaccacggaaaccaaaatcacccaAggcaagcttgctgttgtgggtaccctttcacccgaacatcaagcgattttccctgtcgaa	ctgaattaacccaacacaccacggaaaccaaaatcacccaAggc	aA								789038	89	+	VC0734					c	3	0	1	2	1	1	0	1	2	1	2	c	3	0	0.595238	0.699301	0.729927	0.240385	0	0.746269	1.08108	0.225734	0.26455
cgttaatgggaaaaggggttagagaccccggctccgatggTtctctgcgcagaaaggagttggctatgatcaaagttgaagacatgatgacgcgtcacccg	cgttaatgggaaaaggggttagagaccccggctccgatggTtct	gT	cgttaatgggaaaaggggttagagaccccggctccgatggTtct	VC0737_-=acetoin_utilization_protein_AcuB 792689 35 -	gT	792689	VC0737	35		792689	35	-	VC0737					t	-3	0	0	0	0	1	0	0	1	0	0	t	-3	0	0	0	0	0.645161	0	0	0.833333	0	0
cgttaatgggaaaaggggttagagaccccggctccgatggTtctctgcgcagaaaggagttggctatgatcaaagttgaagacatgatgacgcgtcacccg	cgttaatgggaaaaggggttagagaccccggctccgatggTtct	gT								792689	35	-	VC0737					g	-2	0	0	0	1	0	1	3	2	0	0	g	-2	0	0	0	0.456621	0	0.613497	2.45902	1.66667	0	0
cgttaatgggaaaaggggttagagaccccggctccgatggTtctctgcgcagaaaggagttggctatgatcaaagttgaagacatgatgacgcgtcacccg	cgttaatgggaaaaggggttagagaccccggctccgatggTtct	gT								792689	35	-	VC0737					g	-1	3	1	1	3	3	6	5	3	2	1	g	-1	1.46341	0.456621	0.45045	1.36986	1.93548	3.68098	4.09836	2.5	1.05263	0.507614
cgttaatgggaaaaggggttagagaccccggctccgatggTtctctgcgcagaaaggagttggctatgatcaaagttgaagacatgatgacgcgtcacccg	cgttaatgggaaaaggggttagagaccccggctccgatggTtct	gT								792689	35	-	VC0737					T	0	183	211	212	191	138	147	105	105	176	189	T	0	89.2683	96.347	95.4955	87.2146	89.0323	90.184	86.0656	87.5	92.6316	95.9391
cgttaatgggaaaaggggttagagaccccggctccgatggTtctctgcgcagaaaggagttggctatgatcaaagttgaagacatgatgacgcgtcacccg	cgttaatgggaaaaggggttagagaccccggctccgatggTtct	gT								792689	35	-	VC0737					t	1	12	4	5	12	9	8	2	3	8	4	t	1	5.85366	1.82648	2.25225	5.47945	5.80645	4.90798	1.63934	2.5	4.21053	2.03046
cgttaatgggaaaaggggttagagaccccggctccgatggTtctctgcgcagaaaggagttggctatgatcaaagttgaagacatgatgacgcgtcacccg	cgttaatgggaaaaggggttagagaccccggctccgatggTtct	gT								792689	35	-	VC0737					c	2	6	3	4	12	4	1	7	6	3	3	c	2	2.92683	1.36986	1.8018	5.47945	2.58065	0.613497	5.7377	5	1.57895	1.52284
cgttaatgggaaaaggggttagagaccccggctccgatggTtctctgcgcagaaaggagttggctatgatcaaagttgaagacatgatgacgcgtcacccg	cgttaatgggaaaaggggttagagaccccggctccgatggTtct	gT								792689	35	-	VC0737					t	3	1	0	0	0	0	0	0	0	1	0	t	3	0.487805	0	0	0	0	0	0	0	0.526316	0
gccgcttgaattcacccctgtgcatcccaatagaatcaacAttaaacaacaataacttagaggacgtttctcaatgagtttaatttctgtagcacatgccg	gccgcttgaattcacccctgtgcatcccaatagaatcaacAtta	cA	gccgcttgaattcacccctgtgcatcccaatagaatcaacAtta	VC0742_yajC=preprotein_translocase_subunit_YajC 795452 -33 +	cA	795452	VC0742	-33		795452	-33	+	VC0742					a	-3	1	0	0	0	0	0	0	0	0	0	a	-3	0.294118	0	0	0	0	0	0	0	0	0
gccgcttgaattcacccctgtgcatcccaatagaatcaacAttaaacaacaataacttagaggacgtttctcaatgagtttaatttctgtagcacatgccg	gccgcttgaattcacccctgtgcatcccaatagaatcaacAtta	cA								795452	-33	+	VC0742					a	-2	2	1	4	4	1	5	2	0	1	5	a	-2	0.588235	0.3861	0.932401	1.36054	0.680272	2.71739	2.38095	0	0.337838	1.97628
gccgcttgaattcacccctgtgcatcccaatagaatcaacAttaaacaacaataacttagaggacgtttctcaatgagtttaatttctgtagcacatgccg	gccgcttgaattcacccctgtgcatcccaatagaatcaacAtta	cA								795452	-33	+	VC0742					c	-1	3	2	4	7	4	1	1	0	5	3	c	-1	0.882353	0.772201	0.932401	2.38095	2.72109	0.543478	1.19048	0	1.68919	1.18577
gccgcttgaattcacccctgtgcatcccaatagaatcaacAttaaacaacaataacttagaggacgtttctcaatgagtttaatttctgtagcacatgccg	gccgcttgaattcacccctgtgcatcccaatagaatcaacAtta	cA								795452	-33	+	VC0742					A	0	299	221	356	246	121	155	78	105	256	194	A	0	87.9412	85.3282	82.9837	83.6735	82.3129	84.2391	92.8571	88.2353	86.4865	76.6798
gccgcttgaattcacccctgtgcatcccaatagaatcaacAttaaacaacaataacttagaggacgtttctcaatgagtttaatttctgtagcacatgccg	gccgcttgaattcacccctgtgcatcccaatagaatcaacAtta	cA								795452	-33	+	VC0742					t	1	10	6	23	10	9	11	3	7	15	16	t	1	2.94118	2.3166	5.36131	3.40136	6.12245	5.97826	3.57143	5.88235	5.06757	6.32411
gccgcttgaattcacccctgtgcatcccaatagaatcaacAttaaacaacaataacttagaggacgtttctcaatgagtttaatttctgtagcacatgccg	gccgcttgaattcacccctgtgcatcccaatagaatcaacAtta	cA								795452	-33	+	VC0742					t	2	16	11	19	14	4	7	0	6	8	19	t	2	4.70588	4.2471	4.4289	4.7619	2.72109	3.80435	0	5.04202	2.7027	7.50988
gccgcttgaattcacccctgtgcatcccaatagaatcaacAttaaacaacaataacttagaggacgtttctcaatgagtttaatttctgtagcacatgccg	gccgcttgaattcacccctgtgcatcccaatagaatcaacAtta	cA								795452	-33	+	VC0742					a	3	9	18	23	13	8	5	0	1	11	16	a	3	2.64706	6.94981	5.36131	4.42177	5.44218	2.71739	0	0.840336	3.71622	6.32411
ggtctgaccattttggtcaggtttgtgttaatatcccgcgGctttgtttggagtacattttagcaaatgatgttagaacgcgtgaaagtcgtattggtcgg	ggtctgaccattttggtcaggtttgtgttaatatcccgcgGctt	gG	ggtctgaccattttggtcaggtttgtgttaatatcccgcgGctt	VC0746_-=RNA_methyltransferase 799778 -26 +	gG	799778	VC0746	-26		799778	-26	+	VC0746					g	-3	0	0	0	0	0	0	0	0	0	0	g	-3	0	0	0	0	0	0	0	0	0	0
ggtctgaccattttggtcaggtttgtgttaatatcccgcgGctttgtttggagtacattttagcaaatgatgttagaacgcgtgaaagtcgtattggtcgg	ggtctgaccattttggtcaggtttgtgttaatatcccgcgGctt	gG								799778	-26	+	VC0746					c	-2	0	0	0	0	0	0	0	0	1	0	c	-2	0	0	0	0	0	0	0	0	1.66667	0
ggtctgaccattttggtcaggtttgtgttaatatcccgcgGctttgtttggagtacattttagcaaatgatgttagaacgcgtgaaagtcgtattggtcgg	ggtctgaccattttggtcaggtttgtgttaatatcccgcgGctt	gG								799778	-26	+	VC0746					g	-1	6	5	25	3	10	15	5	7	3	10	g	-1	10.9091	5.15464	12.2549	3.40909	12.0482	11.1111	7.8125	6.86275	5	8.33333
ggtctgaccattttggtcaggtttgtgttaatatcccgcgGctttgtttggagtacattttagcaaatgatgttagaacgcgtgaaagtcgtattggtcgg	ggtctgaccattttggtcaggtttgtgttaatatcccgcgGctt	gG								799778	-26	+	VC0746					G	0	48	92	175	81	71	117	59	95	53	109	G	0	87.2727	94.8454	85.7843	92.0455	85.5422	86.6667	92.1875	93.1373	88.3333	90.8333
ggtctgaccattttggtcaggtttgtgttaatatcccgcgGctttgtttggagtacattttagcaaatgatgttagaacgcgtgaaagtcgtattggtcgg	ggtctgaccattttggtcaggtttgtgttaatatcccgcgGctt	gG								799778	-26	+	VC0746					c	1	1	0	4	4	2	3	0	0	3	1	c	1	1.81818	0	1.96078	4.54545	2.40964	2.22222	0	0	5	0.833333
ggtctgaccattttggtcaggtttgtgttaatatcccgcgGctttgtttggagtacattttagcaaatgatgttagaacgcgtgaaagtcgtattggtcgg	ggtctgaccattttggtcaggtttgtgttaatatcccgcgGctt	gG								799778	-26	+	VC0746					t	2	0	0	0	0	0	0	0	0	0	0	t	2	0	0	0	0	0	0	0	0	0	0
ggtctgaccattttggtcaggtttgtgttaatatcccgcgGctttgtttggagtacattttagcaaatgatgttagaacgcgtgaaagtcgtattggtcgg	ggtctgaccattttggtcaggtttgtgttaatatcccgcgGctt	gG								799778	-26	+	VC0746					t	3	0	0	0	0	0	0	0	0	0	0	t	3	0	0	0	0	0	0	0	0	0	0
atacttgaccaaaagagtcaagtatggaaaacttccagccAcataaacagtgtggatacggtgtgattatgagactgacatctaaaggaagatatgcggta	atacttgaccaaaagagtcaagtatggaaaacttccagccAcat	cA	atacttgaccaaaagagtcaagtatggaaaacttccagccAcat	VC0747_-=hypothetical_protein 800625 17 +	cA	800625	VC0747	17		800625	17	+	VC0747					g	-3	0	0	0	0	0	0	0	0	0	0	g	-3	0	0	0	0	0	0	0	0	0	0
atacttgaccaaaagagtcaagtatggaaaacttccagccAcataaacagtgtggatacggtgtgattatgagactgacatctaaaggaagatatgcggta	atacttgaccaaaagagtcaagtatggaaaacttccagccAcat	cA								800625	17	+	VC0747					c	-2	0	1	0	0	0	1	0	0	1	1	c	-2	0	0.228311	0	0	0	0.180505	0	0	0.238095	0.182149
atacttgaccaaaagagtcaagtatggaaaacttccagccAcataaacagtgtggatacggtgtgattatgagactgacatctaaaggaagatatgcggta	atacttgaccaaaagagtcaagtatggaaaacttccagccAcat	cA								800625	17	+	VC0747					c	-1	10	12	22	11	15	14	6	24	9	18	c	-1	2.76243	2.73973	2.39913	2.07547	3.34076	2.52708	2.71493	5.11727	2.14286	3.27869
atacttgaccaaaagagtcaagtatggaaaacttccagccAcataaacagtgtggatacggtgtgattatgagactgacatctaaaggaagatatgcggta	atacttgaccaaaagagtcaagtatggaaaacttccagccAcat	cA								800625	17	+	VC0747					A	0	327	400	846	498	411	514	202	424	386	506	A	0	90.3315	91.3242	92.2574	93.9623	91.5367	92.7798	91.4027	90.4051	91.9048	92.1676
atacttgaccaaaagagtcaagtatggaaaacttccagccAcataaacagtgtggatacggtgtgattatgagactgacatctaaaggaagatatgcggta	atacttgaccaaaagagtcaagtatggaaaacttccagccAcat	cA								800625	17	+	VC0747					c	1	11	14	29	13	7	14	5	6	10	14	c	1	3.03867	3.19635	3.16249	2.45283	1.55902	2.52708	2.26244	1.27932	2.38095	2.55009
atacttgaccaaaagagtcaagtatggaaaacttccagccAcataaacagtgtggatacggtgtgattatgagactgacatctaaaggaagatatgcggta	atacttgaccaaaagagtcaagtatggaaaacttccagccAcat	cA								800625	17	+	VC0747					a	2	11	11	17	7	16	11	8	11	11	9	a	2	3.03867	2.51142	1.85387	1.32075	3.56347	1.98556	3.61991	2.34542	2.61905	1.63934
atacttgaccaaaagagtcaagtatggaaaacttccagccAcataaacagtgtggatacggtgtgattatgagactgacatctaaaggaagatatgcggta	atacttgaccaaaagagtcaagtatggaaaacttccagccAcat	cA								800625	17	+	VC0747					t	3	3	0	3	1	0	0	0	4	3	1	t	3	0.828729	0	0.327154	0.188679	0	0	0	0.852878	0.714286	0.182149
atcattgacaccaaaagcatggtctatttagatggcactcAactcgattacaaaaaagaagggttaaacgaaggctttgaattcaacaacccaaatgtcaa	atcattgacaccaaaagcatggtctatttagatggcactcAact	cA	atcattgacaccaaaagcatggtctatttagatggcactcAact	VC0751_hscB=co-chaperone_HscB 803122 -146 +	cA	803122	VC0751	-146		803122	-146	+	VC0751					c	-3	0	0	0	0	0	1	0	0	0	1	c	-3	0	0	0	0	0	0.813008	0	0	0	0.704225
atcattgacaccaaaagcatggtctatttagatggcactcAactcgattacaaaaaagaagggttaaacgaaggctttgaattcaacaacccaaatgtcaa	atcattgacaccaaaagcatggtctatttagatggcactcAact	cA								803122	-146	+	VC0751					t	-2	1	7	0	0	0	0	11	8	0	0	t	-2	1.14943	4.63576	0	0	0	0	3.95683	2.91971	0	0
atcattgacaccaaaagcatggtctatttagatggcactcAactcgattacaaaaaagaagggttaaacgaaggctttgaattcaacaacccaaatgtcaa	atcattgacaccaaaagcatggtctatttagatggcactcAact	cA								803122	-146	+	VC0751					c	-1	4	6	4	7	8	8	15	15	22	9	c	-1	4.5977	3.97351	3.2	3.93258	5.40541	6.50407	5.39568	5.47445	9.12863	6.33803
atcattgacaccaaaagcatggtctatttagatggcactcAactcgattacaaaaaagaagggttaaacgaaggctttgaattcaacaacccaaatgtcaa	atcattgacaccaaaagcatggtctatttagatggcactcAact	cA								803122	-146	+	VC0751					A	0	80	132	117	163	136	111	244	240	211	128	A	0	91.954	87.4172	93.6	91.573	91.8919	90.2439	87.7698	87.5912	87.5519	90.1408
atcattgacaccaaaagcatggtctatttagatggcactcAactcgattacaaaaaagaagggttaaacgaaggctttgaattcaacaacccaaatgtcaa	atcattgacaccaaaagcatggtctatttagatggcactcAact	cA								803122	-146	+	VC0751					a	1	1	5	1	5	3	3	6	5	8	1	a	1	1.14943	3.31126	0.8	2.80899	2.02703	2.43902	2.15827	1.82482	3.3195	0.704225
atcattgacaccaaaagcatggtctatttagatggcactcAactcgattacaaaaaagaagggttaaacgaaggctttgaattcaacaacccaaatgtcaa	atcattgacaccaaaagcatggtctatttagatggcactcAact	cA								803122	-146	+	VC0751					c	2	1	1	2	1	0	0	1	6	0	2	c	2	1.14943	0.662252	1.6	0.561798	0	0	0.359712	2.18978	0	1.40845
atcattgacaccaaaagcatggtctatttagatggcactcAactcgattacaaaaaagaagggttaaacgaaggctttgaattcaacaacccaaatgtcaa	atcattgacaccaaaagcatggtctatttagatggcactcAact	cA								803122	-146	+	VC0751					t	3	0	0	1	2	1	0	1	0	0	1	t	3	0	0	0.8	1.1236	0.675676	0	0.359712	0	0	0.704225
cacgttttaaataagaggacaggaagtggaactctacgatActgaagaacaacaagttgaagcgatcaaagattggtggaaagagaacggcaaagcggtga	cacgttttaaataagaggacaggaagtggaactctacgatActg	tA	cacgttttaaataagaggacaggaagtggaactctacgatActg	VC0761_-=hypothetical_protein 813564 15 +	tA	813564	VC0761	15		813564	15	+	VC0761					g	-3	2	2	1	1	0	0	2	4	3	1	g	-3	1.16959	1.25786	0.425532	0.684932	0	0	2.98507	4.44444	2.23881	0.787402
cacgttttaaataagaggacaggaagtggaactctacgatActgaagaacaacaagttgaagcgatcaaagattggtggaaagagaacggcaaagcggtga	cacgttttaaataagaggacaggaagtggaactctacgatActg	tA								813564	15	+	VC0761					a	-2	3	7	3	2	2	2	2	1	2	6	a	-2	1.75439	4.40252	1.2766	1.36986	2.0202	2.53165	2.98507	1.11111	1.49254	4.72441
cacgttttaaataagaggacaggaagtggaactctacgatActgaagaacaacaagttgaagcgatcaaagattggtggaaagagaacggcaaagcggtga	cacgttttaaataagaggacaggaagtggaactctacgatActg	tA								813564	15	+	VC0761					t	-1	9	9	18	6	8	4	6	4	9	8	t	-1	5.26316	5.66038	7.65957	4.10959	8.08081	5.06329	8.95522	4.44444	6.71642	6.29921
cacgttttaaataagaggacaggaagtggaactctacgatActgaagaacaacaagttgaagcgatcaaagattggtggaaagagaacggcaaagcggtga	cacgttttaaataagaggacaggaagtggaactctacgatActg	tA								813564	15	+	VC0761					A	0	138	126	193	124	82	66	52	71	112	99	A	0	80.7018	79.2453	82.1277	84.9315	82.8283	83.5443	77.6119	78.8889	83.5821	77.9528
cacgttttaaataagaggacaggaagtggaactctacgatActgaagaacaacaagttgaagcgatcaaagattggtggaaagagaacggcaaagcggtga	cacgttttaaataagaggacaggaagtggaactctacgatActg	tA								813564	15	+	VC0761					c	1	15	11	17	13	6	6	5	8	7	12	c	1	8.77193	6.91824	7.23404	8.90411	6.06061	7.59494	7.46269	8.88889	5.22388	9.44882
cacgttttaaataagaggacaggaagtggaactctacgatActgaagaacaacaagttgaagcgatcaaagattggtggaaagagaacggcaaagcggtga	cacgttttaaataagaggacaggaagtggaactctacgatActg	tA								813564	15	+	VC0761					t	2	3	2	1	0	0	1	0	1	1	1	t	2	1.75439	1.25786	0.425532	0	0	1.26582	0	1.11111	0.746269	0.787402
cacgttttaaataagaggacaggaagtggaactctacgatActgaagaacaacaagttgaagcgatcaaagattggtggaaagagaacggcaaagcggtga	cacgttttaaataagaggacaggaagtggaactctacgatActg	tA								813564	15	+	VC0761					g	3	1	2	2	0	1	0	0	1	0	0	g	3	0.584795	1.25786	0.851064	0	1.0101	0	0	1.11111	0	0
gcactatccaaacttttattgatgccaataaagagaccgaAtacgcagttttggctgcaatgcagttagccaaagctcaagtggacgcgggtcaactggat	gcactatccaaacttttattgatgccaataaagagaccgaAtac	aA	gcactatccaaacttttattgatgccaataaagagaccgaAtac	VC0761_-=hypothetical_protein 813806 257 +	aA	813806	VC0761	257		813806	257	+	VC0761					c	-3	0	0	0	0	0	0	1	0	0	0	c	-3	0	0	0	0	0	0	1.2987	0	0	0
gcactatccaaacttttattgatgccaataaagagaccgaAtacgcagttttggctgcaatgcagttagccaaagctcaagtggacgcgggtcaactggat	gcactatccaaacttttattgatgccaataaagagaccgaAtac	aA								813806	257	+	VC0761					g	-2	1	0	0	0	1	0	0	0	0	0	g	-2	0.793651	0	0	0	1.78571	0	0	0	0	0
gcactatccaaacttttattgatgccaataaagagaccgaAtacgcagttttggctgcaatgcagttagccaaagctcaagtggacgcgggtcaactggat	gcactatccaaacttttattgatgccaataaagagaccgaAtac	aA								813806	257	+	VC0761					a	-1	1	1	0	1	0	0	1	0	0	1	a	-1	0.793651	1.1236	0	0.917431	0	0	1.2987	0	0	0.961538
gcactatccaaacttttattgatgccaataaagagaccgaAtacgcagttttggctgcaatgcagttagccaaagctcaagtggacgcgggtcaactggat	gcactatccaaacttttattgatgccaataaagagaccgaAtac	aA								813806	257	+	VC0761					A	0	118	86	98	105	52	65	73	61	139	101	A	0	93.6508	96.6292	91.5888	96.3303	92.8571	97.0149	94.8052	98.3871	97.8873	97.1154
gcactatccaaacttttattgatgccaataaagagaccgaAtacgcagttttggctgcaatgcagttagccaaagctcaagtggacgcgggtcaactggat	gcactatccaaacttttattgatgccaataaagagaccgaAtac	aA								813806	257	+	VC0761					t	1	5	0	2	1	1	1	1	1	1	1	t	1	3.96825	0	1.86916	0.917431	1.78571	1.49254	1.2987	1.6129	0.704225	0.961538
gcactatccaaacttttattgatgccaataaagagaccgaAtacgcagttttggctgcaatgcagttagccaaagctcaagtggacgcgggtcaactggat	gcactatccaaacttttattgatgccaataaagagaccgaAtac	aA								813806	257	+	VC0761					a	2	1	2	4	1	1	1	1	0	2	1	a	2	0.793651	2.24719	3.73832	0.917431	1.78571	1.49254	1.2987	0	1.40845	0.961538
gcactatccaaacttttattgatgccaataaagagaccgaAtacgcagttttggctgcaatgcagttagccaaagctcaagtggacgcgggtcaactggat	gcactatccaaacttttattgatgccaataaagagaccgaAtac	aA								813806	257	+	VC0761					c	3	0	0	3	1	1	0	0	0	0	0	c	3	0	0	2.80374	0.917431	1.78571	0	0	0	0	0
gatgcgacttaattaaccaataactgatactcttttaagcAggatcctaaccggatcttctgctcaaaaggttttgatcagcgatctgccatgaaaagaac	gatgcgacttaattaaccaataactgatactcttttaagcAgga	cA	gatgcgacttaattaaccaataactgatactcttttaagcAgga	VC0766_xseA=exodeoxyribonuclease_VII_large_subunit 818128 1682 -	cA	818128	VC0766	1682		818128	1682	-	VC0766					a	-3	1	1	0	0	0	2	0	0	1	2	a	-3	0.543478	0.289855	0	0	0	0.49505	0	0	0.25974	0.574713
gatgcgacttaattaaccaataactgatactcttttaagcAggatcctaaccggatcttctgctcaaaaggttttgatcagcgatctgccatgaaaagaac	gatgcgacttaattaaccaataactgatactcttttaagcAgga	cA								818128	1682	-	VC0766					g	-2	0	4	0	0	1	1	1	0	0	0	g	-2	0	1.15942	0	0	0.378788	0.247525	0.41841	0	0	0
gatgcgacttaattaaccaataactgatactcttttaagcAggatcctaaccggatcttctgctcaaaaggttttgatcagcgatctgccatgaaaagaac	gatgcgacttaattaaccaataactgatactcttttaagcAgga	cA								818128	1682	-	VC0766					c	-1	1	0	0	0	2	1	0	2	4	1	c	-1	0.543478	0	0	0	0.757576	0.247525	0	0.595238	1.03896	0.287356
gatgcgacttaattaaccaataactgatactcttttaagcAggatcctaaccggatcttctgctcaaaaggttttgatcagcgatctgccatgaaaagaac	gatgcgacttaattaaccaataactgatactcttttaagcAgga	cA								818128	1682	-	VC0766					A	0	180	334	247	154	258	389	233	327	375	338	A	0	97.8261	96.8116	97.6285	100	97.7273	96.2871	97.4895	97.3214	97.4026	97.1264
gatgcgacttaattaaccaataactgatactcttttaagcAggatcctaaccggatcttctgctcaaaaggttttgatcagcgatctgccatgaaaagaac	gatgcgacttaattaaccaataactgatactcttttaagcAgga	cA								818128	1682	-	VC0766					g	1	2	6	6	0	3	10	4	6	5	7	g	1	1.08696	1.73913	2.37154	0	1.13636	2.47525	1.67364	1.78571	1.2987	2.01149
gatgcgacttaattaaccaataactgatactcttttaagcAggatcctaaccggatcttctgctcaaaaggttttgatcagcgatctgccatgaaaagaac	gatgcgacttaattaaccaataactgatactcttttaagcAgga	cA								818128	1682	-	VC0766					g	2	0	0	0	0	0	0	0	0	0	0	g	2	0	0	0	0	0	0	0	0	0	0
gatgcgacttaattaaccaataactgatactcttttaagcAggatcctaaccggatcttctgctcaaaaggttttgatcagcgatctgccatgaaaagaac	gatgcgacttaattaaccaataactgatactcttttaagcAgga	cA								818128	1682	-	VC0766					a	3	0	0	0	0	0	1	1	1	0	0	a	3	0	0	0	0	0	0.247525	0.41841	0.297619	0	0
cggatcccatctcgatgaattatgtgatacaacgcaaaatGataaggagagtgctatggacaacccatgtccaacatgtggccaagaattagaatggacag	cggatcccatctcgatgaattatgtgatacaacgcaaaatGata	tG	cggatcccatctcgatgaattatgtgatacaacgcaaaatGata	VC0765_-=hypothetical_protein 818241 -15 +	tG	818241	VC0765	-15		818241	-15	+	VC0765					a	-3	3	0	1	6	2	0	2	2	3	0	a	-3	0.879765	0	0.283286	1.61725	0.854701	0	1.47059	1.06952	1.5544	0
cggatcccatctcgatgaattatgtgatacaacgcaaaatGataaggagagtgctatggacaacccatgtccaacatgtggccaagaattagaatggacag	cggatcccatctcgatgaattatgtgatacaacgcaaaatGata	tG								818241	-15	+	VC0765					a	-2	14	8	8	14	4	4	0	3	7	12	a	-2	4.10557	2.22222	2.26629	3.77358	1.7094	1.90476	0	1.60428	3.62694	3.82166
cggatcccatctcgatgaattatgtgatacaacgcaaaatGataaggagagtgctatggacaacccatgtccaacatgtggccaagaattagaatggacag	cggatcccatctcgatgaattatgtgatacaacgcaaaatGata	tG								818241	-15	+	VC0765					t	-1	30	31	23	33	11	14	15	22	17	27	t	-1	8.79765	8.61111	6.51558	8.89488	4.70085	6.66667	11.0294	11.7647	8.80829	8.59873
cggatcccatctcgatgaattatgtgatacaacgcaaaatGataaggagagtgctatggacaacccatgtccaacatgtggccaagaattagaatggacag	cggatcccatctcgatgaattatgtgatacaacgcaaaatGata	tG								818241	-15	+	VC0765					G	0	271	304	310	300	202	179	114	153	162	257	G	0	79.4721	84.4444	87.8187	80.8625	86.3248	85.2381	83.8235	81.8182	83.9378	81.8471
cggatcccatctcgatgaattatgtgatacaacgcaaaatGataaggagagtgctatggacaacccatgtccaacatgtggccaagaattagaatggacag	cggatcccatctcgatgaattatgtgatacaacgcaaaatGata	tG								818241	-15	+	VC0765					a	1	15	11	8	10	9	9	4	4	3	16	a	1	4.39883	3.05556	2.26629	2.69542	3.84615	4.28571	2.94118	2.13904	1.5544	5.09554
cggatcccatctcgatgaattatgtgatacaacgcaaaatGataaggagagtgctatggacaacccatgtccaacatgtggccaagaattagaatggacag	cggatcccatctcgatgaattatgtgatacaacgcaaaatGata	tG								818241	-15	+	VC0765					t	2	7	5	3	6	4	3	1	2	1	1	t	2	2.05279	1.38889	0.849858	1.61725	1.7094	1.42857	0.735294	1.06952	0.518135	0.318471
cggatcccatctcgatgaattatgtgatacaacgcaaaatGataaggagagtgctatggacaacccatgtccaacatgtggccaagaattagaatggacag	cggatcccatctcgatgaattatgtgatacaacgcaaaatGata	tG								818241	-15	+	VC0765					a	3	1	1	0	2	2	1	0	1	0	1	a	3	0.293255	0.277778	0	0.539084	0.854701	0.47619	0	0.534759	0	0.318471
tgtttaaccgcgctttaacgaataaggtataatcaaaggcGtgcaggagataggatcgggcataacgacacaatcaatcccaaagacttgcttaaccaatg	tgtttaaccgcgctttaacgaataaggtataatcaaaggcGtgc	cG	tgtttaaccgcgctttaacgaataaggtataatcaaaggcGtgc	VC0782_-=hypothetical_protein 836470 1792 -	cG	836470	VC0782	1792		836470	1792	-	VC0782					g	-3	4	0	0	0	0	0	0	1	0	0	g	-3	4.7619	0	0	0	0	0	0	0.990099	0	0
tgtttaaccgcgctttaacgaataaggtataatcaaaggcGtgcaggagataggatcgggcataacgacacaatcaatcccaaagacttgcttaaccaatg	tgtttaaccgcgctttaacgaataaggtataatcaaaggcGtgc	cG								836470	1792	-	VC0782					g	-2	4	7	1	3	2	4	5	0	0	7	g	-2	4.7619	5.14706	0.961538	1.92308	0.966184	1.5625	4.54545	0	0	2.73438
tgtttaaccgcgctttaacgaataaggtataatcaaaggcGtgcaggagataggatcgggcataacgacacaatcaatcccaaagacttgcttaaccaatg	tgtttaaccgcgctttaacgaataaggtataatcaaaggcGtgc	cG								836470	1792	-	VC0782					c	-1	6	9	9	10	1	11	3	5	9	19	c	-1	7.14286	6.61765	8.65385	6.41026	0.483092	4.29688	2.72727	4.9505	8.03571	7.42188
tgtttaaccgcgctttaacgaataaggtataatcaaaggcGtgcaggagataggatcgggcataacgacacaatcaatcccaaagacttgcttaaccaatg	tgtttaaccgcgctttaacgaataaggtataatcaaaggcGtgc	cG								836470	1792	-	VC0782					G	0	68	116	94	139	197	240	100	93	99	222	G	0	80.9524	85.2941	90.3846	89.1026	95.1691	93.75	90.9091	92.0792	88.3929	86.7188
tgtttaaccgcgctttaacgaataaggtataatcaaaggcGtgcaggagataggatcgggcataacgacacaatcaatcccaaagacttgcttaaccaatg	tgtttaaccgcgctttaacgaataaggtataatcaaaggcGtgc	cG								836470	1792	-	VC0782					t	1	2	4	0	3	5	1	1	1	3	8	t	1	2.38095	2.94118	0	1.92308	2.41546	0.390625	0.909091	0.990099	2.67857	3.125
tgtttaaccgcgctttaacgaataaggtataatcaaaggcGtgcaggagataggatcgggcataacgacacaatcaatcccaaagacttgcttaaccaatg	tgtttaaccgcgctttaacgaataaggtataatcaaaggcGtgc	cG								836470	1792	-	VC0782					g	2	0	0	0	1	2	0	1	1	1	0	g	2	0	0	0	0.641026	0.966184	0	0.909091	0.990099	0.892857	0
tgtttaaccgcgctttaacgaataaggtataatcaaaggcGtgcaggagataggatcgggcataacgacacaatcaatcccaaagacttgcttaaccaatg	tgtttaaccgcgctttaacgaataaggtataatcaaaggcGtgc	cG								836470	1792	-	VC0782					c	3	0	0	0	0	0	0	0	0	0	0	c	3	0	0	0	0	0	0	0	0	0	0
tgaaagattatgaagatcagcaaaaacaaggtgtgaccgaAtttaccttcaacccagtgaagcttggtatcaaaggggcgacgtactgggaagggaaatac	tgaaagattatgaagatcagcaaaaacaaggtgtgaccgaAttt	aA	tgaaagattatgaagatcagcaaaaacaaggtgtgaccgaAttt	VC0784_-=sodium/alanine_symporter 840574 1415 -	aA	840574	VC0784	1415		840574	1415	-	VC0784					c	-3	0	1	0	1	0	0	0	1	0	1	c	-3	0	0.362319	0	0.234192	0	0	0	0.251889	0	0.259067
tgaaagattatgaagatcagcaaaaacaaggtgtgaccgaAtttaccttcaacccagtgaagcttggtatcaaaggggcgacgtactgggaagggaaatac	tgaaagattatgaagatcagcaaaaacaaggtgtgaccgaAttt	aA								840574	1415	-	VC0784					g	-2	0	0	0	0	0	0	0	1	0	0	g	-2	0	0	0	0	0	0	0	0.251889	0	0
tgaaagattatgaagatcagcaaaaacaaggtgtgaccgaAtttaccttcaacccagtgaagcttggtatcaaaggggcgacgtactgggaagggaaatac	tgaaagattatgaagatcagcaaaaacaaggtgtgaccgaAttt	aA								840574	1415	-	VC0784					a	-1	0	0	0	1	0	0	0	2	0	0	a	-1	0	0	0	0.234192	0	0	0	0.503778	0	0
tgaaagattatgaagatcagcaaaaacaaggtgtgaccgaAtttaccttcaacccagtgaagcttggtatcaaaggggcgacgtactgggaagggaaatac	tgaaagattatgaagatcagcaaaaacaaggtgtgaccgaAttt	aA								840574	1415	-	VC0784					A	0	124	254	396	385	143	117	297	368	365	355	A	0	87.9433	92.029	91.455	90.1639	94.0789	90.6977	93.9873	92.6952	95.8005	91.9689
tgaaagattatgaagatcagcaaaaacaaggtgtgaccgaAtttaccttcaacccagtgaagcttggtatcaaaggggcgacgtactgggaagggaaatac	tgaaagattatgaagatcagcaaaaacaaggtgtgaccgaAttt	aA								840574	1415	-	VC0784					t	1	12	15	27	24	7	10	11	21	8	22	t	1	8.51064	5.43478	6.23557	5.62061	4.60526	7.75194	3.48101	5.28967	2.09974	5.69948
tgaaagattatgaagatcagcaaaaacaaggtgtgaccgaAtttaccttcaacccagtgaagcttggtatcaaaggggcgacgtactgggaagggaaatac	tgaaagattatgaagatcagcaaaaacaaggtgtgaccgaAttt	aA								840574	1415	-	VC0784					t	2	2	3	6	9	0	1	5	3	4	1	t	2	1.41844	1.08696	1.38568	2.10773	0	0.775194	1.58228	0.755668	1.04987	0.259067
tgaaagattatgaagatcagcaaaaacaaggtgtgaccgaAtttaccttcaacccagtgaagcttggtatcaaaggggcgacgtactgggaagggaaatac	tgaaagattatgaagatcagcaaaaacaaggtgtgaccgaAttt	aA								840574	1415	-	VC0784					t	3	3	3	4	7	2	1	3	1	4	7	t	3	2.12766	1.08696	0.923788	1.63934	1.31579	0.775194	0.949367	0.251889	1.04987	1.81347
gaattaacatttgagttacaaaaagattaatataccgaacAcacaacagacacaataaacacaacaactcatttacagggaaactacttatgcagtcattt	gaattaacatttgagttacaaaaagattaatataccgaacAcac	cA	gaattaacatttgagttacaaaaagattaatataccgaacAcac	VC0784_-=sodium/alanine_symporter 842038 -49 -	cA	842038	VC0784	-49		842038	-49	-	VC0784					a	-3	0	1	0	0	0	2	0	0	0	0	a	-3	0	0.064433	0	0	0	0.101626	0	0	0	0
gaattaacatttgagttacaaaaagattaatataccgaacAcacaacagacacaataaacacaacaactcatttacagggaaactacttatgcagtcattt	gaattaacatttgagttacaaaaagattaatataccgaacAcac	cA								842038	-49	-	VC0784					a	-2	223	356	366	143	249	409	105	150	138	159	a	-2	20.7635	22.9381	14.9632	13.8566	19.0076	20.7825	18.7835	18.1818	19.464	19.3431
gaattaacatttgagttacaaaaagattaatataccgaacAcacaacagacacaataaacacaacaactcatttacagggaaactacttatgcagtcattt	gaattaacatttgagttacaaaaagattaatataccgaacAcac	cA								842038	-49	-	VC0784					c	-1	16	17	40	16	21	36	8	11	16	9	c	-1	1.48976	1.09536	1.63532	1.55039	1.60305	1.82927	1.43113	1.33333	2.2567	1.09489
gaattaacatttgagttacaaaaagattaatataccgaacAcacaacagacacaataaacacaacaactcatttacagggaaactacttatgcagtcattt	gaattaacatttgagttacaaaaagattaatataccgaacAcac	cA								842038	-49	-	VC0784					A	0	797	1139	1988	830	1004	1481	430	638	536	640	A	0	74.2086	73.3892	81.2756	80.4264	76.6412	75.2541	76.9231	77.3333	75.5994	77.8589
gaattaacatttgagttacaaaaagattaatataccgaacAcacaacagacacaataaacacaacaactcatttacagggaaactacttatgcagtcattt	gaattaacatttgagttacaaaaagattaatataccgaacAcac	cA								842038	-49	-	VC0784					c	1	19	25	38	27	20	27	14	14	13	8	c	1	1.76909	1.61082	1.55356	2.61628	1.52672	1.37195	2.50447	1.69697	1.83357	0.973236
gaattaacatttgagttacaaaaagattaatataccgaacAcacaacagacacaataaacacaacaactcatttacagggaaactacttatgcagtcattt	gaattaacatttgagttacaaaaagattaatataccgaacAcac	cA								842038	-49	-	VC0784					a	2	18	11	12	15	15	10	2	9	5	6	a	2	1.67598	0.708763	0.490597	1.45349	1.14504	0.50813	0.357782	1.09091	0.705219	0.729927
gaattaacatttgagttacaaaaagattaatataccgaacAcacaacagacacaataaacacaacaactcatttacagggaaactacttatgcagtcattt	gaattaacatttgagttacaaaaagattaatataccgaacAcac	cA								842038	-49	-	VC0784					c	3	1	3	2	1	1	3	0	3	1	0	c	3	0.0931099	0.193299	0.0817661	0.0968992	0.0763359	0.152439	0	0.363636	0.141044	0
tttattgtgtctgttgtgtgttcggtatattaatctttttGtaactcaaatgttaattcttttatctggcaaagaatggatgcgtgacgctgaacacaaaa	tttattgtgtctgttgtgtgttcggtatattaatctttttGtaa	tG	tttattgtgtctgttgtgtgttcggtatattaatctttttGtaa	VC0787_-=LysR_family_transcriptional_regulator 842060 -1673 +	tG	842060	VC0787	-1673		842060	-1673	+	VC0787					t	-3	6	0	3	5	1	3	4	3	2	5	t	-3	1.4742	0	0.379747	0.745156	0.208333	0.490196	1.14286	0.659341	0.363636	1
tttattgtgtctgttgtgtgttcggtatattaatctttttGtaactcaaatgttaattcttttatctggcaaagaatggatgcgtgacgctgaacacaaaa	tttattgtgtctgttgtgtgttcggtatattaatctttttGtaa	tG								842060	-1673	+	VC0787					t	-2	3	7	6	3	0	1	4	3	0	2	t	-2	0.737101	1.34357	0.759494	0.447094	0	0.163399	1.14286	0.659341	0	0.4
tttattgtgtctgttgtgtgttcggtatattaatctttttGtaactcaaatgttaattcttttatctggcaaagaatggatgcgtgacgctgaacacaaaa	tttattgtgtctgttgtgtgttcggtatattaatctttttGtaa	tG								842060	-1673	+	VC0787					t	-1	35	63	24	17	6	9	41	46	8	12	t	-1	8.59951	12.0921	3.03797	2.53353	1.25	1.47059	11.7143	10.1099	1.45455	2.4
tttattgtgtctgttgtgtgttcggtatattaatctttttGtaactcaaatgttaattcttttatctggcaaagaatggatgcgtgacgctgaacacaaaa	tttattgtgtctgttgtgtgttcggtatattaatctttttGtaa	tG								842060	-1673	+	VC0787					G	0	326	406	659	566	443	550	260	368	489	454	G	0	80.0983	77.9271	83.4177	84.3517	92.2917	89.8693	74.2857	80.8791	88.9091	90.8
tttattgtgtctgttgtgtgttcggtatattaatctttttGtaactcaaatgttaattcttttatctggcaaagaatggatgcgtgacgctgaacacaaaa	tttattgtgtctgttgtgtgttcggtatattaatctttttGtaa	tG								842060	-1673	+	VC0787					t	1	12	16	13	11	7	13	14	12	8	6	t	1	2.9484	3.07102	1.64557	1.63934	1.45833	2.12418	4	2.63736	1.45455	1.2
tttattgtgtctgttgtgtgttcggtatattaatctttttGtaactcaaatgttaattcttttatctggcaaagaatggatgcgtgacgctgaacacaaaa	tttattgtgtctgttgtgtgttcggtatattaatctttttGtaa	tG								842060	-1673	+	VC0787					a	2	23	28	76	63	23	29	27	21	39	20	a	2	5.65111	5.37428	9.62025	9.38897	4.79167	4.73856	7.71429	4.61538	7.09091	4
tttattgtgtctgttgtgtgttcggtatattaatctttttGtaactcaaatgttaattcttttatctggcaaagaatggatgcgtgacgctgaacacaaaa	tttattgtgtctgttgtgtgttcggtatattaatctttttGtaa	tG								842060	-1673	+	VC0787					a	3	2	1	9	6	0	7	0	2	4	1	a	3	0.4914	0.191939	1.13924	0.894188	0	1.14379	0	0.43956	0.727273	0.2
gcctacctgcactccaagttgtttgggtataatagcaaccAgaagagaaccactaaacctgcttgggatagtgttttttcaataagttatgcatatttcgc	gcctacctgcactccaagttgtttgggtataatagcaaccAgaa	cA	gcctacctgcactccaagttgtttgggtataatagcaaccAgaa	VC0811_-=hypothetical_protein 865070 1733 -	cA	865070	VC0811	1733		865070	1733	-	VC0811					a	-3	0	0	0	0	0	0	1	0	0	0	a	-3	0	0	0	0	0	0	0.684932	0	0	0
gcctacctgcactccaagttgtttgggtataatagcaaccAgaagagaaccactaaacctgcttgggatagtgttttttcaataagttatgcatatttcgc	gcctacctgcactccaagttgtttgggtataatagcaaccAgaa	cA								865070	1733	-	VC0811					c	-2	0	0	0	1	0	0	0	0	0	0	c	-2	0	0	0	0.4	0	0	0	0	0	0
gcctacctgcactccaagttgtttgggtataatagcaaccAgaagagaaccactaaacctgcttgggatagtgttttttcaataagttatgcatatttcgc	gcctacctgcactccaagttgtttgggtataatagcaaccAgaa	cA								865070	1733	-	VC0811					c	-1	6	9	6	15	6	10	6	16	10	13	c	-1	4.31655	5.32544	2.92683	6	3.24324	5.55556	4.10959	6.66667	4.92611	4.81481
gcctacctgcactccaagttgtttgggtataatagcaaccAgaagagaaccactaaacctgcttgggatagtgttttttcaataagttatgcatatttcgc	gcctacctgcactccaagttgtttgggtataatagcaaccAgaa	cA								865070	1733	-	VC0811					A	0	128	155	197	228	173	166	135	214	187	250	A	0	92.0863	91.716	96.0976	91.2	93.5135	92.2222	92.4658	89.1667	92.1182	92.5926
gcctacctgcactccaagttgtttgggtataatagcaaccAgaagagaaccactaaacctgcttgggatagtgttttttcaataagttatgcatatttcgc	gcctacctgcactccaagttgtttgggtataatagcaaccAgaa	cA								865070	1733	-	VC0811					g	1	3	4	2	4	5	2	2	7	5	6	g	1	2.15827	2.36686	0.97561	1.6	2.7027	1.11111	1.36986	2.91667	2.46305	2.22222
gcctacctgcactccaagttgtttgggtataatagcaaccAgaagagaaccactaaacctgcttgggatagtgttttttcaataagttatgcatatttcgc	gcctacctgcactccaagttgtttgggtataatagcaaccAgaa	cA								865070	1733	-	VC0811					a	2	0	0	0	0	0	1	0	1	0	0	a	2	0	0	0	0	0	0.555556	0	0.416667	0	0
gcctacctgcactccaagttgtttgggtataatagcaaccAgaagagaaccactaaacctgcttgggatagtgttttttcaataagttatgcatatttcgc	gcctacctgcactccaagttgtttgggtataatagcaaccAgaa	cA								865070	1733	-	VC0811					a	3	2	1	0	2	1	1	2	2	1	1	a	3	1.43885	0.591716	0	0.8	0.540541	0.555556	1.36986	0.833333	0.492611	0.37037
ccggatagaagcgcatgtggtcctttgctaccatccttttGggttgtgccttgagaatccttagcactctctgaactaaagtttgcattctgtccagcagt	ccggatagaagcgcatgtggtcctttgctaccatccttttGggt	tG	ccggatagaagcgcatgtggtcctttgctaccatccttttGggt	VC0825_-=toxin_co-regulated_pilus_biosynthesis_protein_I 892295 -3890 -	tG	892295	VC0825	-3890		892295	-3890	-	VC0825					t	-3	0	0	0	0	0	0	0	0	0	0	t	-3	0	0	0	0	0	0	0	0	0	0
ccggatagaagcgcatgtggtcctttgctaccatccttttGggttgtgccttgagaatccttagcactctctgaactaaagtttgcattctgtccagcagt	ccggatagaagcgcatgtggtcctttgctaccatccttttGggt	tG								892295	-3890	-	VC0825					t	-2	0	0	0	0	0	0	0	0	0	0	t	-2	0	0	0	0	0	0	0	0	0	0
ccggatagaagcgcatgtggtcctttgctaccatccttttGggttgtgccttgagaatccttagcactctctgaactaaagtttgcattctgtccagcagt	ccggatagaagcgcatgtggtcctttgctaccatccttttGggt	tG								892295	-3890	-	VC0825					t	-1	1	2	0	0	0	0	0	3	1	0	t	-1	1.5873	2.15054	0	0	0	0	0	2.91262	1.0989	0
ccggatagaagcgcatgtggtcctttgctaccatccttttGggttgtgccttgagaatccttagcactctctgaactaaagtttgcattctgtccagcagt	ccggatagaagcgcatgtggtcctttgctaccatccttttGggt	tG								892295	-3890	-	VC0825					G	0	55	85	64	59	75	81	51	97	83	94	G	0	87.3016	91.3978	94.1176	85.5072	85.2273	92.0455	96.2264	94.1748	91.2088	94
ccggatagaagcgcatgtggtcctttgctaccatccttttGggttgtgccttgagaatccttagcactctctgaactaaagtttgcattctgtccagcagt	ccggatagaagcgcatgtggtcctttgctaccatccttttGggt	tG								892295	-3890	-	VC0825					g	1	4	6	2	5	10	3	1	3	6	4	g	1	6.34921	6.45161	2.94118	7.24638	11.3636	3.40909	1.88679	2.91262	6.59341	4
ccggatagaagcgcatgtggtcctttgctaccatccttttGggttgtgccttgagaatccttagcactctctgaactaaagtttgcattctgtccagcagt	ccggatagaagcgcatgtggtcctttgctaccatccttttGggt	tG								892295	-3890	-	VC0825					g	2	3	0	2	5	3	4	1	0	1	2	g	2	4.7619	0	2.94118	7.24638	3.40909	4.54545	1.88679	0	1.0989	2
ccggatagaagcgcatgtggtcctttgctaccatccttttGggttgtgccttgagaatccttagcactctctgaactaaagtttgcattctgtccagcagt	ccggatagaagcgcatgtggtcctttgctaccatccttttGggt	tG								892295	-3890	-	VC0825					t	3	0	0	0	0	0	0	0	0	0	0	t	3	0	0	0	0	0	0	0	0	0	0
cagacttttaccgtaccctatggtgggttaatatatgcacAagggggaaattctcaacaggtcaaactaacattttcaggaactatagatgcaccgctcta	cagacttttaccgtaccctatggtgggttaatatatgcacAagg	cA	cagacttttaccgtaccctatggtgggttaatatatgcacAagg	VC0845_-=hypothetical_protein 909869 3490 +	cA	909869	VC0845	3490		909869	3490	+	VC0845					c	-3	0	0	0	0	0	0	0	0	0	0	c	-3	0	0	0	0	0	0	0	0	0	0
cagacttttaccgtaccctatggtgggttaatatatgcacAagggggaaattctcaacaggtcaaactaacattttcaggaactatagatgcaccgctcta	cagacttttaccgtaccctatggtgggttaatatatgcacAagg	cA								909869	3490	+	VC0845					a	-2	0	0	0	0	1	0	0	1	0	0	a	-2	0	0	0	0	0.460829	0	0	0.540541	0	0
cagacttttaccgtaccctatggtgggttaatatatgcacAagggggaaattctcaacaggtcaaactaacattttcaggaactatagatgcaccgctcta	cagacttttaccgtaccctatggtgggttaatatatgcacAagg	cA								909869	3490	+	VC0845					c	-1	2	1	0	3	1	0	2	0	1	1	c	-1	2.10526	0.684932	0	1.67598	0.460829	0	1.01523	0	0.331126	0.392157
cagacttttaccgtaccctatggtgggttaatatatgcacAagggggaaattctcaacaggtcaaactaacattttcaggaactatagatgcaccgctcta	cagacttttaccgtaccctatggtgggttaatatatgcacAagg	cA								909869	3490	+	VC0845					A	0	92	141	99	169	201	236	190	174	289	246	A	0	96.8421	96.5753	97.0588	94.4134	92.6267	97.1193	96.4467	94.0541	95.6954	96.4706
cagacttttaccgtaccctatggtgggttaatatatgcacAagggggaaattctcaacaggtcaaactaacattttcaggaactatagatgcaccgctcta	cagacttttaccgtaccctatggtgggttaatatatgcacAagg	cA								909869	3490	+	VC0845					a	1	1	4	3	6	12	6	2	8	12	6	a	1	1.05263	2.73973	2.94118	3.35196	5.52995	2.46914	1.01523	4.32432	3.97351	2.35294
cagacttttaccgtaccctatggtgggttaatatatgcacAagggggaaattctcaacaggtcaaactaacattttcaggaactatagatgcaccgctcta	cagacttttaccgtaccctatggtgggttaatatatgcacAagg	cA								909869	3490	+	VC0845					g	2	0	0	0	1	1	1	0	2	0	1	g	2	0	0	0	0.558659	0.460829	0.411523	0	1.08108	0	0.392157
cagacttttaccgtaccctatggtgggttaatatatgcacAagggggaaattctcaacaggtcaaactaacattttcaggaactatagatgcaccgctcta	cagacttttaccgtaccctatggtgggttaatatatgcacAagg	cA								909869	3490	+	VC0845					g	3	0	0	0	0	1	0	3	0	0	1	g	3	0	0	0	0	0.460829	0	1.52284	0	0	0.392157
gctcagagcccttcctccctagcttccgcttgtaagacggGgaaatcaggaaggtcaaaccaaatcaagctggcgtggattcccccacctgagggatgaag	gctcagagcccttcctccctagcttccgcttgtaagacggGgaa	gG	gctcagagcccttcctccctagcttccgcttgtaagacggGgaa	VC0847_-=phage_family_integrase 914487 -363 -	gG	914487	VC0847	-363		914487	-363	-	VC0847					c	-3	287	309	382	299	101	80	255	302	145	174	c	-3	3.49276	4.74217	18.4096	10.9244	1.28827	1.88103	2.83806	3.86436	1.42562	2.3696
gctcagagcccttcctccctagcttccgcttgtaagacggGgaaatcaggaaggtcaaaccaaatcaagctggcgtggattcccccacctgagggatgaag	gctcagagcccttcctccctagcttccgcttgtaagacggGgaa	gG								914487	-363	-	VC0847					g	-2	285	266	243	189	20	26	219	257	19	12	g	-2	3.46842	4.08226	11.7108	6.90537	0.255102	0.611333	2.4374	3.28855	0.186806	0.163421
gctcagagcccttcctccctagcttccgcttgtaagacggGgaaatcaggaaggtcaaaccaaatcaagctggcgtggattcccccacctgagggatgaag	gctcagagcccttcctccctagcttccgcttgtaagacggGgaa	gG								914487	-363	-	VC0847					g	-1	284	263	151	144	179	120	267	308	212	192	g	-1	3.45625	4.03622	7.27711	5.26123	2.28316	2.82154	2.97162	3.94114	2.08436	2.61474
gctcagagcccttcctccctagcttccgcttgtaagacggGgaaatcaggaaggtcaaaccaaatcaagctggcgtggattcccccacctgagggatgaag	gctcagagcccttcctccctagcttccgcttgtaagacggGgaa	gG								914487	-363	-	VC0847					G	0	5380	3926	310	1052	6255	3294	6211	4881	7464	5276	G	0	65.474	60.2517	14.9398	38.4362	79.7832	77.4512	69.1263	62.4568	73.3851	71.8507
gctcagagcccttcctccctagcttccgcttgtaagacggGgaaatcaggaaggtcaaaccaaatcaagctggcgtggattcccccacctgagggatgaag	gctcagagcccttcctccctagcttccgcttgtaagacggGgaa	gG								914487	-363	-	VC0847					g	1	1304	1064	285	485	1120	601	1337	1180	2020	1400	g	1	15.8695	16.329	13.7349	17.7201	14.2857	14.1312	14.8804	15.0992	19.8604	19.0658
gctcagagcccttcctccctagcttccgcttgtaagacggGgaaatcaggaaggtcaaaccaaatcaagctggcgtggattcccccacctgagggatgaag	gctcagagcccttcctccctagcttccgcttgtaagacggGgaa	gG								914487	-363	-	VC0847					a	2	345	371	346	287	117	77	366	516	190	192	a	2	4.19861	5.69368	16.6747	10.4859	1.49235	1.81049	4.07346	6.60269	1.86806	2.61474
gctcagagcccttcctccctagcttccgcttgtaagacggGgaaatcaggaaggtcaaaccaaatcaagctggcgtggattcccccacctgagggatgaag	gctcagagcccttcctccctagcttccgcttgtaagacggGgaa	gG								914487	-363	-	VC0847					a	3	332	317	358	281	48	55	330	371	121	97	a	3	4.0404	4.86495	17.253	10.2667	0.612245	1.2932	3.67279	4.74728	1.18966	1.32099
acagaagcacttattctggtactatgcacccgttacctctGgggctgattcaggattcgacgggaattttgcagtctgaggtgcatgccgaggtgcggtag	acagaagcacttattctggtactatgcacccgttacctctGggg	tG	acagaagcacttattctggtactatgcacccgttacctctGggg	VC0847_-=phage_family_integrase 914657 -533 -	tG	914657	VC0847	-533		914657	-533	-	VC0847					t	-3	3	3	5	0	3	6	1	0	1	0	t	-3	0.00023325	0.000235417	0.000821571	0	0.000223501	0.0003222	0.000252977	0	0.000171119	0
acagaagcacttattctggtactatgcacccgttacctctGgggctgattcaggattcgacgggaattttgcagtctgaggtgcatgccgaggtgcggtag	acagaagcacttattctggtactatgcacccgttacctctGggg	tG								914657	-533	-	VC0847					c	-2	6	1	4	4	5	9	4	3	5	3	c	-2	0.0004665	7.84723e-05	0.000657257	0.000942185	0.000372502	0.0004833	0.00101191	0.000574696	0.000855593	0.000511716
acagaagcacttattctggtactatgcacccgttacctctGgggctgattcaggattcgacgggaattttgcagtctgaggtgcatgccgaggtgcggtag	acagaagcacttattctggtactatgcacccgttacctctGggg	tG								914657	-533	-	VC0847					t	-1	457	409	176	157	450	565	109	152	164	183	t	-1	0.0355317	0.0320952	0.0289193	0.0369808	0.0335252	0.0303405	0.0275745	0.0291179	0.0280635	0.0312147
acagaagcacttattctggtactatgcacccgttacctctGgggctgattcaggattcgacgggaattttgcagtctgaggtgcatgccgaggtgcggtag	acagaagcacttattctggtactatgcacccgttacctctGggg	tG								914657	-533	-	VC0847					G	0	1259620	1248150	596122	415463	1314710	1823920	386475	510754	571814	574349	G	0	97.9356	97.9455	97.9513	97.8608	97.9467	97.9444	97.7692	97.8428	97.848	97.9678
acagaagcacttattctggtactatgcacccgttacctctGgggctgattcaggattcgacgggaattttgcagtctgaggtgcatgccgaggtgcggtag	acagaagcacttattctggtactatgcacccgttacctctGggg	tG								914657	-533	-	VC0847					g	1	24209	24035	11392	8265	25162	34983	7956	10236	11465	10855	g	1	1.88225	1.88608	1.87187	1.94679	1.87458	1.87859	2.01268	1.96086	1.96187	1.85156
acagaagcacttattctggtactatgcacccgttacctctGgggctgattcaggattcgacgggaattttgcagtctgaggtgcatgccgaggtgcggtag	acagaagcacttattctggtactatgcacccgttacctctGggg	tG								914657	-533	-	VC0847					g	2	1314	1164	612	456	1391	1854	524	576	646	605	g	2	0.102163	0.0913418	0.10056	0.107409	0.10363	0.0995599	0.13256	0.110342	0.110543	0.103196
acagaagcacttattctggtactatgcacccgttacctctGgggctgattcaggattcgacgggaattttgcagtctgaggtgcatgccgaggtgcggtag	acagaagcacttattctggtactatgcacccgttacctctGggg	tG								914657	-533	-	VC0847					g	3	563	569	279	200	550	862	224	294	295	268	g	3	0.0437732	0.0446507	0.0458437	0.0471093	0.0409752	0.0462894	0.0566668	0.0563202	0.05048	0.0457133
ttaggcttgaatcagaattcatcgtccccataataagggcAagttgtgcttttatgcgaatttttgtgttgggaaatcgacgattagacgatttctcctga	ttaggcttgaatcagaattcatcgtccccataataagggcAagt	cA	ttaggcttgaatcagaattcatcgtccccataataagggcAagt	VC0854_-=heat_shock_protein_GrpE 919468 -89 +	cA	919468	VC0854	-89		919468	-89	+	VC0854					g	-3	0	0	0	0	0	0	0	0	0	0	g	-3	0	0	0	0	0	0	0	0	0	0
ttaggcttgaatcagaattcatcgtccccataataagggcAagttgtgcttttatgcgaatttttgtgttgggaaatcgacgattagacgatttctcctga	ttaggcttgaatcagaattcatcgtccccataataagggcAagt	cA								919468	-89	+	VC0854					g	-2	0	0	0	0	0	0	0	0	0	0	g	-2	0	0	0	0	0	0	0	0	0	0
ttaggcttgaatcagaattcatcgtccccataataagggcAagttgtgcttttatgcgaatttttgtgttgggaaatcgacgattagacgatttctcctga	ttaggcttgaatcagaattcatcgtccccataataagggcAagt	cA								919468	-89	+	VC0854					c	-1	0	0	0	0	0	0	1	0	0	0	c	-1	0	0	0	0	0	0	0.341297	0	0	0
ttaggcttgaatcagaattcatcgtccccataataagggcAagttgtgcttttatgcgaatttttgtgttgggaaatcgacgattagacgatttctcctga	ttaggcttgaatcagaattcatcgtccccataataagggcAagt	cA								919468	-89	+	VC0854					A	0	190	175	534	294	148	198	272	256	310	257	A	0	94.0594	93.5829	93.8489	96.7105	95.4839	93.8389	92.8328	94.8148	93.9394	96.2547
ttaggcttgaatcagaattcatcgtccccataataagggcAagttgtgcttttatgcgaatttttgtgttgggaaatcgacgattagacgatttctcctga	ttaggcttgaatcagaattcatcgtccccataataagggcAagt	cA								919468	-89	+	VC0854					a	1	11	12	30	9	6	13	19	13	17	9	a	1	5.44554	6.41711	5.27241	2.96053	3.87097	6.16114	6.48464	4.81481	5.15152	3.37079
ttaggcttgaatcagaattcatcgtccccataataagggcAagttgtgcttttatgcgaatttttgtgttgggaaatcgacgattagacgatttctcctga	ttaggcttgaatcagaattcatcgtccccataataagggcAagt	cA								919468	-89	+	VC0854					g	2	1	0	3	1	0	0	1	1	3	1	g	2	0.49505	0	0.527241	0.328947	0	0	0.341297	0.37037	0.909091	0.374532
ttaggcttgaatcagaattcatcgtccccataataagggcAagttgtgcttttatgcgaatttttgtgttgggaaatcgacgattagacgatttctcctga	ttaggcttgaatcagaattcatcgtccccataataagggcAagt	cA								919468	-89	+	VC0854					t	3	0	0	2	0	1	0	0	0	0	0	t	3	0	0	0.351494	0	0.645161	0	0	0	0	0
ttacccttgaaatggtttttgaagaccttatttaaggggcAtacgagaagcaaacaagcccgttttggtttgtgagtaggggttgaaacccgattctccat	ttacccttgaaatggtttttgaagaccttatttaaggggcAtac	cA	ttacccttgaaatggtttttgaagaccttatttaaggggcAtac	VC0855_dnaK=molecular_chaperone_DnaK 920308 -115 +	cA	920308	VC0855	-115		920308	-115	+	VC0855					g	-3	0	0	0	0	0	0	0	0	0	0	g	-3	0	0	0	0	0	0	0	0	0	0
ttacccttgaaatggtttttgaagaccttatttaaggggcAtacgagaagcaaacaagcccgttttggtttgtgagtaggggttgaaacccgattctccat	ttacccttgaaatggtttttgaagaccttatttaaggggcAtac	cA								920308	-115	+	VC0855					g	-2	0	0	0	0	0	0	0	0	0	0	g	-2	0	0	0	0	0	0	0	0	0	0
ttacccttgaaatggtttttgaagaccttatttaaggggcAtacgagaagcaaacaagcccgttttggtttgtgagtaggggttgaaacccgattctccat	ttacccttgaaatggtttttgaagaccttatttaaggggcAtac	cA								920308	-115	+	VC0855					c	-1	0	1	1	0	0	0	0	1	1	0	c	-1	0	0.584795	0.174216	0	0	0	0	0.377358	0.2	0
ttacccttgaaatggtttttgaagaccttatttaaggggcAtacgagaagcaaacaagcccgttttggtttgtgagtaggggttgaaacccgattctccat	ttacccttgaaatggtttttgaagaccttatttaaggggcAtac	cA								920308	-115	+	VC0855					A	0	280	167	558	351	318	152	428	258	487	190	A	0	96.8858	97.6608	97.2125	97.5	96.6565	96.8153	95.7494	97.3585	97.4	95.4774
ttacccttgaaatggtttttgaagaccttatttaaggggcAtacgagaagcaaacaagcccgttttggtttgtgagtaggggttgaaacccgattctccat	ttacccttgaaatggtttttgaagaccttatttaaggggcAtac	cA								920308	-115	+	VC0855					t	1	4	2	6	6	7	4	11	4	11	6	t	1	1.38408	1.16959	1.0453	1.66667	2.12766	2.54777	2.46085	1.50943	2.2	3.01508
ttacccttgaaatggtttttgaagaccttatttaaggggcAtacgagaagcaaacaagcccgttttggtttgtgagtaggggttgaaacccgattctccat	ttacccttgaaatggtttttgaagaccttatttaaggggcAtac	cA								920308	-115	+	VC0855					a	2	5	1	8	3	3	1	7	1	1	3	a	2	1.7301	0.584795	1.39373	0.833333	0.911854	0.636943	1.566	0.377358	0.2	1.50754
ttacccttgaaatggtttttgaagaccttatttaaggggcAtacgagaagcaaacaagcccgttttggtttgtgagtaggggttgaaacccgattctccat	ttacccttgaaatggtttttgaagaccttatttaaggggcAtac	cA								920308	-115	+	VC0855					c	3	0	0	1	0	1	0	1	1	0	0	c	3	0	0	0.174216	0	0.303951	0	0.223714	0.377358	0	0
taaccaagcagaccagatgatccacgcaactcgcaaacaaAtcacagaagcaggcgaagcactgccagcggatgagaaagcgaagatcgaaacggcgatca	taaccaagcagaccagatgatccacgcaactcgcaaacaaAtca	aA	taaccaagcagaccagatgatccacgcaactcgcaaacaaAtca	VC0856_-=molecular_chaperone_DnaJ 922067 -464 +	aA	922067	VC0856	-464		922067	-464	+	VC0856					c	-3	0	0	3	1	1	0	1	1	0	0	c	-3	0	0	0.340522	0.191205	0.423729	0	0.392157	0.440529	0	0
taaccaagcagaccagatgatccacgcaactcgcaaacaaAtcacagaagcaggcgaagcactgccagcggatgagaaagcgaagatcgaaacggcgatca	taaccaagcagaccagatgatccacgcaactcgcaaacaaAtca	aA								922067	-464	+	VC0856					a	-2	1	1	3	3	1	1	1	0	0	1	a	-2	0.341297	0.49505	0.340522	0.573614	0.423729	0.662252	0.392157	0	0	0.377358
taaccaagcagaccagatgatccacgcaactcgcaaacaaAtcacagaagcaggcgaagcactgccagcggatgagaaagcgaagatcgaaacggcgatca	taaccaagcagaccagatgatccacgcaactcgcaaacaaAtca	aA								922067	-464	+	VC0856					a	-1	5	4	14	5	3	1	6	3	6	3	a	-1	1.70648	1.9802	1.5891	0.956023	1.27119	0.662252	2.35294	1.32159	1.54242	1.13208
taaccaagcagaccagatgatccacgcaactcgcaaacaaAtcacagaagcaggcgaagcactgccagcggatgagaaagcgaagatcgaaacggcgatca	taaccaagcagaccagatgatccacgcaactcgcaaacaaAtca	aA								922067	-464	+	VC0856					A	0	263	177	808	483	216	135	227	205	356	226	A	0	89.7611	87.6238	91.714	92.3518	91.5254	89.404	89.0196	90.3084	91.5167	85.283
taaccaagcagaccagatgatccacgcaactcgcaaacaaAtcacagaagcaggcgaagcactgccagcggatgagaaagcgaagatcgaaacggcgatca	taaccaagcagaccagatgatccacgcaactcgcaaacaaAtca	aA								922067	-464	+	VC0856					t	1	10	12	46	25	12	13	11	8	15	20	t	1	3.41297	5.94059	5.22134	4.78011	5.08475	8.60927	4.31373	3.52423	3.85604	7.54717
taaccaagcagaccagatgatccacgcaactcgcaaacaaAtcacagaagcaggcgaagcactgccagcggatgagaaagcgaagatcgaaacggcgatca	taaccaagcagaccagatgatccacgcaactcgcaaacaaAtca	aA								922067	-464	+	VC0856					c	2	8	3	4	4	2	1	3	6	10	14	c	2	2.73038	1.48515	0.45403	0.764818	0.847458	0.662252	1.17647	2.64317	2.57069	5.28302
taaccaagcagaccagatgatccacgcaactcgcaaacaaAtcacagaagcaggcgaagcactgccagcggatgagaaagcgaagatcgaaacggcgatca	taaccaagcagaccagatgatccacgcaactcgcaaacaaAtca	aA								922067	-464	+	VC0856					a	3	6	5	3	2	1	0	6	4	2	1	a	3	2.04778	2.47525	0.340522	0.382409	0.423729	0	2.35294	1.76211	0.514139	0.377358
cgctgtgctttggtttaggcgtttctatacaatgccaaacGacaaatcgccgtttcattgtgaccaatttcaatggttcacagggaaactcgaaacggaca	cgctgtgctttggtttaggcgtttctatacaatgccaaacGaca	cG	cgctgtgctttggtttaggcgtttctatacaatgccaaacGaca	VC0863_-=hypothetical_protein 927266 -116 +	cG	927266	VC0863	-116		927266	-116	+	VC0863					a	-3	0	0	0	0	0	0	0	0	0	1	a	-3	0	0	0	0	0	0	0	0	0	0.465116
cgctgtgctttggtttaggcgtttctatacaatgccaaacGacaaatcgccgtttcattgtgaccaatttcaatggttcacagggaaactcgaaacggaca	cgctgtgctttggtttaggcgtttctatacaatgccaaacGaca	cG								927266	-116	+	VC0863					a	-2	1	1	7	4	1	0	1	1	1	3	a	-2	1.42857	0.943396	1.07034	1.95122	0.813008	0	1.72414	0.689655	0.884956	1.39535
cgctgtgctttggtttaggcgtttctatacaatgccaaacGacaaatcgccgtttcattgtgaccaatttcaatggttcacagggaaactcgaaacggaca	cgctgtgctttggtttaggcgtttctatacaatgccaaacGaca	cG								927266	-116	+	VC0863					c	-1	1	0	2	3	1	1	1	1	0	0	c	-1	1.42857	0	0.30581	1.46341	0.813008	0.473934	1.72414	0.689655	0	0
cgctgtgctttggtttaggcgtttctatacaatgccaaacGacaaatcgccgtttcattgtgaccaatttcaatggttcacagggaaactcgaaacggaca	cgctgtgctttggtttaggcgtttctatacaatgccaaacGaca	cG								927266	-116	+	VC0863					G	0	60	99	610	183	113	200	55	135	111	202	G	0	85.7143	93.3962	93.2722	89.2683	91.8699	94.7867	94.8276	93.1034	98.2301	93.9535
cgctgtgctttggtttaggcgtttctatacaatgccaaacGacaaatcgccgtttcattgtgaccaatttcaatggttcacagggaaactcgaaacggaca	cgctgtgctttggtttaggcgtttctatacaatgccaaacGaca	cG								927266	-116	+	VC0863					a	1	7	6	33	14	8	8	1	5	1	8	a	1	10	5.66038	5.04587	6.82927	6.50407	3.79147	1.72414	3.44828	0.884956	3.72093
cgctgtgctttggtttaggcgtttctatacaatgccaaacGacaaatcgccgtttcattgtgaccaatttcaatggttcacagggaaactcgaaacggaca	cgctgtgctttggtttaggcgtttctatacaatgccaaacGaca	cG								927266	-116	+	VC0863					c	2	1	0	0	1	0	1	0	1	0	0	c	2	1.42857	0	0	0.487805	0	0.473934	0	0.689655	0	0
cgctgtgctttggtttaggcgtttctatacaatgccaaacGacaaatcgccgtttcattgtgaccaatttcaatggttcacagggaaactcgaaacggaca	cgctgtgctttggtttaggcgtttctatacaatgccaaacGaca	cG								927266	-116	+	VC0863					a	3	0	0	2	0	0	1	0	2	0	1	a	3	0	0	0.30581	0	0	0.473934	0	1.37931	0	0.465116
ccacttgatttttgggaagaaaacacgtaaatcaatgtgtGaattaaatcgctttcctgttgtcagaaacaggtaacattccaatgcaataataaagcaga	ccacttgatttttgggaagaaaacacgtaaatcaatgtgtGaat	tG	ccacttgatttttgggaagaaaacacgtaaatcaatgtgtGaat	VC0865_-=hypothetical_protein 929906 -138 -	tG	929906	VC0865	-138		929906	-138	-	VC0865					t	-3	0	2	0	1	0	1	1	1	1	0	t	-3	0	0.947867	0	0.666667	0	0.704225	0.392157	0.395257	0.320513	0
ccacttgatttttgggaagaaaacacgtaaatcaatgtgtGaattaaatcgctttcctgttgtcagaaacaggtaacattccaatgcaataataaagcaga	ccacttgatttttgggaagaaaacacgtaaatcaatgtgtGaat	tG								929906	-138	-	VC0865					g	-2	0	0	1	1	2	4	0	1	3	3	g	-2	0	0	0.390625	0.666667	1.3245	2.8169	0	0.395257	0.961538	0.946372
ccacttgatttttgggaagaaaacacgtaaatcaatgtgtGaattaaatcgctttcctgttgtcagaaacaggtaacattccaatgcaataataaagcaga	ccacttgatttttgggaagaaaacacgtaaatcaatgtgtGaat	tG								929906	-138	-	VC0865					t	-1	1	3	3	0	2	4	1	4	9	3	t	-1	0.775194	1.4218	1.17188	0	1.3245	2.8169	0.392157	1.58103	2.88462	0.946372
ccacttgatttttgggaagaaaacacgtaaatcaatgtgtGaattaaatcgctttcctgttgtcagaaacaggtaacattccaatgcaataataaagcaga	ccacttgatttttgggaagaaaacacgtaaatcaatgtgtGaat	tG								929906	-138	-	VC0865					G	0	99	167	215	123	128	113	212	201	257	260	G	0	76.7442	79.1469	83.9844	82	84.7682	79.5775	83.1373	79.4466	82.3718	82.0189
ccacttgatttttgggaagaaaacacgtaaatcaatgtgtGaattaaatcgctttcctgttgtcagaaacaggtaacattccaatgcaataataaagcaga	ccacttgatttttgggaagaaaacacgtaaatcaatgtgtGaat	tG								929906	-138	-	VC0865					a	1	8	13	8	11	13	9	13	10	22	8	a	1	6.20155	6.16114	3.125	7.33333	8.60927	6.33803	5.09804	3.95257	7.05128	2.52366
ccacttgatttttgggaagaaaacacgtaaatcaatgtgtGaattaaatcgctttcctgttgtcagaaacaggtaacattccaatgcaataataaagcaga	ccacttgatttttgggaagaaaacacgtaaatcaatgtgtGaat	tG								929906	-138	-	VC0865					a	2	18	20	24	10	6	10	24	32	15	36	a	2	13.9535	9.47867	9.375	6.66667	3.97351	7.04225	9.41176	12.6482	4.80769	11.3565
ccacttgatttttgggaagaaaacacgtaaatcaatgtgtGaattaaatcgctttcctgttgtcagaaacaggtaacattccaatgcaataataaagcaga	ccacttgatttttgggaagaaaacacgtaaatcaatgtgtGaat	tG								929906	-138	-	VC0865					t	3	3	6	5	4	0	1	4	4	5	7	t	3	2.32558	2.8436	1.95312	2.66667	0	0.704225	1.56863	1.58103	1.60256	2.2082
taggtttggtatttctctgctctcaaggtatattgagagcAgttatcatttgaggacaccctgatgaaagtttatgactgttgtgaactggtacgcgagct	taggtttggtatttctctgctctcaaggtatattgagagcAgtt	cA	taggtttggtatttctctgctctcaaggtatattgagagcAgtt	VC0872_-=hypothetical_protein 936888 -23 -	cA	936888	VC0872	-23		936888	-23	-	VC0872					a	-3	1	0	0	0	0	2	1	0	0	0	a	-3	0.120482	0	0	0	0	0.261438	0.378788	0	0	0
taggtttggtatttctctgctctcaaggtatattgagagcAgttatcatttgaggacaccctgatgaaagtttatgactgttgtgaactggtacgcgagct	taggtttggtatttctctgctctcaaggtatattgagagcAgtt	cA								936888	-23	-	VC0872					g	-2	0	0	1	0	0	0	0	0	0	0	g	-2	0	0	0.147275	0	0	0	0	0	0	0
taggtttggtatttctctgctctcaaggtatattgagagcAgttatcatttgaggacaccctgatgaaagtttatgactgttgtgaactggtacgcgagct	taggtttggtatttctctgctctcaaggtatattgagagcAgtt	cA								936888	-23	-	VC0872					c	-1	0	0	1	0	0	0	0	1	2	0	c	-1	0	0	0.147275	0	0	0	0	0.263852	0.315457	0
taggtttggtatttctctgctctcaaggtatattgagagcAgttatcatttgaggacaccctgatgaaagtttatgactgttgtgaactggtacgcgagct	taggtttggtatttctctgctctcaaggtatattgagagcAgtt	cA								936888	-23	-	VC0872					A	0	796	566	651	1287	535	722	254	359	590	598	A	0	95.9036	95.2862	95.8763	95.1923	93.8596	94.3791	96.2121	94.723	93.0599	94.7702
taggtttggtatttctctgctctcaaggtatattgagagcAgttatcatttgaggacaccctgatgaaagtttatgactgttgtgaactggtacgcgagct	taggtttggtatttctctgctctcaaggtatattgagagcAgtt	cA								936888	-23	-	VC0872					g	1	31	26	23	59	35	40	7	16	39	27	g	1	3.73494	4.3771	3.38733	4.36391	6.14035	5.22876	2.65152	4.22164	6.15142	4.27892
taggtttggtatttctctgctctcaaggtatattgagagcAgttatcatttgaggacaccctgatgaaagtttatgactgttgtgaactggtacgcgagct	taggtttggtatttctctgctctcaaggtatattgagagcAgtt	cA								936888	-23	-	VC0872					t	2	2	2	2	4	0	1	0	2	2	5	t	2	0.240964	0.3367	0.294551	0.295858	0	0.130719	0	0.527704	0.315457	0.792393
taggtttggtatttctctgctctcaaggtatattgagagcAgttatcatttgaggacaccctgatgaaagtttatgactgttgtgaactggtacgcgagct	taggtttggtatttctctgctctcaaggtatattgagagcAgtt	cA								936888	-23	-	VC0872					t	3	0	0	1	2	0	0	2	1	1	1	t	3	0	0	0.147275	0.147929	0	0	0.757576	0.263852	0.157729	0.158479
gccgcttgtacgaaaaagcaaaacgggtaaattatctcttGtcgaaggaaatgacctaggaacggtgattctcaggatgagaagtggtgaggatgaccaca	gccgcttgtacgaaaaagcaaaacgggtaaattatctcttGtcg	tG	gccgcttgtacgaaaaagcaaaacgggtaaattatctcttGtcg	VC0884_-=acetyltransferase-like_protein 943847 -520 +	tG	943847	VC0884	-520		943847	-520	+	VC0884					c	-3	29	29	54	92	18	22	28	31	23	32	c	-3	0.00665501	0.00842431	0.0114037	0.0242553	0.00377503	0.00455737	0.00957118	0.0092441	0.00526939	0.00730549
[truncated: 3,863 more rows]

## Sheet: Table 4
Table S4. Analysis of primer-dependent initiation in V. cholerae by 5′ RNA-seq: data for uTSRs during late stationary phase. Analysis of transcripts isolated during late stationary phase of growth from V. cholerae cells harboring plasmid pBAD-lacZ (wt) or pBADTOPO-NrnB-VSVG (+Nrn). Shown for each start site region is: the promoter sequence extending from positions –40 to +4, the sequence at posit…
[truncated: 5,226 more rows]
