# Supplementary material for: A Conserved Pattern of Primer-Dependent Transcription Initiation in Escherichia coli and Vibrio cholerae Revealed by 5′ RNA-seq
Source: PLoS Genet. 2015 Jul 1;11(7):e1005348. doi: 10.1371/journal.pgen.1005348 (PMC4488433; doi:10.1371/journal.pgen.1005348)
Supplement: S5 Table — Analysis of transcripts isolated during the late stationary phase of growth from E. coli cells harboring plasmid pPSV38 (wt) or pNrnB-VSVG (+Nrn). Shown for each start site region is: the promoter sequence extending from positions −40 to +4, the sequence at positions −1 and +1, the genome coordinate of position +1, the gene nearest to +1, the distance of +1 to the nearest gene (note that “–”indicates that +1 is upstream of the gene), and the percentage of reads emanating from position +1 in the analysis of 5' triphosphate ends (% at +1). Read counts derived from the analysis of all 5' ends (5′ all) or 5' triphosphate ends (5′ ppp) are shown. (XLSX) [file pgen.1005348.s006.xlsx]

## Sheet: Sheet1
Table S5. Analysis of primer-dependent initiation in E. coli by 5′ RNA-seq: data for uTSRs during late stationary phase using the prior 5′ RNA-seq protocol (Vvendeskaya et al., 2012). Analysis of transcripts isolated during the late stationary phase of growth from E. coli cells harboring plasmid pPSV38 (wt) or pNrnB-VSVG (+Nrn). Shown for each start site region is: the promoter sequence extending…
								Read count						% of total
								5' all				5' ppp		5' all				5' ppp
								wt		+Nrn		wt		wt		+Nrn		wt
Promoter Sequence (-40 to +4)	-1/+1	Genome Coordindate	Gene	Dist. to gene	% at +1			#1	#2	#1	#2	#1	#2	#1	#2	#1	#2	#1	#2
ctcgtagtgggttaactgatttatctgctgcaatatacgtTcag	tT	2767777 (-)	yfjM (b2629)	-2001	99.3596	c	-3	0	0	0	0	0	0	0	0	0	0	0	0
						g	-2	0	0	0	0	2	0	0	0	0	0	0.290698	0
						t	-1	6	25	0	1	3	3	1.75439	7.16332	0	1.47059	0.436047	0.263389
						T	+1	304	305	94	66	681	1136	88.8889	87.3926	98.9474	97.0588	98.9826	99.7366
						c	+2	13	9	0	0	2	0	3.80117	2.5788	0	0	0.290698	0
						a	+3	18	10	1	0	0	0	5.26316	2.86533	1.05263	0	0	0
						g	+4	1	0	0	1	0	0	0.292398	0	0	1.47059	0	0
ttatcaaatcgttacgcgatgtttgtgttatctttaatatTcac	tT	1335781 (+)	acnA (b1276)	-50	99.3304	t	-3	2	0	0	0	0	0	0.161031	0	0	0	0	0
						a	-2	2	3	3	0	0	0	0.161031	0.199601	0.348028	0	0	0
						t	-1	21	25	3	4	10	11	1.69082	1.66334	0.348028	0.237954	0.221484	0.222402
						T	+1	1212	1465	853	1664	4481	4917	97.5845	97.4717	98.9559	98.9887	99.247	99.4137
						c	+2	1	5	0	0	7	9	0.0805153	0.332668	0	0	0.155039	0.181965
						a	+3	4	5	3	13	17	7	0.322061	0.332668	0.348028	0.773349	0.376523	0.141529
						c	+4	0	0	0	0	0	2	0	0	0	0	0	0.0404367
aagcactggtcagcgtcgggggtgggggtataatgaccatTctg	tT	1308763 (+)	yciY (b4595)	-25	99.1659	c	-3	0	0	0	0	0	0	0	0	0	0	0	0
						a	-2	0	0	0	0	0	0	0	0	0	0	0	0
						t	-1	17	14	2	0	11	2	4.02844	3.02376	0.436681	0	0.878594	0.0940291
						T	+1	402	446	447	267	1237	2117	95.2607	96.3283	97.5983	98.1618	98.8019	99.5299
						c	+2	2	3	4	3	1	2	0.473934	0.647948	0.873362	1.10294	0.0798722	0.0940291
						t	+3	0	0	2	2	1	4	0	0	0.436681	0.735294	0.0798722	0.188058
						g	+4	1	0	3	0	2	2	0.236967	0	0.655022	0	0.159744	0.0940291
aatgataggcgctcacctgacaacgcggtaaactagttatTcac	tT	1697074 (-)	uidR (b1618)	-22	98.0496	t	-3	0	0	0	0	0	0	0	0	0	0	0	0
						a	-2	0	0	1	1	1	0	0	0	1.2987	1.42857	0.2849	0
						t	-1	10	12	1	1	7	1	5.88235	5.42986	1.2987	1.42857	1.9943	0.240964
						T	+1	158	207	73	65	339	413	92.9412	93.6652	94.8052	92.8571	96.5812	99.5181
						c	+2	0	0	1	1	1	1	0	0	1.2987	1.42857	0.2849	0.240964
						a	+3	1	2	1	2	3	0	0.588235	0.904977	1.2987	2.85714	0.854701	0
						c	+4	1	0	0	0	0	0	0.588235	0	0	0	0	0
actgaattacataacgtaaattctcacgcataataattatTcga	tT	2652325 (-)	yfhM (b2520)	-38	97.995	t	-3	0	0	0	0	0	0	0	0	0	0	0	0
						a	-2	0	0	1	0	0	0	0	0	1.36986	0	0	0
						t	-1	4	1	0	0	3	0	4.34783	1.69492	0	0	1.875	0
						T	+1	86	58	71	51	155	112	93.4783	98.3051	97.2603	98.0769	96.875	99.115
						c	+2	1	0	1	1	2	1	1.08696	0	1.36986	1.92308	1.25	0.884956
						g	+3	1	0	0	0	0	0	1.08696	0	0	0	0	0
						a	+4	0	0	0	0	0	0	0	0	0	0	0	0
tgctgttgcgtcgcaaccgacaattacgtattctgagtctTcgg	tT	2868117 (-)	rpoS (b2741)	-566	97.7562	t	-3	3	2	5	0	6	4	0.0422654	0.0358102	0.125565	0	0.0132755	0.0109993
						c	-2	54	52	11	14	12	21	0.760778	0.931065	0.276243	0.562927	0.026551	0.0577462
						t	-1	1080	1004	102	29	471	485	15.2156	17.9767	2.56153	1.16606	1.04213	1.33366
						T	+1	5905	4476	3832	2395	44290	35463	83.1924	80.1432	96.233	96.3008	97.9954	97.5169
						c	+2	19	25	10	18	142	160	0.267681	0.447628	0.25113	0.723764	0.314187	0.439971
						g	+3	36	26	18	30	264	230	0.507185	0.465533	0.452034	1.20627	0.584122	0.632459
						g	+4	1	0	4	1	11	3	0.0140885	0	0.100452	0.0402091	0.0243384	0.00824946
aaaagcagactaaaccccaaatatttcttatgttttacttTaga	tT	4442263 (-)	msrA (b4219)	-87	91.942	c	-3	0	0	0	0	0	0	0	0	0	0	0	0
						t	-2	0	1	0	3	0	0	0	0.740741	0	2.22222	0	0
						t	-1	27	31	1	0	1	0	21.7742	22.963	1.16279	0	0.694444	0
						T	+1	78	89	70	97	127	111	62.9032	65.9259	81.3953	71.8519	88.1944	95.6897
						a	+2	17	14	12	34	16	4	13.7097	10.3704	13.9535	25.1852	11.1111	3.44828
						g	+3	0	0	2	1	0	1	0	0	2.32558	0.740741	0	0.862069
						a	+4	2	0	1	0	0	0	1.6129	0	1.16279	0	0	0
catcctggtaagaggagtactgcgcgactatgttttcaatTcaa	tT	2025522 (+)	yedP (b1955)	11	88.0874	a	-3	8	4	1	26	0	0	7.54717	3.25203	1.04167	20.3125	0	0
						a	-2	4	3	2	4	0	0	3.77358	2.43902	2.08333	3.125	0	0
						t	-1	10	17	7	10	2	0	9.43396	13.8211	7.29167	7.8125	2.53165	0
						T	+1	46	59	56	40	71	63	43.3962	47.9675	58.3333	31.25	89.8734	86.3014
						c	+2	3	7	3	5	1	1	2.83019	5.69106	3.125	3.90625	1.26582	1.36986
						a	+3	32	31	25	40	5	3	30.1887	25.2033	26.0417	31.25	6.32911	4.10959
						a	+4	3	2	2	3	0	6	2.83019	1.62602	2.08333	2.34375	0	8.21918
gcgctgcaaattggtgtgaaaccctgactatacttatcttTaca	tT	1896762 (+)	sdaA (b1814)	-170	78.4835	c	-3	0	0	0	0	0	0	0	0	0	0	0	0
						t	-2	0	0	0	0	0	0	0	0	0	0	0	0
						t	-1	9	22	0	0	0	1	8.49057	6.04396	0	0	0	1.17647
						T	+1	65	240	25	20	47	71	61.3208	65.9341	50	32.7869	73.4375	83.5294
						a	+2	31	99	24	40	17	12	29.2453	27.1978	48	65.5738	26.5625	14.1176
						c	+3	1	0	1	0	0	1	0.943396	0	2	0	0	1.17647
						a	+4	0	3	0	1	0	0	0	0.824176	0	1.63934	0	0
atgaacctcagttaagaaaattatggtctacactgaaaatTaca	tT	2800120 (+)	ygaM (b2672)	-26	76.2129	a	-3	0	0	0	0	0	0	0	0	0	0	0	0
						a	-2	1	0	0	0	0	0	0.0162101	0	0	0	0	0
						t	-1	82	99	2	5	0	5	1.32923	1.44504	0.0806452	0.181951	0	0.595238
						T	+1	1905	2062	692	862	456	680	30.8802	30.0978	27.9032	31.3683	71.4734	80.9524
						a	+2	4123	4659	1769	1837	181	155	66.8342	68.0047	71.3306	66.8486	28.3699	18.4524
						c	+3	10	10	2	6	0	0	0.162101	0.145964	0.0806452	0.218341	0	0
						a	+4	48	21	15	38	1	0	0.778084	0.306525	0.604839	1.38282	0.15674	0
cgccacgtacgctggatattgaccgggtgcagtcgatgatGcct	tG	1496004 (+)	ydcJ (b1423)	716	100	g	-3	2	1	0	2	0	0	0.719424	0.469484	0	0.519481	0	0
						a	-2	3	1	1	1	0	0	1.07914	0.469484	1.2987	0.25974	0	0
						t	-1	0	1	0	1	0	0	0	0.469484	0	0.25974	0	0
						G	+1	265	206	76	377	238	211	95.3237	96.7136	98.7013	97.9221	100	100
						c	+2	0	0	0	0	0	0	0	0	0	0	0	0
						c	+3	6	4	0	4	0	0	2.15827	1.87793	0	1.03896	0	0
						t	+4	2	0	0	0	0	0	0.719424	0	0	0	0	0
aattgcttagcccggatggtgataatgcatggtcggtgatGtat	tG	2278064 (-)	yejG (b2181)	173	99.7483	g	-3	0	0	0	0	0	3	0	0	0	0	0	0.503356
						a	-2	2	1	0	0	0	0	0.16835	0.0608643	0	0	0	0
						t	-1	10	2	2	0	0	0	0.841751	0.121729	1.20482	0	0	0
						G	+1	1175	1634	163	255	301	593	98.9057	99.4522	98.1928	98.8372	100	99.4966
						t	+2	0	0	0	0	0	0	0	0	0	0	0	0
						a	+3	1	5	1	3	0	0	0.0841751	0.304321	0.60241	1.16279	0	0
						t	+4	0	1	0	0	0	0	0	0.0608643	0	0	0	0
ccttgttgtaatgacaacattttgcggctattcttgaagtGtct	tG	1270393 (+)	rdlC (b4424)	0	99.3947	a	-3	0	0	0	0	0	0	0	0	0	0	0	0
						g	-2	0	0	0	0	0	0	0	0	0	0	0	0
						t	-1	0	0	0	0	0	0	0	0	0	0	0	0
						G	+1	208	198	130	51	2039	2885	99.5215	98.5075	98.4848	100	99.512	99.2774
						t	+2	0	3	2	0	4	9	0	1.49254	1.51515	0	0.195217	0.309704
						c	+3	1	0	0	0	3	7	0.478469	0	0	0	0.146413	0.240881
						t	+4	0	0	0	0	3	5	0	0	0	0	0.146413	0.172058
ataaattgacaataaaataaccatccccgataatgactttGtag	tG	3959980 (-)	ppiC (b3775)	-167	99.3547	t	-3	0	0	0	0	0	6	0	0	0	0	0	0.057659
						t	-2	5	9	0	2	2	2	0.189107	0.270351	0	0.0968992	0.0302526	0.0192197
						t	-1	459	706	106	24	20	10	17.3601	21.2076	1.4755	1.16279	0.302526	0.0960984
						G	+1	2155	2601	7017	2018	6553	10363	81.5053	78.1316	97.6754	97.7713	99.1227	99.5868
						t	+2	12	7	30	8	20	23	0.453858	0.210273	0.417595	0.387597	0.302526	0.221026
						a	+3	13	6	31	12	16	2	0.491679	0.180234	0.431514	0.581395	0.242021	0.0192197
						g	+4	0	0	0	0	0	0	0	0	0	0	0	0
ctgatttgatactcccccctgactccttcatactgaaagtGaac	tG	1124081 (-)	grxB (b1064)	-27	99.2308	a	-3	0	0	0	0	0	0	0	0	0	0	0	0
						g	-2	0	0	0	0	0	0	0	0	0	0	0	0
						t	-1	3	2	1	1	0	0	0.37594	0.252525	0.581395	0.233645	0	0
						G	+1	778	779	150	355	78	64	97.4937	98.3586	87.2093	82.9439	100	98.4615
						a	+2	14	11	21	70	0	1	1.75439	1.38889	12.2093	16.3551	0	1.53846
						a	+3	1	0	0	2	0	0	0.125313	0	0	0.46729	0	0
						c	+4	2	0	0	0	0	0	0.250627	0	0	0	0	0
cgggatagaccaggtcgataataccgagtgaaatattgttGatc	tG	3527302 (-)	nudE (b3397)	-1153	98.9905	g	-3	0	0	0	1	0	0	0	0	0	0.645161	0	0
						t	-2	0	0	0	0	0	0	0	0	0	0	0	0
						t	-1	1	2	0	0	4	2	0.47619	0.896861	0	0	0.434783	0.229885
						G	+1	200	216	153	151	912	860	95.2381	96.861	97.4522	97.4194	99.1304	98.8506
						a	+2	3	0	0	0	4	6	1.42857	0	0	0	0.434783	0.689655
						t	+3	2	1	0	0	0	0	0.952381	0.44843	0	0	0	0
						c	+4	4	4	4	3	0	2	1.90476	1.79372	2.54777	1.93548	0	0.229885
accaatttcaattgctgtcatataactttacactgtcgttGtta	tG	2266214 (+)	yeiQ (b2172)	-31	98.9436	g	-3	0	0	0	0	0	0	0	0	0	0	0	0
						t	-2	0	0	0	0	0	0	0	0	0	0	0	0
						t	-1	4	6	3	0	0	0	2.31214	3.82166	2.08333	0	0	0
						G	+1	164	147	139	170	273	139	94.7977	93.6306	96.5278	95.5056	100	97.8873
						t	+2	1	1	0	1	0	3	0.578035	0.636943	0	0.561798	0	2.11268
						t	+3	0	0	0	0	0	0	0	0	0	0	0	0
						a	+4	4	3	2	7	0	0	2.31214	1.91083	1.38889	3.93258	0	0
tcaacatgacatatacagaaaaccaggttataacctcagtGtcg	tG	3656791 (-)	hdeA (b3510)	-51	98.7385	a	-3	0	0	0	1	1	1	0	0	0	0.0513084	0.0110619	0.0275558
						g	-2	3	0	0	1	1	1	0.31746	0	0	0.0513084	0.0110619	0.0275558
						t	-1	6	2	1	3	46	5	0.634921	0.343643	0.308642	0.153925	0.50885	0.137779
						G	+1	921	568	318	1913	8929	3582	97.4603	97.5945	98.1481	98.1529	98.7721	98.7049
						t	+2	13	8	3	14	53	29	1.37566	1.37457	0.925926	0.718317	0.586283	0.799118
						c	+3	1	3	2	7	4	9	0.10582	0.515464	0.617284	0.359159	0.0442478	0.248002
						g	+4	1	1	0	10	6	2	0.10582	0.171821	0	0.513084	0.0663717	0.0551116
ccattttcccctactttcaatcctgtgataggatgtcactGatg	tG	3374518 (-)	nanR (b3226)	-29	98.6743	a	-3	0	0	0	1	0	1	0	0	0	0.331126	0	0.0825764
						c	-2	0	0	0	1	0	0	0	0	0	0.331126	0	0
						t	-1	14	4	0	0	8	1	4.01146	1.59363	0	0	0.517799	0.0825764
						G	+1	319	226	217	295	1527	1193	91.404	90.0398	96.0177	97.6821	98.835	98.5136
						a	+2	13	16	7	3	7	13	3.72493	6.3745	3.09735	0.993377	0.453074	1.07349
						t	+3	3	1	2	1	2	0	0.859599	0.398406	0.884956	0.331126	0.12945	0
						g	+4	0	4	0	1	1	3	0	1.59363	0	0.331126	0.0647249	0.247729
ccagtttgtgatctctgaagaatattactaaagttaaaatGtaa	tG	3658054 (-)	arrS (b4704)	0	98.6236	a	-3	0	0	0	0	0	0	0	0	0	0	0	0
						a	-2	0	0	0	0	0	0	0	0	0	0	0	0
						t	-1	2	0	1	0	1	0	1.14286	0	0.529101	0	0.46729	0
						G	+1	165	53	177	244	212	54	94.2857	96.3636	93.6508	94.9416	99.0654	98.1818
						t	+2	0	0	2	2	0	0	0	0	1.0582	0.77821	0	0
						a	+3	8	2	9	11	1	1	4.57143	3.63636	4.7619	4.28016	0.46729	1.81818
						a	+4	0	0	0	0	0	0	0	0	0	0	0	0
caccttgcgaaacagagtttatcttcgtaggcttagacttGcat	tG	214163 (-)	yaeP (b4406)	-38	98.48	c	-3	22	24	7	12	0	0	5.51378	4.91803	5	6.70391	0	0
						t	-2	8	15	1	1	2	2	2.00501	3.07377	0.714286	0.558659	0.485437	0.452489
						t	-1	52	42	8	8	3	4	13.0326	8.60656	5.71429	4.46927	0.728155	0.904977
						G	+1	312	401	121	157	406	435	78.1955	82.1721	86.4286	87.7095	98.5437	98.4163
						c	+2	5	5	3	1	1	1	1.25313	1.02459	2.14286	0.558659	0.242718	0.226244
						a	+3	0	1	0	0	0	0	0	0.204918	0	0	0	0
						t	+4	0	0	0	0	0	0	0	0	0	0	0	0
agccgcgttacgaaatcggtcgggaagctatgctgttattGctt	tG	4123524 (-)	ftsN (b3933)	-185	98.3673	a	-3	0	1	0	0	0	0	0	1.02041	0	0	0	0
						t	-2	0	1	0	0	0	0	0	1.02041	0	0	0	0
						t	-1	0	0	1	0	1	2	0	0	1.28205	0	0.258398	0.37594
						G	+1	67	94	75	61	378	527	100	95.9184	96.1538	98.3871	97.6744	99.0602
						c	+2	0	1	2	1	7	3	0	1.02041	2.5641	1.6129	1.80879	0.56391
						t	+3	0	1	0	0	1	0	0	1.02041	0	0	0.258398	0
						t	+4	0	0	0	0	0	0	0	0	0	0	0	0
atcaattggcttacccgcgataaaatgttaccattctgttGctt	tG	4160822 (-)	sthA (b3962)	-32	98.0464	g	-3	0	0	0	0	1	0	0	0	0	0	0.144718	0
						t	-2	1	0	0	0	0	0	0.78125	0	0	0	0	0
						t	-1	2	1	2	3	7	7	1.5625	1.08696	2.46914	4.7619	1.01302	1.01302
						G	+1	122	89	77	59	678	677	95.3125	96.7391	95.0617	93.6508	98.1187	97.974
						c	+2	2	1	2	0	5	7	1.5625	1.08696	2.46914	0	0.723589	1.01302
						t	+3	1	1	0	1	0	0	0.78125	1.08696	0	1.5873	0	0
						t	+4	0	0	0	0	0	0	0	0	0	0	0	0
tctccttgaccttacggtcagtaagaggcactctacatgtGttc	tG	16952 (+)	sokC (b4413)	0	97.8962	t	-3	0	0	0	0	0	0	0	0	0	0	0	0
						g	-2	0	0	0	0	0	0	0	0	0	0	0	0
						t	-1	0	0	0	0	0	0	0	0	0	0	0	0
						G	+1	255	148	242	97	1677	1171	98.0769	97.3684	98.374	97.9798	98.1276	97.6647
						t	+2	5	4	4	1	25	24	1.92308	2.63158	1.62602	1.0101	1.46284	2.00167
						t	+3	0	0	0	1	5	3	0	0	0	1.0101	0.292569	0.250209
						c	+4	0	0	0	0	2	1	0	0	0	0	0.117028	0.0834028
catggcgctcataaatctggtatacttacctttacacattGggg	tG	2755593 (+)	intA (b2622)	-566	97.8729	a	-3	3	5	2	1	0	0	0.0443393	0.0784191	0.0431499	0.0482393	0	0
						t	-2	0	0	0	0	0	0	0	0	0	0	0	0
						t	-1	0	0	0	0	0	0	0	0	0	0	0	0
						G	+1	6624	6208	4575	2027	12371	12144	97.9013	97.3651	98.7055	97.781	97.5093	98.2365
						g	+2	123	140	48	37	261	180	1.81791	2.19573	1.0356	1.78485	2.05722	1.45608
						g	+3	12	15	4	5	40	20	0.177357	0.235257	0.0862999	0.241196	0.315283	0.161786
						g	+4	4	8	6	3	15	18	0.0591191	0.125471	0.12945	0.144718	0.118231	0.145608
gcgtttgctgtgttattgacagttagcataaactaggtgtGacg	tG	1388844 (-)	tpx (b1324)	-33	97.8571	t	-3	0	0	0	0	0	0	0	0	0	0	0	0
						g	-2	0	0	0	0	0	0	0	0	0	0	0	0
						t	-1	6	5	1	1	0	0	4.1958	2.74725	1.5873	0.568182	0	0
						G	+1	130	168	60	171	134	94	90.9091	92.3077	95.2381	97.1591	95.7143	100
						a	+2	5	7	1	1	6	0	3.4965	3.84615	1.5873	0.568182	4.28571	0
						c	+3	0	0	0	0	0	0	0	0	0	0	0	0
						g	+4	2	2	1	3	0	0	1.3986	1.0989	1.5873	1.70455	0	0
acttcacaaatatcatttctcaacgtctacacttactcctGtaa	tG	738980 (+)	ybgA (b0707)	-21	97.7493	c	-3	0	0	0	0	0	0	0	0	0	0	0	0
						c	-2	1	0	0	0	0	0	0.31348	0	0	0	0	0
						t	-1	2	4	1	8	15	2	0.626959	1.1396	0.342466	2.33918	2.17391	0.46729
						G	+1	307	340	286	320	667	423	96.2382	96.8661	97.9452	93.5673	96.6667	98.8318
						t	+2	5	2	0	3	4	3	1.5674	0.569801	0	0.877193	0.57971	0.700935
						a	+3	4	3	5	10	4	0	1.25392	0.854701	1.71233	2.92398	0.57971	0
						a	+4	0	2	0	1	0	0	0	0.569801	0	0.292398	0	0
gattcccatcatttttggcgatgttgtctattattaatttGcta	tG	4376510 (+)	ecnB (b4411)	-43	97.7173	t	-3	0	0	0	0	0	0	0	0	0	0	0	0
						t	-2	0	0	0	0	0	0	0	0	0	0	0	0
						t	-1	0	0	0	0	0	0	0	0	0	0	0	0
						G	+1	90	156	43	51	578	539	81.8182	82.5397	81.1321	85	97.9661	97.4684
						c	+2	8	15	7	7	8	8	7.27273	7.93651	13.2075	11.6667	1.35593	1.44665
						t	+3	10	11	1	1	3	5	9.09091	5.82011	1.88679	1.66667	0.508475	0.904159
						a	+4	2	7	2	1	1	1	1.81818	3.7037	3.77358	1.66667	0.169492	0.180832
tttactcccactttcatcccgtcccgtctatagtatttatGagg	tG	1671916 (+)	ydgD (b1598)	-44	97.6928	t	-3	0	0	0	0	0	0	0	0	0	0	0	0
						a	-2	0	0	0	0	0	0	0	0	0	0	0	0
						t	-1	35	77	1	2	1	1	2.92887	5.15395	0.142248	0.366972	0.0247893	0.0212811
						G	+1	1134	1392	675	525	3944	4587	94.8954	93.1727	96.0171	96.3303	97.769	97.6165
						a	+2	22	18	23	15	81	105	1.841	1.20482	3.27169	2.75229	2.00793	2.23452
						g	+3	2	4	3	3	1	3	0.167364	0.267738	0.426743	0.550459	0.0247893	0.0638434
						g	+4	2	3	1	0	7	3	0.167364	0.200803	0.142248	0	0.173525	0.0638434
attcacggctacgccgacgctatcgactattatcgtcagtGtag	tG	3483977 (+)	yheU (b3354)	-241	97.4809	a	-3	0	0	0	0	0	0	0	0	0	0	0	0
						g	-2	1	1	4	3	9	26	1.49254	1.2987	4.3956	3.65854	1.04895	2.85714
						t	-1	1	0	1	3	0	2	1.49254	0	1.0989	3.65854	0	0.21978
						G	+1	64	75	86	74	844	879	95.5224	97.4026	94.5055	90.2439	98.3683	96.5934
						t	+2	0	0	0	0	3	1	0	0	0	0	0.34965	0.10989
						a	+3	1	1	0	2	2	2	1.49254	1.2987	0	2.43902	0.2331	0.21978
						g	+4	0	0	0	0	0	0	0	0	0	0	0	0
gcgcattgacggcagttatgattcgcggtattgcttaactGtga	tG	1015650 (+)	rmf (b0953)	-65	97.3576	a	-3	0	0	0	0	0	0	0	0	0	0	0	0
						c	-2	6	3	2	2	1	12	0.00596007	0.00310556	0.00393546	0.00295447	0.000127358	0.00127913
						t	-1	1106	987	360	610	3845	3310	1.09864	1.02173	0.708383	0.901114	0.489693	0.352827
						G	+1	96967	93724	49547	66240	764485	913290	96.3216	97.0218	97.4951	97.8521	97.3636	97.3516
						t	+2	2473	1790	859	748	16147	20657	2.45654	1.85298	1.69028	1.10497	2.05646	2.20192
						g	+3	106	85	42	79	695	852	0.105295	0.0879908	0.0826446	0.116702	0.0885141	0.0908184
						a	+4	12	12	10	15	13	15	0.0119201	0.0124222	0.0196773	0.0221585	0.00165566	0.00159892
cacgattccgtctctctgatgattgatgttaattaacaatGtat	tG	1488191 (+)	aldA (b1415)	-41	97.2897	a	-3	0	0	0	0	0	0	0	0	0	0	0	0
						a	-2	0	0	0	0	0	0	0	0	0	0	0	0
						t	-1	3	2	1	2	0	0	0.362319	0.241838	0.310559	0.246914	0	0
						G	+1	687	732	265	713	299	315	82.971	88.5127	82.2981	88.0247	95.8333	98.7461
						t	+2	25	16	9	22	6	1	3.01932	1.9347	2.79503	2.71605	1.92308	0.31348
						a	+3	103	71	37	66	6	3	12.4396	8.58525	11.4907	8.14815	1.92308	0.940439
						t	+4	10	6	10	7	1	0	1.20773	0.725514	3.10559	0.864198	0.320513	0
ttgttgcgtaggaaggaacaataatgatagtgttcccagtGaag	tG	1552712 (-)	yddM (b1477)	-30	96.3224	a	-3	3	0	1	0	0	0	0.217077	0	0.097371	0	0	0
						g	-2	1	3	0	0	3	3	0.0723589	0.148515	0	0	0.513699	0.56391
						t	-1	34	30	14	16	6	3	2.4602	1.48515	1.36319	1.59046	1.0274	0.56391
						G	+1	1309	1941	984	967	563	512	94.7178	96.0891	95.813	96.1233	96.4041	96.2406
						a	+2	29	36	27	18	5	8	2.09841	1.78218	2.62902	1.78926	0.856164	1.50376
						a	+3	1	4	0	1	5	3	0.0723589	0.19802	0	0.0994036	0.856164	0.56391
						g	+4	5	6	1	4	2	3	0.361795	0.29703	0.097371	0.397614	0.342466	0.56391
tcatacttgcaaaagcggagaatcagctatccttttccctGaaa	tG	1114212 (-)	msyB (b1051)	-31	96.2421	c	-3	0	0	0	0	0	0	0	0	0	0	0	0
						c	-2	0	2	0	0	0	0	0	0.364964	0	0	0	0
						t	-1	11	11	4	6	5	1	1.92308	2.0073	1.66667	0.826446	3.52113	0.862069
						G	+1	557	524	227	699	135	113	97.3776	95.6204	94.5833	96.281	95.0704	97.4138
						a	+2	2	6	6	11	2	2	0.34965	1.09489	2.5	1.51515	1.40845	1.72414
						a	+3	1	4	1	6	0	0	0.174825	0.729927	0.416667	0.826446	0	0
						a	+4	1	1	2	4	0	0	0.174825	0.182482	0.833333	0.550964	0	0
aaccgcagaacttttccgcagggcatcagtcttaattagtGcca	tG	888057 (-)	rybB (b4417)	-3	95.5005	a	-3	11	2	3	4	6	5	1.24014	0.149365	0.298507	1.14286	0.0992063	0.104668
						g	-2	50	44	34	4	36	88	5.63698	3.28603	3.38308	1.14286	0.595238	1.84216
						t	-1	26	38	11	6	44	22	2.93123	2.83794	1.09453	1.71429	0.727513	0.46054
						G	+1	760	1190	912	304	5800	4543	85.6821	88.8723	90.7463	86.8571	95.8995	95.1015
						c	+2	14	29	18	10	156	108	1.57835	2.1658	1.79104	2.85714	2.57937	2.26083
						c	+3	4	15	6	2	2	3	0.450958	1.12024	0.597015	0.571429	0.0330688	0.0628009
						a	+4	22	21	21	20	4	8	2.48027	1.56833	2.08955	5.71429	0.0661376	0.167469
aaaactggacgcccggcgtgagtcatgctaacttagtgttGact	tG	3966162 (+)	rho (b3783)	-255	95.3317	g	-3	0	0	0	0	0	0	0	0	0	0	0	0
						t	-2	0	2	0	0	0	0	0	0.826446	0	0	0	0
						t	-1	3	0	0	0	0	0	1.53846	0	0	0	0	0
						G	+1	180	220	194	164	104	64	92.3077	90.9091	96.0396	91.6201	93.6937	96.9697
						a	+2	7	11	8	12	6	2	3.58974	4.54545	3.9604	6.70391	5.40541	3.0303
						c	+3	3	5	0	0	1	0	1.53846	2.06612	0	0	0.900901	0
						t	+4	2	4	0	3	0	0	1.02564	1.65289	0	1.67598	0	0
ctgaactggttacctgccgtgagtaaattaaaattttattGact	tG	113 (+)	thrL (b0001)	-77	95.1225	a	-3	0	0	0	1	0	0	0	0	0	1	0	0
						t	-2	0	0	0	0	0	0	0	0	0	0	0	0
						t	-1	0	7	0	0	0	0	0	2.75591	0	0	0	0
						G	+1	48	183	49	73	1139	1387	75	72.0472	74.2424	73	95.6339	94.6112
						a	+2	9	32	14	18	49	68	14.0625	12.5984	21.2121	18	4.11419	4.63847
						c	+3	4	19	2	6	0	0	6.25	7.48031	3.0303	6	0	0
						t	+4	3	13	1	2	3	11	4.6875	5.11811	1.51515	2	0.251889	0.750341
tttttcccttaagaagttgttaaggactatcttgttaaatGctc	tG	3169709 (-)	ygiW (b3024)	-33	95.0821	a	-3	0	1	0	0	0	0	0	0.60241	0	0	0	0
						a	-2	3	6	3	2	1	0	2.25564	3.61446	2.67857	1.06952	0.384615	0
						t	-1	9	5	4	4	9	3	6.76692	3.01205	3.57143	2.13904	3.46154	2.91262
						G	+1	117	150	98	171	242	100	87.9699	90.3614	87.5	91.4439	93.0769	97.0874
						c	+2	1	1	6	9	6	0	0.75188	0.60241	5.35714	4.81283	2.30769	0
						t	+3	0	0	0	0	2	0	0	0	0	0	0.769231	0
						c	+4	3	3	1	1	0	0	2.25564	1.80723	0.892857	0.534759	0	0
ttcgtggctgtgtagtggatgtacagctatagtttgttatGcac	tG	2192843 (-)	yehE (b2112)	-47	94.6919	t	-3	1	2	0	1	0	0	0.892857	1.31579	0	0.606061	0	0
						a	-2	16	31	22	26	18	33	14.2857	20.3947	18.6441	15.7576	2.90792	6.58683
						t	-1	0	0	0	2	2	2	0	0	0	1.21212	0.323102	0.399202
						G	+1	92	118	92	129	599	464	82.1429	77.6316	77.9661	78.1818	96.769	92.6148
						c	+2	0	0	0	1	0	0	0	0	0	0.606061	0	0
						a	+3	1	0	2	4	0	2	0.892857	0	1.69492	2.42424	0	0.399202
						c	+4	2	1	2	2	0	0	1.78571	0.657895	1.69492	1.21212	0	0
cagcctgttccgcggtaaaaaaatcgacgatgatctgtttGagg	tG	3603559 (-)	ftsY (b3464)	684	94.4638	t	-3	3	2	1	1	0	0	1.42857	0.371058	0.775194	0.719424	0	0
						t	-2	0	3	1	2	1	0	0	0.556586	0.775194	1.43885	0.255102	0
						t	-1	10	36	1	2	3	1	4.7619	6.67904	0.775194	1.43885	0.765306	0.156495
						G	+1	189	489	118	121	367	609	90	90.7236	91.4729	87.0504	93.6224	95.3052
						a	+2	8	7	4	12	21	28	3.80952	1.2987	3.10078	8.63309	5.35714	4.38185
						g	+3	0	1	0	0	0	1	0	0.185529	0	0	0	0.156495
						g	+4	0	1	4	1	0	0	0	0.185529	3.10078	0.719424	0	0
ggcattgccatttcctgagctcctggctaacgtaggagatGagg	tG	3432603 (-)	smg (b3284)	-139	94.3959	g	-3	0	1	1	2	5	1	0	1.23457	1.31579	3.33333	1.24688	0.324675
						a	-2	1	1	0	0	2	2	1.72414	1.23457	0	0	0.498753	0.649351
						t	-1	0	2	3	0	5	19	0	2.46914	3.94737	0	1.24688	6.16883
						G	+1	55	76	72	57	386	285	94.8276	93.8272	94.7368	95	96.2594	92.5325
						a	+2	2	1	0	1	1	0	3.44828	1.23457	0	1.66667	0.249377	0
						g	+3	0	0	0	0	0	0	0	0	0	0	0	0
						g	+4	0	0	0	0	2	1	0	0	0	0	0.498753	0.324675
gcagtggtaaggtgtgcttacgtcccttattattcatagtGaaa	tG	2272313 (+)	yejA (b2177)	-51	94.3865	a	-3	0	0	0	0	0	0	0	0	0	0	0	0
						g	-2	0	0	0	0	0	0	0	0	0	0	0	0
						t	-1	0	1	0	1	1	0	0	0.371747	0	1.33333	1.85185	0
						G	+1	89	266	64	74	53	58	95.6989	98.8848	96.9697	98.6667	98.1481	90.625
						a	+2	1	1	2	0	0	1	1.07527	0.371747	3.0303	0	0	1.5625
						a	+3	0	0	0	0	0	0	0	0	0	0	0	0
						a	+4	3	1	0	0	0	5	3.22581	0.371747	0	0	0	7.8125
ctggcaggaaaatggcttaacatttgttagacttatggttGtcg	tG	3438001 (+)	mscL (b3291)	-23	94.3672	g	-3	7	10	7	12	6	8	2.09581	3.08642	2.28758	2.07254	0.524017	0.638978
						t	-2	1	1	0	0	0	0	0.299401	0.308642	0	0	0	0
						t	-1	27	22	13	35	45	63	8.08383	6.79012	4.24837	6.04491	3.93013	5.03195
						G	+1	297	285	286	529	1091	1170	88.9222	87.963	93.4641	91.3644	95.2838	93.4505
						t	+2	1	2	0	0	1	5	0.299401	0.617284	0	0	0.0873362	0.399361
						c	+3	0	2	0	2	2	6	0	0.617284	0	0.345423	0.174672	0.479233
						g	+4	1	2	0	1	0	0	0.299401	0.617284	0	0.172712	0	0
tccattgtctcccctgtaaagctgtgcttgtataaatattGtta	tG	3853016 (-)	ivbL (b3672)	-28	93.4848	a	-3	0	0	1	0	0	0	0	0	0.387597	0	0	0
						t	-2	4	5	4	0	1	1	1.65975	2.09205	1.55039	0	0.189394	0.227273
						t	-1	34	45	31	27	26	23	14.1079	18.8285	12.0155	15.3409	4.92424	5.22727
						G	+1	198	188	217	146	494	411	82.1577	78.6611	84.1085	82.9545	93.5606	93.4091
						t	+2	1	0	3	1	6	3	0.414938	0	1.16279	0.568182	1.13636	0.681818
						t	+3	2	1	0	0	1	2	0.829876	0.41841	0	0	0.189394	0.454545
						a	+4	2	0	2	2	0	0	0.829876	0	0.775194	1.13636	0	0
ctggattgcgccccctggaagtcgggcgcataattagtgtGctt	tG	1115544 (-)	mdtG (b1053)	-54	92.6127	t	-3	0	0	0	0	0	1	0	0	0	0	0	0.126904
						g	-2	0	1	0	0	0	1	0	0.925926	0	0	0	0.126904
						t	-1	1	0	0	0	5	0	0.934579	0	0	0	0.698324	0
						G	+1	99	104	149	74	672	720	92.5234	96.2963	93.125	93.6709	93.8547	91.3706
						c	+2	7	3	9	5	37	62	6.54206	2.77778	5.625	6.32911	5.1676	7.86802
						t	+3	0	0	2	0	1	2	0	0	1.25	0	0.139665	0.253807
						t	+4	0	0	0	0	1	2	0	0	0	0	0.139665	0.253807
gaaccatctgtctcaaccagattcacgctacaataaggttGcgg	tG	444416 (+)	yajQ (b0426)	-267	92.4684	g	-3	0	0	0	0	0	0	0	0	0	0	0	0
						t	-2	0	0	0	0	0	0	0	0	0	0	0	0
						t	-1	6	2	7	1	48	81	11.7647	3.7037	13.4615	1.96078	6.49526	8.03571
						G	+1	44	52	44	50	690	923	86.2745	96.2963	84.6154	98.0392	93.3694	91.5675
						c	+2	1	0	1	0	0	4	1.96078	0	1.92308	0	0	0.396825
						g	+3	0	0	0	0	1	0	0	0	0	0	0.135318	0
						g	+4	0	0	0	0	0	0	0	0	0	0	0	0
atagttgaccaatttactcgggaatgtcagacttgaccctGcta	tG	2662199 (-)	iscR (b2531)	-68	91.9166	c	-3	1	0	0	0	1	0	0.442478	0	0	0	0.0849618	0
						c	-2	1	2	1	1	1	3	0.442478	0.956938	1.11111	0.574713	0.0849618	0.24
						t	-1	13	15	4	13	52	47	5.75221	7.17703	4.44444	7.47126	4.41801	3.76
						G	+1	208	186	82	156	1095	1135	92.0354	88.9952	91.1111	89.6552	93.0331	90.8
						c	+2	2	2	1	0	24	52	0.884956	0.956938	1.11111	0	2.03908	4.16
						t	+3	1	3	1	1	3	12	0.442478	1.43541	1.11111	0.574713	0.254885	0.96
						a	+4	0	1	1	3	1	1	0	0.478469	1.11111	1.72414	0.0849618	0.08
gtgataatgcgcctgcgcgttggttctcaacgctctcaatGggg	tG	476448 (+)	ffs (b0455)	0	91.689	a	-3	1	0	0	0	0	0	0.115075	0	0	0	0	0
						a	-2	0	0	1	0	0	0	0	0	0.0524934	0	0	0
						t	-1	0	0	2	0	0	0	0	0	0.104987	0	0	0
						G	+1	827	1246	1856	633	2700	2029	95.1669	97.956	97.4278	96.789	91.4015	91.9764
						g	+2	32	24	40	18	196	168	3.68239	1.88679	2.09974	2.75229	6.63507	7.61559
						g	+3	7	2	6	2	56	8	0.805524	0.157233	0.314961	0.30581	1.89573	0.362647
						g	+4	2	0	0	1	2	1	0.23015	0	0	0.152905	0.0677048	0.0453309
tttgcttgacaaaaagagagttactggtgagtattgttttGctg	tG	2653455 (-)	yfhM (b2520)	-1168	91.1344	t	-3	1	0	0	0	1	0	0.17331	0	0	0	0.0222272	0
						t	-2	2	0	0	0	1	0	0.34662	0	0	0	0.0222272	0
						t	-1	9	6	5	6	62	30	1.55979	1.0453	1.15473	1.60428	1.37808	0.846262
						G	+1	493	491	374	338	4148	3193	85.4419	85.5401	86.3741	90.3743	92.1983	90.0705
						c	+2	42	38	27	15	115	134	7.27903	6.62021	6.23557	4.0107	2.55612	3.77997
						t	+3	4	8	4	4	26	39	0.693241	1.39373	0.923788	1.06952	0.577906	1.10014
						g	+4	26	31	23	11	146	149	4.50607	5.4007	5.31178	2.94118	3.24517	4.2031
tcttaacaacgaagcggcaaatatttgccatgctgaatgtGctt	tG	1556339 (-)	bdm (b1481)	-59	91.0423	t	-3	0	0	0	0	0	0	0	0	0	0	0	0
						g	-2	0	0	0	0	0	0	0	0	0	0	0	0
						t	-1	0	0	3	1	0	1	0	0	3.33333	0.301205	0	0.847458
						G	+1	99	55	55	263	505	102	68.2759	84.6154	61.1111	79.2169	95.6439	86.4407
						c	+2	4	0	3	5	14	14	2.75862	0	3.33333	1.50602	2.65152	11.8644
						t	+3	41	10	26	61	9	1	28.2759	15.3846	28.8889	18.3735	1.70455	0.847458
						t	+4	1	0	3	2	0	0	0.689655	0	3.33333	0.60241	0	0
catcttgacgtctgctttacgggcggttaaggtgcctcttGtgc	tG	983023 (+)	ycbK (b0926)	-52	89.5828	c	-3	0	2	1	0	0	0	0	0.402414	0.341297	0	0	0
						t	-2	18	26	8	2	114	153	3.06644	5.23139	2.73038	0.487805	1.83309	3.11482
						t	-1	64	28	30	37	527	351	10.9029	5.6338	10.2389	9.02439	8.47403	7.14577
						G	+1	503	440	253	369	5569	4402	85.6899	88.5312	86.3481	90	89.5482	89.6173
						t	+2	1	1	0	0	3	2	0.170358	0.201207	0	0	0.0482393	0.0407166
						g	+3	0	0	1	0	6	4	0	0	0.341297	0	0.0964785	0.0814332
						c	+4	1	0	0	2	0	0	0.170358	0	0	0.487805	0	0
ctgttacttcccctctactattcccacgttaaaatagggtGttc	tG	479288 (-)	ylaC (b0458)	-37	89.5539	g	-3	0	0	0	0	0	0	0	0	0	0	0	0
						g	-2	0	0	0	0	0	1	0	0	0	0	0	0.934579
						t	-1	1	0	1	3	0	0	1.51515	0	1.38889	3.0303	0	0
						G	+1	64	63	65	92	165	89	96.9697	96.9231	90.2778	92.9293	95.9302	83.1776
						t	+2	0	2	2	0	1	9	0	3.07692	2.77778	0	0.581395	8.41121
						t	+3	1	0	4	2	6	8	1.51515	0	5.55556	2.0202	3.48837	7.47664
						c	+4	0	0	0	2	0	0	0	0	0	2.0202	0	0
attgtcgcgaaaaacgagatctctcctacaatttctaactGtaa	tG	785462 (-)	ybgS (b0753)	-145	86.8937	a	-3	1	0	0	0	0	0	0.884956	0	0	0	0	0
						c	-2	8	1	0	0	6	1	7.07965	1.38889	0	0	0.797872	0.42735
						t	-1	13	15	7	10	64	35	11.5044	20.8333	11.2903	11.4943	8.51064	14.9573
						G	+1	91	55	55	76	677	196	80.531	76.3889	88.7097	87.3563	90.0266	83.7607
						t	+2	0	1	0	0	1	2	0	1.38889	0	0	0.132979	0.854701
						a	+3	0	0	0	1	4	0	0	0	0	1.14943	0.531915	0
						a	+4	0	0	0	0	0	0	0	0	0	0	0	0
aatttgatttgaggacgattatttattaagttacataaatGtaa	tG	3526230 (-)	nudE (b3397)	-81	85.8858	a	-3	3	4	1	2	0	0	2.67857	2.43902	0.990099	2	0	0
						a	-2	59	67	57	60	5	8	52.6786	40.8537	56.4356	60	8.62069	15.6863
						t	-1	2	5	2	1	0	0	1.78571	3.04878	1.9802	1	0	0
						G	+1	42	72	35	32	53	41	37.5	43.9024	34.6535	32	91.3793	80.3922
						t	+2	1	3	0	2	0	2	0.892857	1.82927	0	2	0	3.92157
						a	+3	5	7	4	0	0	0	4.46429	4.26829	3.9604	0	0	0
						a	+4	0	6	2	3	0	0	0	3.65854	1.9802	3	0	0
cgttacggaactttacaaaaacgagacactctaaccctttGctt	tG	2710088 (-)	rpoE (b2573)	-76	83.6298	t	-3	7	15	1	3	1	0	3.7234	22.7273	1.75439	4.10959	0.26178	0
						t	-2	8	5	2	0	1	2	4.25532	7.57576	3.50877	0	0.26178	1.52672
						t	-1	3	2	0	3	10	0	1.59574	3.0303	0	4.10959	2.6178	0
						G	+1	155	42	51	62	324	108	82.4468	63.6364	89.4737	84.9315	84.8168	82.4427
						c	+2	12	2	1	2	39	20	6.38298	3.0303	1.75439	2.73973	10.2094	15.2672
						t	+3	3	0	2	3	4	0	1.59574	0	3.50877	4.10959	1.04712	0
						t	+4	0	0	0	0	3	1	0	0	0	0	0.78534	0.763359
aaatcgccttcttcgttgcactgtcttattattaggaattGtgt	tG	3201866 (+)	cca (b3056)	-25	82.3192	a	-3	34	26	36	17	3	6	20.3593	28.5714	13.3829	19.7674	2.38095	7.40741
						t	-2	7	9	23	8	7	12	4.19162	9.89011	8.55019	9.30233	5.55556	14.8148
						t	-1	7	1	5	1	5	1	4.19162	1.0989	1.85874	1.16279	3.96825	1.23457
						G	+1	119	52	204	60	111	62	71.2575	57.1429	75.8364	69.7674	88.0952	76.5432
						t	+2	0	2	0	0	0	0	0	2.1978	0	0	0	0
						g	+3	0	0	0	0	0	0	0	0	0	0	0	0
						t	+4	0	1	1	0	0	0	0	1.0989	0.371747	0	0	0
taatttgactaattctcattagcgactaattttaatgagtGtcg	tG	1316090 (-)	yciG (b1259)	-55	80.5119	a	-3	0	0	1	0	1	0	0	0	1.36986	0	0.0319489	0
						g	-2	0	0	0	1	4	2	0	0	0	0.47619	0.127796	0.133958
						t	-1	5	10	2	9	111	79	2.7933	3.96825	2.73973	4.28571	3.54633	5.29136
						G	+1	158	220	64	190	2648	1141	88.2682	87.3016	87.6712	90.4762	84.6006	76.4233
						t	+2	0	0	2	1	20	8	0	0	2.73973	0.47619	0.638978	0.535834
						c	+3	2	3	0	3	5	6	1.11732	1.19048	0	1.42857	0.159744	0.401875
						g	+4	14	19	4	6	341	257	7.82123	7.53968	5.47945	2.85714	10.8946	17.2137
ggtatggctgctgatgttgctggcgtggtatcttgtcggtCtgc	tC	1400285 (-)	ogt (b1335)	-49	98.9264	g	-3	0	0	0	0	0	0	0	0	0	0	0	0
						g	-2	0	0	0	0	0	1	0	0	0	0	0	0.306748
						t	-1	6	2	0	0	0	5	4.31655	1.38889	0	0	0	1.53374
						C	+1	133	140	91	101	175	319	95.6835	97.2222	98.913	99.0196	100	97.8528
						t	+2	0	2	1	1	0	1	0	1.38889	1.08696	0.980392	0	0.306748
						g	+3	0	0	0	0	0	0	0	0	0	0	0	0
						c	+4	0	0	0	0	0	0	0	0	0	0	0	0
ttgcagcctgggcaaccgctttatgtgttactctatgcgtCtgc	tC	3443130 (-)	rpmJ (b3299)	-396	98.8244	c	-3	3	1	1	1	0	0	0.333333	0.157978	0.274725	0.235294	0	0
						g	-2	1	0	0	0	0	3	0.111111	0	0	0	0	0.0697026
						t	-1	46	9	0	2	8	3	5.11111	1.4218	0	0.470588	0.248756	0.0697026
						C	+1	836	607	360	397	3177	4255	92.8889	95.8926	98.9011	93.4118	98.7873	98.8615
						t	+2	1	1	1	1	3	3	0.111111	0.157978	0.274725	0.235294	0.0932836	0.0697026
						g	+3	13	15	2	24	28	39	1.44444	2.36967	0.549451	5.64706	0.870647	0.906134
						c	+4	0	0	0	0	0	1	0	0	0	0	0	0.0232342
ttctctttcccttttcccttccctctgccatttttatattCctt	tC	2971565 (+)	tas (b2834)	-32	92.7831	a	-3	0	0	0	0	0	0	0	0	0	0	0	0
						t	-2	0	1	0	1	1	2	0	0.549451	0	0.934579	1.14943	3.27869
						t	-1	0	4	1	0	0	2	0	2.1978	1.85185	0	0	3.27869
						C	+1	139	174	53	105	83	55	98.5816	95.6044	98.1481	98.1308	95.4023	90.1639
						c	+2	2	3	0	1	3	2	1.41844	1.64835	0	0.934579	3.44828	3.27869
						t	+3	0	0	0	0	0	0	0	0	0	0	0	0
						t	+4	0	0	0	0	0	0	0	0	0	0	0	0
cgactggacagttaaccgattcagtgccagatttcgcagtAtct	tA	3772189 (+)	mtlA (b3599)	-92	100	a	-3	0	0	0	0	0	0	0	0	0	0	0	0
						g	-2	0	0	0	0	0	0	0	0	0	0	0	0
						t	-1	1	9	0	0	0	0	0.413223	2.78638	0	0	0	0
						A	+1	233	299	239	146	265	284	96.281	92.5697	96.7611	95.4248	100	100
						t	+2	0	1	0	0	0	0	0	0.309598	0	0	0	0
						c	+3	8	8	4	5	0	0	3.30579	2.47678	1.61943	3.26797	0	0
						t	+4	0	6	4	2	0	0	0	1.85759	1.61943	1.30719	0	0
aagtaatgatttttcgcgccctttggctaacactaaacgtAcac	tA	1029962 (+)	yccX (b0968)	-102	100	c	-3	0	0	0	0	0	0	0	0	0	0	0	0
						g	-2	0	0	0	1	0	0	0	0	0	0.833333	0	0
						t	-1	0	1	0	1	0	0	0	0.877193	0	0.833333	0	0
						A	+1	123	113	69	115	171	142	98.4	99.1228	100	95.8333	100	100
						c	+2	0	0	0	0	0	0	0	0	0	0	0	0
						a	+3	2	0	0	3	0	0	1.6	0	0	2.5	0	0
						c	+4	0	0	0	0	0	0	0	0	0	0	0	0
aaaggtggaggcaatgtcagtggtgtgtgacaataagagtAtcg	tA	4478445 (+)	rraB (b4255)	-28	99.7382	a	-3	0	0	0	0	0	0	0	0	0	0	0	0
						g	-2	0	0	0	0	0	0	0	0	0	0	0	0
						t	-1	150	232	2	3	0	0	37.594	49.0486	1.35135	1.17188	0	0
						A	+1	248	240	146	252	190	120	62.1554	50.74	98.6486	98.4375	99.4764	100
						t	+2	0	0	0	0	0	0	0	0	0	0	0	0
						c	+3	1	1	0	0	1	0	0.250627	0.211416	0	0	0.52356	0
						g	+4	0	0	0	1	0	0	0	0	0	0.390625	0	0
atatcttgtatgtgatccagatcacatctatcatttagttAtcg	tA	1169019 (+)	bhsA (b1112)	-54	99.7138	g	-3	0	0	0	0	0	0	0	0	0	0	0	0
						t	-2	3	3	0	0	0	0	0.16225	0.0844357	0	0	0	0
						t	-1	1348	2734	38	23	2	2	72.9043	76.9491	15.8996	14.4654	0.0679579	0.0513611
						A	+1	492	800	196	133	2939	3877	26.609	22.5162	82.0084	83.6478	99.8641	99.5634
						t	+2	3	2	1	0	0	3	0.16225	0.0562905	0.41841	0	0	0.0770416
						c	+3	2	4	3	3	2	10	0.108167	0.112581	1.25523	1.88679	0.0679579	0.256805
						g	+4	1	10	1	0	0	2	0.0540833	0.281452	0.41841	0	0	0.0513611
tcctctgttcataattcaaaccgtaactaataatgagattAtgt	tA	2872957 (-)	ftsB (b2748)	-137	99.5652	a	-3	1	1	1	0	0	0	1.42857	1.96078	1.20482	0	0	0
						t	-2	1	0	3	0	0	0	1.42857	0	3.61446	0	0	0
						t	-1	5	5	1	0	2	0	7.14286	9.80392	1.20482	0	0.869565	0
						A	+1	57	43	74	164	228	479	81.4286	84.3137	89.1566	90.1099	99.1304	100
						t	+2	1	0	1	0	0	0	1.42857	0	1.20482	0	0	0
						g	+3	1	2	2	8	0	0	1.42857	3.92157	2.40964	4.3956	0	0
						t	+4	4	0	1	10	0	0	5.71429	0	1.20482	5.49451	0	0
gaatgatgacaaatcccagggaaaaagaaacaatagcaatAtcc	tA	4428819 (-)	ytfB (b4206)	-102	99.2473	a	-3	3	1	2	0	0	1	0.353357	0.119617	0.790514	0	0	0.026469
						a	-2	15	32	6	16	8	6	1.76678	3.82775	2.37154	4.34783	0.244574	0.158814
						t	-1	62	45	1	3	10	4	7.30271	5.38278	0.395257	0.815217	0.305717	0.105876
						A	+1	761	755	242	348	3246	3750	89.6349	90.311	95.6522	94.5652	99.2357	99.2589
						t	+2	2	2	0	0	1	1	0.235571	0.239234	0	0	0.0305717	0.026469
						c	+3	6	1	2	1	6	16	0.706714	0.119617	0.790514	0.271739	0.18343	0.423504
						c	+4	0	0	0	0	0	0	0	0	0	0	0	0
cagtagttattcatgtcacggtttcctgtaaagtggtgttAtaa	tA	2518407 (+)	yfeC (b2398)	-60	99.1667	g	-3	0	0	0	0	0	0	0	0	0	0	0	0
						t	-2	0	0	0	0	0	0	0	0	0	0	0	0
						t	-1	47	158	6	2	0	0	33.8129	67.234	9.67742	2.5974	0	0
						A	+1	91	75	56	69	110	59	65.4676	31.9149	90.3226	89.6104	100	98.3333
						t	+2	1	1	0	0	0	0	0.719424	0.425532	0	0	0	0
						a	+3	0	0	0	5	0	1	0	0	0	6.49351	0	1.66667
						a	+4	0	1	0	1	0	0	0	0.425532	0	1.2987	0	0
actcgcagtcatcctccctcactcctgccataattctgatAttc	tA	4341650 (-)	melR (b4118)	-22	98.9164	g	-3	0	0	0	0	0	0	0	0	0	0	0	0
						a	-2	0	1	0	1	2	0	0	0.198807	0	0.598802	0.389105	0
						t	-1	32	88	2	0	2	0	13.0612	17.495	1.04167	0	0.389105	0
						A	+1	213	408	185	165	506	651	86.9388	81.1133	96.3542	98.8024	98.4436	99.3893
						t	+2	0	3	1	1	4	4	0	0.596421	0.520833	0.598802	0.77821	0.610687
						t	+3	0	2	4	0	0	0	0	0.397614	2.08333	0	0	0
						c	+4	0	1	0	0	0	0	0	0.198807	0	0	0	0
atcggcctggctttgaggcgcaacatactacactatctttAtgg	tA	1326676 (-)	btuR (b1270)	1681	98.9121	t	-3	0	0	0	0	0	1	0	0	0	0	0	0.0298329
						t	-2	2	4	1	0	1	1	0.29985	0.490196	0.3125	0	0.033389	0.0298329
						t	-1	366	475	15	9	10	9	54.8726	58.2108	4.6875	3.2491	0.33389	0.268496
						A	+1	292	329	303	266	2962	3316	43.7781	40.3186	94.6875	96.0289	98.8982	98.926
						t	+2	0	0	0	0	0	1	0	0	0	0	0	0.0298329
						g	+3	6	4	0	1	5	8	0.89955	0.490196	0	0.361011	0.166945	0.238663
						g	+4	1	4	1	1	17	16	0.149925	0.490196	0.3125	0.361011	0.567613	0.477327
cggtgttagcgtaacaacaaaagattgttatgcttgaaatAtgg	tA	456577 (+)	clpP (b0437)	-100	98.6883	a	-3	1	0	3	2	0	0	0.0658762	0	0.300903	0.0894055	0	0
						a	-2	14	17	9	16	0	1	0.922266	0.977573	0.902708	0.715244	0	0.0297177
						t	-1	66	146	3	4	0	0	4.34783	8.39563	0.300903	0.178811	0	0
						A	+1	1419	1549	966	2177	3525	3321	93.4783	89.0742	96.8907	97.3178	98.6842	98.6924
						t	+2	5	3	0	2	11	2	0.329381	0.172513	0	0.0894055	0.307951	0.0594354
						g	+3	12	22	15	32	36	41	0.790514	1.26509	1.50451	1.43049	1.00784	1.21842
						g	+4	1	2	1	4	0	0	0.0658762	0.115009	0.100301	0.178811	0	0
ttatcctgaactacgcaccattgaaggtgtcttaaaaagtAaga	tA	2766707 (+)	rnlB (b2631)	-277	98.6874	a	-3	0	0	0	0	0	0	0	0	0	0	0	0
						g	-2	9	12	1	0	4	5	0.222332	0.350467	0.0160591	0	0.0405186	0.0854409
						t	-1	637	491	24	12	10	5	15.7362	14.34	0.385418	0.369231	0.101297	0.0854409
						A	+1	3319	2897	6113	3220	9709	5795	81.9911	84.6086	98.1693	99.0769	98.3489	99.026
						a	+2	51	19	68	6	122	34	1.25988	0.554907	1.09202	0.184615	1.23582	0.580998
						g	+3	10	2	9	3	26	10	0.247036	0.0584112	0.144532	0.0923077	0.263371	0.170882
						a	+4	22	3	12	9	1	3	0.543478	0.0876168	0.192709	0.276923	0.0101297	0.0512645
ataggcgcgtaaaaatttacgcaattggttacgatgagttAtcc	tA	3327683 (-)	rlmE (b3179)	-19	98.6538	g	-3	1	2	3	12	0	0	1.42857	1.81818	3.79747	17.1429	0	0
						t	-2	1	4	12	12	1	1	1.42857	3.63636	15.1899	17.1429	0.249377	0.282486
						t	-1	16	48	3	2	2	1	22.8571	43.6364	3.79747	2.85714	0.498753	0.282486
						A	+1	50	55	61	43	397	348	71.4286	50	77.2152	61.4286	99.0025	98.3051
						t	+2	0	1	0	0	0	1	0	0.909091	0	0	0	0.282486
						c	+3	2	0	0	1	1	3	2.85714	0	0	1.42857	0.249377	0.847458
						c	+4	0	0	0	0	0	0	0	0	0	0	0	0
gggtaattatcaagctggtatgatgagttaatattatgttAacg	tA	1889807 (-)	fadD (b1805)	-61	98.5923	g	-3	0	0	0	1	0	0	0	0	0	1.42857	0	0
						t	-2	0	0	2	0	0	0	0	0	1.9802	0	0	0
						t	-1	59	84	1	0	1	1	22.6054	21.2121	0.990099	0	0.2849	0.326797
						A	+1	200	306	98	69	348	300	76.6284	77.2727	97.0297	98.5714	99.1453	98.0392
						a	+2	2	5	0	0	2	5	0.766284	1.26263	0	0	0.569801	1.63399
						c	+3	0	1	0	0	0	0	0	0.252525	0	0	0	0
						g	+4	0	0	0	0	0	0	0	0	0	0	0	0
actgcgcgctgttccaggttttgtagctaaactgatctttAtca	tA	4439134 (+)	ytfK (b4217)	-453	98.555	t	-3	0	0	0	0	0	0	0	0	0	0	0	0
						t	-2	0	0	0	0	0	0	0	0	0	0	0	0
						t	-1	12	16	1	1	4	3	12.766	17.3913	1.33333	1.75439	1.35135	1.53846
						A	+1	81	76	74	56	292	192	86.1702	82.6087	98.6667	98.2456	98.6486	98.4615
						t	+2	1	0	0	0	0	0	1.06383	0	0	0	0	0
						c	+3	0	0	0	0	0	0	0	0	0	0	0	0
						a	+4	0	0	0	0	0	0	0	0	0	0	0	0
aagaattgaccattttgtcctgttgtgccttaatgtaagtAccg	tA	2629252 (+)	yfgG (b2504)	-38	98.521	a	-3	0	0	0	0	0	0	0	0	0	0	0	0
						g	-2	0	0	0	0	0	0	0	0	0	0	0	0
						t	-1	20	24	1	0	0	0	6.0241	8.39161	0.303951	0	0	0
						A	+1	307	258	323	234	843	660	92.4699	90.2098	98.1763	98.7342	98.8277	98.2143
						c	+2	4	3	2	0	6	5	1.20482	1.04895	0.607903	0	0.7034	0.744048
						c	+3	1	1	3	3	3	7	0.301205	0.34965	0.911854	1.26582	0.3517	1.04167
						g	+4	0	0	0	0	1	0	0	0	0	0	0.117233	0
atgcgatgaaaacctgcaaagagtggcttatagttaagctAaca	tA	480795 (-)	tomB (b0461)	-87	98.4057	g	-3	6	4	0	1	0	0	0.0796495	0.0319949	0	0.0397298	0	0
						c	-2	43	48	3	0	1	0	0.570822	0.383939	0.205761	0	0.0497018	0
						t	-1	4979	9216	145	100	18	16	66.0958	73.7162	9.94513	3.97298	0.894632	0.983405
						A	+1	2422	3104	1283	2359	1980	1601	32.1519	24.828	87.9973	93.7227	98.4095	98.402
						a	+2	40	72	16	30	7	8	0.530997	0.575908	1.09739	1.1919	0.347913	0.491703
						c	+3	9	16	3	6	5	0	0.119474	0.12798	0.205761	0.238379	0.248509	0
						a	+4	34	42	8	21	1	2	0.451347	0.335946	0.548697	0.834327	0.0497018	0.122926
aatggctgatcttatttccagtaaaagttatatttaacttActg	tA	3664864 (+)	gadY (b4452)	0	98.3534	c	-3	0	0	0	0	0	0	0	0	0	0	0	0
						t	-2	1	1	1	0	0	0	0.917431	0.934579	0.4329	0	0	0
						t	-1	6	10	0	0	0	0	5.50459	9.34579	0	0	0	0
						A	+1	101	94	226	213	392	289	92.6606	87.8505	97.8355	97.7064	98.7406	97.9661
						c	+2	1	2	3	4	4	6	0.917431	1.86916	1.2987	1.83486	1.00756	2.0339
						t	+3	0	0	1	1	1	0	0	0	0.4329	0.458716	0.251889	0
						g	+4	0	0	0	0	0	0	0	0	0	0	0	0
gcaatagctatataatatagcctgtgctatatctgtatgtAatg	tA	853047 (-)	mntS (b4705)	-50	98.2053	t	-3	7	8	0	0	2	0	0.128653	0.125668	0	0	0.035057	0
						g	-2	14	36	0	4	0	5	0.257306	0.565504	0	0.124108	0	0.114025
						t	-1	250	794	24	16	27	16	4.59474	12.4725	0.752823	0.496432	0.473269	0.36488
						A	+1	5098	5428	3125	3161	5603	4306	93.696	85.2655	98.0238	98.0763	98.2121	98.1984
						a	+2	50	77	23	26	50	36	0.918949	1.20955	0.721455	0.806702	0.876424	0.820981
						t	+3	3	1	3	0	2	8	0.0551369	0.0157085	0.0941029	0	0.035057	0.18244
						g	+4	19	22	13	16	21	14	0.349201	0.345586	0.407779	0.496432	0.368098	0.31927
aattatggaacttattgcccatcgtgatgctccaatcattAtgg	tA	1958747 (-)	cutC (b1874)	519	97.7008	a	-3	0	3	2	0	9	2	0	0.0557828	0.0495786	0	0.0286433	0.00608995
						t	-2	26	18	1	1	23	25	0.371269	0.334697	0.0247893	0.0588928	0.0731995	0.0761244
						t	-1	1481	1041	57	29	94	53	21.1481	19.3566	1.41299	1.70789	0.299163	0.161384
						A	+1	5398	4220	3887	1630	30798	31982	77.0813	78.4678	96.356	95.9953	98.0172	97.3844
						t	+2	9	11	5	1	7	26	0.128516	0.204537	0.123946	0.0588928	0.0222781	0.0791693
						g	+3	86	81	81	35	465	719	1.22805	1.50614	2.00793	2.06125	1.4799	2.18934
						g	+4	3	4	1	2	25	34	0.0428388	0.0743771	0.0247893	0.117786	0.0795646	0.103529
gagggttaacattcttcgcgccacattgtagcatcgcggtAatt	tA	162053 (-)	ligT (b0147)	-22	97.3438	g	-3	1	0	0	0	0	0	0.704225	0	0	0	0	0
						g	-2	0	0	0	0	0	0	0	0	0	0	0	0
						t	-1	6	0	0	0	1	0	4.22535	0	0	0	0.970874	0
						A	+1	127	97	70	76	101	86	89.4366	97	95.8904	97.4359	98.0583	96.6292
						a	+2	5	2	2	1	1	3	3.52113	2	2.73973	1.28205	0.970874	3.37079
						t	+3	2	1	0	1	0	0	1.40845	1	0	1.28205	0	0
						t	+4	1	0	1	0	0	0	0.704225	0	1.36986	0	0	0
ggctgcggtcaattgtgggacatcgcctataatttgcattAtca	tA	57253 (-)	lptD (b0054)	-144	97.3319	a	-3	2	5	2	1	4	7	0.239234	0.647668	0.496278	0.11976	0.378072	0.812065
						t	-2	0	1	0	0	0	1	0	0.129534	0	0	0	0.116009
						t	-1	46	33	8	13	17	13	5.50239	4.27461	1.98511	1.55689	1.60681	1.50812
						A	+1	774	730	377	788	1031	838	92.5837	94.5596	93.5484	94.3713	97.448	97.2158
						t	+2	0	0	0	4	1	1	0	0	0	0.479042	0.094518	0.116009
						c	+3	5	1	4	7	5	1	0.598086	0.129534	0.992556	0.838323	0.47259	0.116009
						a	+4	9	2	12	22	0	1	1.07656	0.259067	2.97767	2.63473	0	0.116009
tttcattgctgtaattaaccttttaggttataactaaagtAaca	tA	3168562 (-)	mqsR (b3022)	-18	97.2174	a	-3	0	0	0	0	0	0	0	0	0	0	0	0
						g	-2	4	1	0	0	0	2	0.441501	0.0336927	0	0	0	0.077101
						t	-1	142	310	4	6	6	6	15.6733	10.4447	0.776699	0.875912	0.339943	0.231303
						A	+1	725	2578	492	651	1711	2529	80.0221	86.8598	95.534	95.0365	96.9405	97.4942
						a	+2	10	34	10	15	15	26	1.10375	1.14555	1.94175	2.18978	0.849858	1.00231
						c	+3	3	7	2	5	8	6	0.331126	0.235849	0.38835	0.729927	0.453258	0.231303
						a	+4	22	38	7	8	25	25	2.42826	1.28032	1.35922	1.16788	1.41643	0.963763
ctgtgtctgcaacatttccacgagaagctatcattgttatAtct	tA	3766091 (-)	yibF (b3592)	-4136	96.7677	t	-3	0	0	0	1	0	0	0	0	0	0.854701	0	0
						a	-2	0	0	2	0	0	0	0	0	0.865801	0	0	0
						t	-1	0	15	1	0	0	0	0	12.2951	0.4329	0	0	0
						A	+1	79	104	222	114	97	86	97.5309	85.2459	96.1039	97.4359	97.9798	95.5556
						t	+2	0	3	5	1	2	4	0	2.45902	2.1645	0.854701	2.0202	4.44444
						c	+3	1	0	1	1	0	0	1.23457	0	0.4329	0.854701	0	0
						t	+4	1	0	0	0	0	0	1.23457	0	0	0	0	0
ctgacgccagcagataaagtttccggttataataacttctAtga	tA	2039749 (+)	yedY (b1971)	271	96.7365	t	-3	0	4	0	0	0	0	0	1.15942	0	0	0	0
						c	-2	5	8	0	0	0	0	1.63934	2.31884	0	0	0	0
						t	-1	189	226	10	3	5	5	61.9672	65.5072	6.45161	3.75	2.46305	2.55102
						A	+1	106	103	144	74	197	189	34.7541	29.8551	92.9032	92.5	97.0443	96.4286
						t	+2	3	3	1	0	0	0	0.983607	0.869565	0.645161	0	0	0
						g	+3	1	0	0	1	1	2	0.327869	0	0	1.25	0.492611	1.02041
						a	+4	1	1	0	2	0	0	0.327869	0.289855	0	2.5	0	0
atatataacgtcggtttataaacagactattatcataggtAggc	tA	2971250 (+)	ygdR (b2833)	-21	96.6705	g	-3	0	0	0	0	0	0	0	0	0	0	0	0
						g	-2	5	4	0	2	6	3	2.52525	1.08696	0	1.0101	0.542495	0.232019
						t	-1	14	14	8	2	31	29	7.07071	3.80435	4.14508	1.0101	2.80289	2.24285
						A	+1	178	350	184	193	1064	1256	89.899	95.1087	95.3368	97.4747	96.2025	97.1384
						g	+2	0	0	1	0	2	1	0	0	0.518135	0	0.180832	0.0773395
						g	+3	0	0	0	0	3	2	0	0	0	0	0.271248	0.154679
						c	+4	1	0	0	1	0	2	0.505051	0	0	0.505051	0	0.154679
gtggatggtaaaaatctcatttacacgctagtatcggcatAacc	tA	816914 (+)	moaA (b0781)	-130	96.6651	c	-3	0	3	0	0	0	0	0	2.6087	0	0	0	0
						a	-2	0	1	0	0	0	0	0	0.869565	0	0	0	0
						t	-1	11	12	0	0	0	1	6.74847	10.4348	0	0	0	0.423729
						A	+1	147	95	161	93	338	229	90.184	82.6087	97.5758	98.9362	96.2963	97.0339
						a	+2	2	3	3	0	13	1	1.22699	2.6087	1.81818	0	3.7037	0.423729
						c	+3	2	1	0	0	0	3	1.22699	0.869565	0	0	0	1.27119
						c	+4	1	0	1	1	0	2	0.613497	0	0.606061	1.06383	0	0.847458
tagtctcagtttttgttaaaaaagtgtgtaggatattgttActc	tA	1688447 (-)	fumA (b1612)	-70	96.5589	g	-3	0	0	1	0	0	1	0	0	0.31746	0	0	0.0636132
						t	-2	0	0	0	0	0	0	0	0	0	0	0	0
						t	-1	9	4	0	0	12	4	2.90323	0.809717	0	0	0.644468	0.254453
						A	+1	298	474	312	536	1799	1517	96.129	95.9514	99.0476	97.8102	96.6165	96.5013
						c	+2	2	11	1	6	44	43	0.645161	2.22672	0.31746	1.09489	2.36305	2.73537
						t	+3	1	5	1	5	7	7	0.322581	1.01215	0.31746	0.912409	0.37594	0.445293
						c	+4	0	0	0	1	0	0	0	0	0	0.182482	0	0
gactggcgaagatttcgccagtcacgtctacccttgttatAcct	tA	3756535 (-)	aldB (b3588)	-24	96.3885	t	-3	3	1	1	4	3	1	0.0240809	0.0119976	0.0125203	0.0291694	0.0344867	0.0243962
						a	-2	1	1	2	6	3	1	0.00802697	0.0119976	0.0250407	0.0437541	0.0344867	0.0243962
						t	-1	72	48	27	18	27	13	0.577942	0.575885	0.338049	0.131262	0.310381	0.317151
						A	+1	12081	8097	7796	13366	8389	3949	96.9738	97.1446	97.6086	97.4696	96.4364	96.3406
						c	+2	208	131	115	216	213	106	1.66961	1.57169	1.43984	1.57515	2.44856	2.586
						c	+3	91	54	45	99	60	26	0.730454	0.64787	0.563416	0.721943	0.689734	0.634301
						t	+4	2	3	1	4	4	3	0.0160539	0.0359928	0.0125203	0.0291694	0.0459823	0.0731886
ggactagcgatatgcgccgagtttttttaagctagtgagtAcac	tA	3478558 (-)	slyD (b3349)	-61	96.0889	a	-3	0	0	0	0	0	0	0	0	0	0	0	0
						g	-2	3	0	1	1	0	0	3.52941	0	0.934579	0.505051	0	0
						t	-1	7	7	11	5	17	2	8.23529	6.19469	10.2804	2.52525	6.18182	0.851064
						A	+1	74	106	95	190	257	232	87.0588	93.8053	88.785	95.9596	93.4545	98.7234
						c	+2	0	0	0	0	1	1	0	0	0	0	0.363636	0.425532
						a	+3	1	0	0	2	0	0	1.17647	0	0	1.0101	0	0
						c	+4	0	0	0	0	0	0	0	0	0	0	0	0
ttttcatgtaaaggtaattttgatgtctaagattaaaggtAacg	tA	657310 (+)	cspE (b0623)	18	96.0341	g	-3	0	0	0	1	1	2	0	0	0	0.144509	0.0128238	0.0245098
						g	-2	1	0	0	1	3	5	0.126103	0	0	0.144509	0.0384714	0.0612745
						t	-1	55	119	44	22	65	90	6.93569	13.0626	4.42656	3.17919	0.833547	1.10294
						A	+1	655	710	907	635	7448	7879	82.5977	77.9363	91.2475	91.763	95.5117	96.5564
						a	+2	48	42	27	18	223	137	6.05296	4.61032	2.7163	2.60116	2.85971	1.67892
						c	+3	8	9	4	6	46	33	1.00883	0.987925	0.402414	0.867052	0.589895	0.404412
						g	+4	26	31	12	9	12	14	3.27869	3.40285	1.20724	1.30058	0.153886	0.171569
gctggactcagacagtagagtgtgtgttatggttgactatAaag	tA	1923066 (+)	ryeA (b4432)	0	95.2974	t	-3	0	0	0	0	2	2	0	0	0	0	0.0788644	0.155521
						a	-2	1	0	0	0	55	14	0.406504	0	0	0	2.16877	1.08865
						t	-1	1	0	2	0	38	18	0.406504	0	0.621118	0	1.49842	1.39969
						A	+1	236	186	316	202	2402	1233	95.935	98.4127	98.1366	99.0196	94.7161	95.8787
						a	+2	7	3	4	1	34	19	2.84553	1.5873	1.24224	0.490196	1.34069	1.47745
						a	+3	0	0	0	0	4	0	0	0	0	0	0.157729	0
						g	+4	1	0	0	1	1	0	0.406504	0	0	0.490196	0.0394322	0
aaaagcagcacaaggtgcatttcatggtatagttgactatAcgg	tA	3072857 (-)	pgk (b2926)	-235	95.047	t	-3	8	15	0	7	6	5	3.47826	5.51471	0	2.62172	0.443131	0.387898
						a	-2	13	14	10	11	33	24	5.65217	5.14706	3.27869	4.11985	2.43722	1.86191
						t	-1	9	29	7	2	26	26	3.91304	10.6618	2.29508	0.749064	1.92024	2.01707
						A	+1	199	208	287	243	1285	1227	86.5217	76.4706	94.0984	91.0112	94.904	95.1901
						c	+2	0	1	1	0	4	6	0	0.367647	0.327869	0	0.295421	0.465477
						g	+3	1	5	0	4	0	1	0.434783	1.83824	0	1.49813	0	0.0775795
						g	+4	0	0	0	0	0	0	0	0	0	0	0	0
cacacctatacactaaggctataaatgatatagtggttatAgtt	tA	1333761 (+)	cysB (b1275)	-94	94.8252	t	-3	0	0	0	1	0	0	0	0	0	0.909091	0	0
						a	-2	0	0	0	0	0	0	0	0	0	0	0	0
						t	-1	8	5	0	1	0	0	2.73038	2.42718	0	0.909091	0	0
						A	+1	279	199	193	106	252	131	95.2218	96.6019	98.9744	96.3636	94.0299	95.6204
						g	+2	5	2	2	1	16	6	1.70648	0.970874	1.02564	0.909091	5.97015	4.37956
						t	+3	0	0	0	1	0	0	0	0	0	0.909091	0	0
						t	+4	1	0	0	0	0	0	0.341297	0	0	0	0	0
tacatctcccgtaaacacttttctgcgatacaatgcctttAcgt	tA	4252482 (+)	ubiC (b4039)	-24	93.5884	t	-3	0	0	0	0	0	0	0	0	0	0	0	0
						t	-2	0	0	0	0	0	0	0	0	0	0	0	0
						t	-1	1	0	1	1	0	0	1.44928	0	1.2987	1.47059	0	0
						A	+1	66	65	74	62	125	123	95.6522	98.4848	96.1039	91.1765	93.2836	93.8931
						c	+2	1	1	0	2	2	0	1.44928	1.51515	0	2.94118	1.49254	0
						g	+3	1	0	2	2	6	8	1.44928	0	2.5974	2.94118	4.47761	6.10687
						t	+4	0	0	0	1	1	0	0	0	0	1.47059	0.746269	0
acggttgcaagatctgaaagaacgcactagagtcacaaatActg	tA	3055759 (+)	zapA (b2910)	147	93.4112	a	-3	0	0	0	0	0	0	0	0	0	0	0	0
						a	-2	1	1	1	1	2	0	0.483092	0.429185	0.555556	0.404858	0.471698	0
						t	-1	4	8	8	15	19	16	1.93237	3.43348	4.44444	6.07287	4.48113	3.75587
						A	+1	194	218	170	226	395	399	93.7198	93.5622	94.4444	91.498	93.1604	93.662
						c	+2	6	4	1	3	7	11	2.89855	1.71674	0.555556	1.21457	1.65094	2.58216
						t	+3	1	1	0	1	0	0	0.483092	0.429185	0	0.404858	0	0
						g	+4	1	1	0	1	1	0	0.483092	0.429185	0	0.404858	0.235849	0
gttattcccccgttgtaaaatctctcctaaacttaacggtAcgg	tA	1922097 (+)	yebW (b1837)	-24	93.2127	g	-3	2	2	0	0	0	0	1.0101	1.25786	0	0	0	0
						g	-2	2	1	0	1	4	5	1.0101	0.628931	0	1.26582	0.490798	0.55991
						t	-1	17	10	6	1	38	31	8.58586	6.28931	5	1.26582	4.66258	3.47144
						A	+1	176	140	108	74	750	843	88.8889	88.0503	90	93.6709	92.0245	94.4009
						c	+2	1	6	5	2	19	14	0.505051	3.77358	4.16667	2.53165	2.33129	1.56775
						g	+3	0	0	1	1	4	0	0	0	0.833333	1.26582	0.490798	0
						g	+4	0	0	0	0	0	0	0	0	0	0	0	0
cttctggaaaaaaaacaacctgatctcctacactatctatAgag	tA	3639846 (-)	uspB (b3494)	-126	93.1882	t	-3	0	0	0	0	0	0	0	0	0	0	0	0
						a	-2	0	0	0	0	0	1	0	0	0	0	0	0.123001
						t	-1	15	38	2	0	5	1	8.02139	15.8996	1.86916	0	0.529661	0.123001
						A	+1	167	190	101	89	863	772	89.3048	79.4979	94.3925	96.7391	91.4195	94.9569
						g	+2	4	10	4	3	72	36	2.13904	4.1841	3.73832	3.26087	7.62712	4.42804
						a	+3	1	1	0	0	4	3	0.534759	0.41841	0	0	0.423729	0.369004
						g	+4	0	0	0	0	0	0	0	0	0	0	0	0
ggcctcaccgcagatcctgtttttactgtacactttatgtAcaa	tA	3332141 (-)	obgE (b3183)	-387	92.9042	t	-3	0	0	0	0	0	0	0	0	0	0	0	0
						g	-2	0	0	0	0	0	0	0	0	0	0	0	0
						t	-1	3	9	0	1	1	0	1.05263	2.35602	0	0.456621	0.226244	0
						A	+1	266	349	211	193	404	405	93.3333	91.3613	93.7778	88.1279	91.4027	94.4056
						c	+2	1	2	1	2	1	4	0.350877	0.52356	0.444444	0.913242	0.226244	0.932401
						a	+3	14	22	13	22	36	17	4.91228	5.75916	5.77778	10.0457	8.1448	3.9627
						a	+4	1	0	0	1	0	3	0.350877	0	0	0.456621	0	0.699301
tcgcttcaatttcgaccagccatcctctattctgatgggtAttt	tA	3179717 (+)	ygiB (b3037)	-27	91.811	g	-3	6	8	0	0	0	0	0.413223	0.720721	0	0	0	0
						g	-2	30	9	5	9	5	4	2.06612	0.810811	0.705219	0.795756	2.52525	5.19481
						t	-1	205	57	14	12	11	1	14.1185	5.13514	1.97461	1.06101	5.55556	1.2987
						A	+1	1101	943	626	1010	181	71	75.8264	84.955	88.2934	89.3015	91.4141	92.2078
						t	+2	67	60	37	57	1	0	4.61433	5.40541	5.21862	5.03979	0.505051	0
						t	+3	40	32	27	42	0	1	2.75482	2.88288	3.80818	3.71353	0	1.2987
						t	+4	3	1	0	1	0	0	0.206612	0.0900901	0	0.0884173	0	0
ttcccccaaagttaaattaataaggcactacactatggttAgca	tA	4416764 (-)	bsmA (b4189)	6	91.3421	g	-3	0	0	0	0	1	0	0	0	0	0	0.0189934	0
						t	-2	2	0	0	1	2	0	0.0707714	0	0	0.0656168	0.0379867	0
						t	-1	150	280	16	4	30	26	5.30786	8.53659	0.549262	0.262467	0.569801	0.647249
						A	+1	2543	2881	2773	1438	4854	3635	89.9858	87.8354	95.194	94.357	92.1937	90.4904
						g	+2	62	62	58	27	354	347	2.19391	1.89024	1.99107	1.77165	6.72365	8.63829
						c	+3	9	6	15	11	13	7	0.318471	0.182927	0.514933	0.721785	0.246914	0.174259
						a	+4	60	51	51	43	11	2	2.12314	1.55488	1.75077	2.82152	0.208927	0.0497884
ttctgggtgcccttacgcattatcattatgctgcttaattAatt	tA	1031446 (-)	yccA (b0970)	-28	91.3208	a	-3	40	25	33	31	7	14	0.435587	0.334806	0.447276	0.406504	0.218682	0.578273
						t	-2	193	136	119	99	69	67	2.10171	1.82135	1.6129	1.29819	2.15558	2.76745
						t	-1	847	453	274	255	106	117	9.22357	6.06669	3.71374	3.34382	3.31147	4.83271
						A	+1	6821	6203	6005	5933	2964	2180	74.2786	83.0722	81.3906	77.7996	92.5961	90.0454
						a	+2	80	43	63	61	6	10	0.871175	0.575867	0.85389	0.799895	0.187441	0.413052
						t	+3	1088	546	793	1116	30	27	11.848	7.31217	10.7482	14.6341	0.937207	1.11524
						t	+4	114	61	91	131	19	6	1.24142	0.816928	1.2334	1.71781	0.593565	0.247831
cttcccgcaagagtgaatgcggttacctacactccagattActg	tA	1495265 (+)	ydcJ (b1423)	-23	90.9795	a	-3	0	0	0	0	0	0	0	0	0	0	0	0
						t	-2	0	1	2	0	0	0	0	0.416667	1.37931	0	0	0
						t	-1	36	30	14	27	95	62	11.9205	12.5	9.65517	14.6739	8.69167	8.48153
						A	+1	265	208	129	157	993	666	87.7483	86.6667	88.9655	85.3261	90.8509	91.1081
						c	+2	1	0	0	0	4	3	0.331126	0	0	0	0.365965	0.410397
						t	+3	0	1	0	0	1	0	0	0.416667	0	0	0.0914913	0
						g	+4	0	0	0	0	0	0	0	0	0	0	0	0
agtcaggttgaagttgtgtatatcggctaaacttaggtttAaca	tA	2819273 (-)	csrA (b2696)	-127	90.3461	t	-3	1	3	0	0	1	2	0.217391	0.519031	0	0	0.111857	0.298063
						t	-2	17	37	2	1	3	4	3.69565	6.40138	0.692042	0.404858	0.33557	0.596125
						t	-1	124	136	29	12	92	48	26.9565	23.5294	10.0346	4.8583	10.2908	7.1535
						A	+1	314	399	256	233	796	615	68.2609	69.0311	88.5813	94.332	89.038	91.6542
						a	+2	4	2	2	0	2	1	0.869565	0.346021	0.692042	0	0.223714	0.149031
						c	+3	0	0	0	0	0	0	0	0	0	0	0	0
						a	+4	0	1	0	1	0	1	0	0.17301	0	0.404858	0	0.149031
caaatttcagacttatccatcagactatactgttgtacctAtaa	tA	4382414 (-)	frdA (b4154)	-96	89.6656	c	-3	0	1	1	0	0	2	0	0.729927	1.21951	0	0	0.461894
						c	-2	10	13	5	5	14	32	11.236	9.48905	6.09756	8.92857	5.83333	7.3903
						t	-1	9	11	0	1	9	11	10.1124	8.0292	0	1.78571	3.75	2.54042
						A	+1	70	111	75	47	217	385	78.6517	81.0219	91.4634	83.9286	90.4167	88.9145
						t	+2	0	0	0	0	0	0	0	0	0	0	0	0
						a	+3	0	1	1	3	0	3	0	0.729927	1.21951	5.35714	0	0.692841
						a	+4	0	0	0	0	0	0	0	0	0	0	0	0
aaaaagtgaatgatgtagccgtcaagttgtcataattggtAacg	tA	71271 (+)	yabI (b0065)	-80	87.5623	g	-3	8	7	0	0	0	0	3.10078	4.4586	0	0	0	0
						g	-2	3	2	0	0	0	0	1.16279	1.27389	0	0	0	0
						t	-1	62	50	1	2	3	0	24.031	31.8471	0.367647	0.83682	2.17391	0
						A	+1	164	86	242	223	122	111	63.5659	54.7771	88.9706	93.3054	88.4058	86.7188
						a	+2	3	8	12	2	4	0	1.16279	5.09554	4.41176	0.83682	2.89855	0
						c	+3	0	1	3	0	0	0	0	0.636943	1.10294	0	0	0
						g	+4	18	3	14	12	9	17	6.97674	1.91083	5.14706	5.02092	6.52174	13.2812
gcgagtagagctaaactcgcaaaagtggtataacaaatatAgtc	tA	3246624 (+)	exuR (b3094)	-28	85.7904	t	-3	6	7	2	1	0	1	0.363857	0.492958	0.159617	0.104384	0	0.0275938
						a	-2	24	27	7	6	2	1	1.45543	1.90141	0.558659	0.626305	0.037743	0.0275938
						t	-1	169	142	26	15	76	69	10.2486	10	2.07502	1.56576	1.43423	1.90397
						A	+1	1328	1118	1129	866	4666	3027	80.5337	78.7324	90.1038	90.3967	88.0543	83.5265
						g	+2	94	100	72	46	524	509	5.70042	7.04225	5.74621	4.80167	9.88866	14.0453
						t	+3	3	3	5	6	20	14	0.181928	0.211268	0.399042	0.626305	0.37743	0.386313
						c	+4	25	23	12	18	11	3	1.51607	1.61972	0.957702	1.87891	0.207586	0.0827815
ctggcttgcaaatgataaaaattatcatatgatattggttAtca	tA	4605777 (+)	yjjZ (b4567)	-27	84.6811	g	-3	0	0	0	0	2	0	0	0	0	0	0.34904	0
						t	-2	4	7	0	1	0	0	0.414508	0.713558	0	0.321543	0	0
						t	-1	420	531	45	43	92	53	43.5233	54.1284	11.7801	13.8264	16.0558	14.0584
						A	+1	536	440	336	263	478	324	55.544	44.8522	87.9581	84.5659	83.4206	85.9416
						t	+2	0	0	0	0	1	0	0	0	0	0	0.17452	0
						c	+3	2	2	0	0	0	0	0.207254	0.203874	0	0	0	0
						a	+4	3	1	1	4	0	0	0.310881	0.101937	0.26178	1.28617	0	0
ttttgtgcgcatttttcagaaatgtagatatttttagattAtgg	tA	2788927 (+)	csiD (b2659)	-58	78.4863	a	-3	1	0	0	1	0	0	0.0917431	0	0	0.0921659	0	0
						t	-2	0	0	0	0	0	0	0	0	0	0	0	0
						t	-1	184	167	3	5	2	2	16.8807	18.3921	0.558659	0.460829	0.0558503	0.10142
						A	+1	739	651	399	861	2703	1607	67.7982	71.696	74.3017	79.3548	75.4817	81.4909
						t	+2	24	24	17	29	92	77	2.20183	2.64317	3.16574	2.67281	2.56911	3.90467
						g	+3	140	66	115	185	773	286	12.844	7.26872	21.4153	17.0507	21.5861	14.503
						g	+4	2	0	3	4	11	0	0.183486	0	0.558659	0.368664	0.307177	0
tatcgtcggcgtaccagacggtgtgtggtatacttacgggGttt	gG	4394092 (-)	queG (b4166)	-25	99.1478	g	-3	0	0	0	0	0	0	0	0	0	0	0	0
						g	-2	0	0	0	0	0	0	0	0	0	0	0	0
						g	-1	8	2	3	5	5	0	6.55738	2.5974	2.6087	5.74713	1.42045	0
						G	+1	103	73	101	75	346	220	84.4262	94.8052	87.8261	86.2069	98.2955	100
						t	+2	1	0	3	1	1	0	0.819672	0	2.6087	1.14943	0.284091	0
						t	+3	7	2	2	2	0	0	5.7377	2.5974	1.73913	2.29885	0	0
						t	+4	3	0	6	4	0	0	2.45902	0	5.21739	4.5977	0	0
ttgcgtcatttgcatcgcgcaggcgacctacacttatcagGcac	gG	842088 (-)	mcbA (b0806)	-32	99.001	c	-3	0	0	0	0	0	0	0	0	0	0	0	0
						a	-2	0	0	0	0	0	0	0	0	0	0	0	0
						g	-1	2	1	1	0	2	1	1.53846	0.529101	0.952381	0	0.671141	0.327869
						G	+1	123	179	101	71	294	303	94.6154	94.709	96.1905	97.2603	98.6577	99.3443
						c	+2	1	2	1	0	2	0	0.769231	1.0582	0.952381	0	0.671141	0
						a	+3	4	6	2	2	0	1	3.07692	3.1746	1.90476	2.73973	0	0.327869
						c	+4	0	1	0	0	0	0	0	0.529101	0	0	0	0
cgggcaaacgcaaaactgcctgatgcgctacgcttatcagGcct	gG	490033 (-)	ybaM (b0466)	238	96.4479	c	-3	0	0	0	1	0	0	0	0	0	0.25	0	0
						a	-2	1	0	0	0	4	3	0.0951475	0	0	0	0.0594796	0.0475436
						g	-1	12	8	12	4	27	9	1.14177	0.770713	1.97044	1	0.401487	0.142631
						G	+1	995	996	581	379	6454	6116	94.6717	95.9538	95.4023	94.75	95.9703	96.9255
						c	+2	34	24	15	14	195	156	3.23501	2.31214	2.46305	3.5	2.89963	2.47227
						c	+3	8	10	1	2	42	25	0.76118	0.963391	0.164204	0.5	0.624535	0.396197
						t	+4	1	0	0	0	3	1	0.0951475	0	0	0	0.0446097	0.0158479
gcaaactggaaaacctggcgtcgtcatctattcttaaaggGcaa	gG	1923206 (-)	sdsR (b4433)	78	96.3725	a	-3	0	1	0	0	3	2	0	0.0199561	0	0	0.0452216	0.0287522
						g	-2	0	2	1	0	2	5	0	0.0399122	0.0251572	0	0.0301477	0.0718804
						g	-1	18	22	12	4	10	9	0.790861	0.439034	0.301887	0.293686	0.150739	0.129385
						G	+1	2161	4871	3800	1301	6332	6768	94.9473	97.2061	95.5975	95.5213	95.4477	97.2973
						c	+2	48	86	48	29	125	132	2.10896	1.71622	1.20755	2.12922	1.88423	1.89764
						a	+3	37	18	99	24	150	33	1.62566	0.35921	2.49057	1.76211	2.26108	0.474411
						a	+4	12	11	15	4	12	7	0.527241	0.219517	0.377358	0.293686	0.180886	0.100633
gtgcgtgactgatctctgctaaaaagtgtagtattgagcgGctc	gG	882763 (-)	deoR (b0840)	-29	96.0914	g	-3	0	0	0	0	1	0	0	0	0	0	0.18622	0
						c	-2	0	0	0	0	1	0	0	0	0	0	0.18622	0
						g	-1	4	7	4	1	4	6	4.7619	6.25	5	1.33333	0.744879	0.818554
						G	+1	80	103	76	71	517	703	95.2381	91.9643	95	94.6667	96.2756	95.9072
						c	+2	0	1	0	2	11	22	0	0.892857	0	2.66667	2.04842	3.00136
						t	+3	0	0	0	0	0	0	0	0	0	0	0	0
						c	+4	0	1	0	1	3	2	0	0.892857	0	1.33333	0.558659	0.272851
agctgcaatggaaacggtaaaagcggctagtatttaaaggGatg	gG	454434 (+)	bolA (b0435)	-38	93.6054	a	-3	0	0	0	0	0	0	0	0	0	0	0	0
						g	-2	1	4	0	0	10	11	0.052687	0.186829	0	0	0.188964	0.495719
						g	-1	40	60	10	11	21	19	2.10748	2.80243	0.88574	0.558092	0.396825	0.856242
						G	+1	1772	1985	1077	1910	4961	2074	93.3614	92.7137	95.3942	96.9051	93.7453	93.4655
						a	+2	71	81	36	35	268	102	3.74078	3.78328	3.18866	1.77575	5.06425	4.59667
						t	+3	3	1	1	3	1	0	0.158061	0.0467071	0.088574	0.152207	0.0188964	0
						g	+4	11	10	5	12	31	13	0.579557	0.467071	0.44287	0.608828	0.58579	0.585849
cgtgttgcgcaatttgtcaacgaaaacaataatgcgtaagGtag	gG	2520783 (-)	gltX (b2400)	-111	92.1958	a	-3	0	0	0	0	0	0	0	0	0	0	0	0
						a	-2	5	4	1	5	9	1	4	2.72109	1.06383	4.5045	1.32548	0.134409
						g	-1	40	28	6	24	46	37	32	19.0476	6.38298	21.6216	6.77467	4.97312
						G	+1	77	108	84	78	615	698	61.6	73.4694	89.3617	70.2703	90.5744	93.8172
						t	+2	0	1	1	0	4	0	0	0.680272	1.06383	0	0.589102	0
						a	+3	3	6	2	3	5	8	2.4	4.08163	2.12766	2.7027	0.736377	1.07527
						g	+4	0	0	0	1	0	0	0	0	0	0.900901	0	0
catcacagcagaacagttagaaagcgtttaaaatcattcgGtca	gG	2719931 (+)	pka (b2584)	-22	87.9906	t	-3	0	0	0	0	0	0	0	0	0	0	0	0
						c	-2	0	0	0	0	0	0	0	0	0	0	0	0
						g	-1	15	6	4	1	0	0	23.8095	9.52381	5.88235	1.75439	0	0
						G	+1	48	52	60	49	122	107	76.1905	82.5397	88.2353	85.9649	91.7293	84.252
						t	+2	0	3	4	3	11	15	0	4.7619	5.88235	5.26316	8.27068	11.811
						c	+3	0	1	0	0	0	1	0	1.5873	0	0	0	0.787402
						a	+4	0	1	0	4	0	4	0	1.5873	0	7.01754	0	3.14961
ccgcctctcatctgtataaatttcgaactacacttaactgGctt	gG	4325766 (-)	yjdN (b4107)	-25	86.3575	c	-3	0	0	0	1	0	1	0	0	0	0.806452	0	0.191571
						t	-2	0	0	0	0	0	0	0	0	0	0	0	0
						g	-1	1	0	1	0	6	4	0.588235	0	1	0	0.879765	0.766284
						G	+1	150	137	87	103	573	463	88.2353	83.5366	87	83.0645	84.0176	88.6973
						c	+2	17	21	10	18	99	48	10	12.8049	10	14.5161	14.5161	9.1954
						t	+3	1	6	2	2	3	6	0.588235	3.65854	2	1.6129	0.439883	1.14943
						t	+4	1	0	0	0	1	0	0.588235	0	0	0	0.146628	0
tggtcattatctgcacagtaaacggtggtatactgtgcagGtct	gG	1765146 (-)	ydiH (b1685)	-24	81.6635	c	-3	0	0	0	0	0	0	0	0	0	0	0	0
						a	-2	3	1	0	0	0	0	0.259291	0.0892857	0	0	0	0
						g	-1	78	12	19	26	2	0	6.74157	1.07143	3.68217	5.72687	0.638978	0
						G	+1	1041	1073	475	415	258	288	89.9741	95.8036	92.0543	91.4097	82.4281	80.8989
						t	+2	25	26	11	11	48	65	2.16076	2.32143	2.13178	2.42291	15.3355	18.2584
						c	+3	7	8	10	2	2	3	0.605013	0.714286	1.93798	0.440529	0.638978	0.842697
						t	+4	3	0	1	0	3	0	0.259291	0	0.193798	0	0.958466	0
cggattgacggatcatccgggtcgctataaggtaaggatgGtct	gG	3639985 (+)	uspA (b3495)	-126	78.5364	a	-3	2	0	1	0	0	0	0.722022	0	0.625	0	0	0
						t	-2	0	3	0	0	5	3	0	0.898204	0	0	0.396825	0.416089
						g	-1	44	69	30	67	236	130	15.8845	20.6587	18.75	27.1255	18.7302	18.0305
						G	+1	217	245	123	173	983	570	78.3394	73.3533	76.875	70.0405	78.0159	79.0569
						t	+2	2	5	2	2	7	7	0.722022	1.49701	1.25	0.809717	0.555556	0.970874
						c	+3	11	11	4	4	29	11	3.97112	3.29341	2.5	1.61943	2.30159	1.52566
						t	+4	1	1	0	1	0	0	0.361011	0.299401	0	0.404858	0	0
attaatcatcgttttgtcgggaagcgagtaaacttaaaggAtat	gA	3586920 (+)	yhhA (b3448)	-23	99.1072	a	-3	0	0	0	0	0	0	0	0	0	0	0	0
						g	-2	0	0	0	0	0	0	0	0	0	0	0	0
						g	-1	0	2	1	0	1	3	0	0.226501	0.25974	0	0.0737463	0.203804
						A	+1	503	876	380	600	1341	1462	99.8016	99.2072	98.7013	97.7199	98.8938	99.3207
						t	+2	1	5	3	11	7	5	0.198413	0.566251	0.779221	1.79153	0.516224	0.339674
						a	+3	0	0	1	3	6	2	0	0	0.25974	0.488599	0.442478	0.13587
						t	+4	0	0	0	0	1	0	0	0	0	0	0.0737463	0
gcctcttttttaatcgcttcccgcctgttacactggatagAtaa	gA	1823492 (+)	cho (b1741)	-23	98.8495	t	-3	0	0	0	0	0	0	0	0	0	0	0	0
						a	-2	3	2	0	0	0	0	1.22449	1.2987	0	0	0	0
						g	-1	4	5	0	0	1	0	1.63265	3.24675	0	0	0.280899	0
						A	+1	237	147	182	133	354	226	96.7347	95.4545	98.3784	99.2537	99.4382	98.2609
						t	+2	0	0	0	1	0	1	0	0	0	0.746269	0	0.434783
						a	+3	0	0	3	0	1	3	0	0	1.62162	0	0.280899	1.30435
						a	+4	1	0	0	0	0	0	0.408163	0	0	0	0	0
aattcgcgccaaagccgctgcacttagctaaactaaaaggAcag	gA	1758864 (-)	ynhG (b1678)	-139	98.0031	a	-3	0	0	0	0	0	0	0	0	0	0	0	0
						g	-2	0	0	0	0	1	0	0	0	0	0	0.574713	0
						g	-1	5	1	4	1	0	1	2.03252	0.507614	1.66667	1.08696	0	0.564972
						A	+1	230	194	231	84	170	174	93.4959	98.4772	96.25	91.3043	97.7011	98.3051
						c	+2	3	1	0	0	3	2	1.21951	0.507614	0	0	1.72414	1.12994
						a	+3	8	0	3	7	0	0	3.25203	0	1.25	7.6087	0	0
						g	+4	0	1	2	0	0	0	0	0.507614	0.833333	0	0	0
gatcaaggcgtcccggacgattcaggagtacaataggcagAtaa	gA	3153529 (+)	yghB (b3009)	-34	97.252	c	-3	0	0	0	0	0	0	0	0	0	0	0	0
						a	-2	0	1	0	0	0	0	0	0.197239	0	0	0	0
						g	-1	14	11	0	0	3	2	3.38983	2.16963	0	0	0.639659	0.233918
						A	+1	382	477	444	277	452	839	92.4939	94.0828	96.9432	93.5811	96.3753	98.1287
						t	+2	4	5	4	1	8	8	0.968523	0.986193	0.873362	0.337838	1.70576	0.935673
						a	+3	10	11	9	17	6	6	2.42131	2.16963	1.96507	5.74324	1.27932	0.701754
						a	+4	3	2	1	1	0	0	0.726392	0.394477	0.218341	0.337838	0	0
gttcccttatcaacgcatcgagaacgtctacccttaaaggAcgt	gA	3149636 (+)	yghA (b3003)	-26	96.7482	a	-3	0	0	0	0	0	0	0	0	0	0	0	0
						g	-2	0	0	0	0	0	0	0	0	0	0	0	0
						g	-1	0	1	1	0	4	1	0	0.150602	0.438596	0	0.959233	0.444444
						A	+1	639	656	225	768	401	219	99.5327	98.7952	98.6842	98.9691	96.1631	97.3333
						c	+2	2	6	1	3	2	0	0.311526	0.903614	0.438596	0.386598	0.479616	0
						g	+3	1	1	1	5	10	5	0.155763	0.150602	0.438596	0.64433	2.39808	2.22222
						t	+4	0	0	0	0	0	0	0	0	0	0	0	0
tgaaccgatcaaaggcgatgtcctgaactatgatgaagtgAtgg	gA	952126 (-)	pflA (b0902)	-1046	95.6145	g	-3	0	0	0	0	0	0	0	0	0	0	0	0
						t	-2	0	1	0	0	0	1	0	0.383142	0	0	0	0.19084
						g	-1	30	59	6	2	26	16	12.4481	22.6054	3.31492	1.55039	3.25	3.05344
						A	+1	207	200	174	126	768	499	85.8921	76.6284	96.1326	97.6744	96	95.229
						t	+2	0	1	0	0	2	1	0	0.383142	0	0	0.25	0.19084
						g	+3	2	0	1	1	4	7	0.829876	0	0.552486	0.775194	0.5	1.33588
						g	+4	2	0	0	0	0	0	0.829876	0	0	0	0	0
gcatgttgaataatattttcaactgagttatcaagatgtgAtta	gA	1237525 (+)	dadA (b1189)	-46	94.184	g	-3	0	0	0	0	0	0	0	0	0	0	0	0
						t	-2	0	0	0	0	0	0	0	0	0	0	0	0
						g	-1	21	28	5	8	15	5	17.3554	18.6667	6.41026	7.69231	6.88073	1.59744
						A	+1	89	116	69	87	201	301	73.5537	77.3333	88.4615	83.6538	92.2018	96.1661
						t	+2	4	3	0	1	0	4	3.30579	2	0	0.961538	0	1.27796
						t	+3	1	3	2	3	2	3	0.826446	2	2.5641	2.88462	0.917431	0.958466
						a	+4	6	0	2	5	0	0	4.95868	0	2.5641	4.80769	0	0
ttaatccagcaataccatgcctgtctgctatgcttttttgAtgc	gA	2578590 (+)	talA (b2464)	-76	93.0404	t	-3	0	0	0	0	0	0	0	0	0	0	0	0
						t	-2	0	0	0	0	0	0	0	0	0	0	0	0
						g	-1	2	0	0	0	2	8	3.1746	0	0	0	0.716846	1.73913
						A	+1	58	93	62	131	262	424	92.0635	97.8947	92.5373	90.3448	93.9068	92.1739
						t	+2	1	0	1	0	0	1	1.5873	0	1.49254	0	0	0.217391
						g	+3	2	2	4	12	15	24	3.1746	2.10526	5.97015	8.27586	5.37634	5.21739
						c	+4	0	0	0	2	0	3	0	0	0	1.37931	0	0.652174
aaatgcttgctatccccgaagggcgggttactatcgactgAata	gA	2634197 (+)	xseA (b2509)	-35	87.0242	c	-3	0	0	0	0	0	0	0	0	0	0	0	0
						t	-2	0	0	0	0	0	0	0	0	0	0	0	0
						g	-1	16	11	1	5	2	1	1.75055	1.27907	0.109649	0.643501	0.0854701	0.105485
						A	+1	761	707	775	694	2024	830	83.2604	82.2093	84.9781	89.3179	86.4957	87.5527
						a	+2	129	136	131	75	303	112	14.1138	15.814	14.364	9.65251	12.9487	11.8143
						t	+3	4	0	2	0	9	3	0.437637	0	0.219298	0	0.384615	0.316456
						a	+4	4	6	3	3	2	2	0.437637	0.697674	0.328947	0.3861	0.0854701	0.21097
aatatctttctcattgagatgaaaattaaggtaagcgaggAaac	gA	1622615 (+)	yneM (b4599)	-31	82.8984	a	-3	2	38	20	10	0	1	0.0826788	0.964222	1.26502	0.844595	0	1.35135
						g	-2	11	69	24	8	1	1	0.454733	1.75082	1.51803	0.675676	1.72414	1.35135
						g	-1	51	119	31	27	1	2	2.10831	3.01954	1.96078	2.28041	1.72414	2.7027
						A	+1	2144	3522	880	663	46	64	88.6317	89.3682	55.661	55.9966	79.3103	86.4865
						a	+2	192	170	525	360	8	5	7.93716	4.31363	33.2068	30.4054	13.7931	6.75676
						a	+3	16	13	11	10	0	1	0.66143	0.329866	0.695762	0.844595	0	1.35135
						c	+4	3	10	90	106	2	0	0.124018	0.253743	5.6926	8.9527	3.44828	0
gttgcaggcggattcgcgtccagactgctatattgaagtgAaat	gA	161078 (-)	sfsA (b0146)	408	80.9351	g	-3	0	1	0	0	0	0	0	0.278552	0	0	0	0
						t	-2	8	3	0	1	0	0	2.30548	0.835655	0	1.1236	0	0
						g	-1	45	57	8	8	34	6	12.9683	15.8774	11.7647	8.98876	8.78553	3.125
						A	+1	243	260	53	72	312	156	70.0288	72.4234	77.9412	80.8989	80.6202	81.25
						a	+2	31	19	5	3	37	27	8.93372	5.29248	7.35294	3.37079	9.56072	14.0625
						a	+3	19	17	2	3	2	3	5.4755	4.73538	2.94118	3.37079	0.516796	1.5625
						t	+4	1	2	0	2	2	0	0.288184	0.557103	0	2.24719	0.516796	0
aggctttacactttatgcttccggctcgtatgttgtgtggAatt	gA	366343 (-)	lacZ (b0344)	-38	75.0276	t	-3	83	51	3	1	0	0	2.71331	1.21198	0.114987	0.00739864	0	0
						g	-2	38	4	5	7	0	3	1.24224	0.095057	0.191644	0.0517905	0	0.060423
						g	-1	347	168	19	91	15	3	11.3436	3.9924	0.728248	0.673276	0.389307	0.060423
						A	+1	1976	3252	1521	9187	2901	3712	64.5963	77.2814	58.2982	67.9713	75.292	74.7633
						a	+2	513	637	476	1684	805	1122	16.7702	15.1378	18.2445	12.4593	20.8928	22.5982
						t	+3	30	36	152	903	30	25	0.980713	0.855513	5.82599	6.68097	0.778614	0.503525
						t	+4	72	60	433	1643	102	100	2.35371	1.42586	16.5964	12.156	2.64729	2.0141
gagaattgactccggagtgtacaattattacaatccggccTctt	cT	3884240 (+)	rpmH (b3703)	-96	96.8443	g	-3	0	0	0	0	0	0	0	0	0	0	0	0
						c	-2	0	1	0	0	0	0	0	0.301205	0	0	0	0
						c	-1	13	17	14	10	0	5	5	5.12048	4.87805	4.60829	0	1.40449
						T	+1	207	256	223	171	140	341	79.6154	77.1084	77.7003	78.8018	97.9021	95.7865
						c	+2	27	38	38	23	2	6	10.3846	11.4458	13.2404	10.5991	1.3986	1.68539
						t	+3	9	18	3	9	1	2	3.46154	5.42169	1.0453	4.14747	0.699301	0.561798
						t	+4	4	2	9	4	0	2	1.53846	0.60241	3.13589	1.84332	0	0.561798
acttgcgggaaattcgataaatagcacatatgattaaaacTcag	cT	4439310 (-)	ytfJ (b4216)	-48	96.5523	a	-3	0	0	0	1	2	2	0	0	0	0.0770416	0.0159388	0.0128156
						a	-2	0	0	9	4	5	9	0	0	0.361736	0.308166	0.039847	0.0576701
						c	-1	9	18	35	40	48	19	0.728155	1.30246	1.40675	3.08166	0.382531	0.121748
						T	+1	1164	1312	2319	1159	12010	15199	94.1748	94.9349	93.2074	89.2912	95.7125	97.392
						c	+2	25	39	49	26	239	196	2.02265	2.822	1.96945	2.00308	1.90469	1.25593
						a	+3	38	13	76	68	244	181	3.07443	0.940666	3.05466	5.23883	1.94453	1.15981
						g	+4	0	0	0	0	0	0	0	0	0	0	0	0
tcgcgaagagtttcccattaatttttgatatatttaaaacTtag	cT	850417 (+)	ompX (b0814)	-33	96.4612	a	-3	0	0	1	0	0	0	0	0	0.543478	0	0	0
						a	-2	0	2	0	0	0	0	0	0.201207	0	0	0	0
						c	-1	30	44	0	2	0	0	3.44037	4.42656	0	1.01523	0	0
						T	+1	754	852	169	169	494	498	86.4679	85.7143	91.8478	85.7868	93.9163	99.006
						t	+2	71	78	9	19	29	5	8.1422	7.84708	4.8913	9.64467	5.51331	0.994036
						a	+3	17	18	5	7	3	0	1.94954	1.81087	2.71739	3.5533	0.570342	0
						g	+4	0	0	0	0	0	0	0	0	0	0	0	0
tgactttctctgcccgtatcttaaggtctatgattgatacTggt	cT	2815066 (-)	luxS (b2687)	-333	93.9469	t	-3	0	0	0	0	0	1	0	0	0	0	0	0.0628931
						a	-2	0	0	0	2	0	4	0	0	0	1.81818	0	0.251572
						c	-1	0	1	1	0	3	3	0	0.473934	1.0989	0	0.151899	0.188679
						T	+1	124	202	84	104	1839	1507	94.6565	95.7346	92.3077	94.5455	93.1139	94.7799
						g	+2	7	7	5	4	122	71	5.34351	3.31754	5.49451	3.63636	6.17722	4.46541
						g	+3	0	1	1	0	11	4	0	0.473934	1.0989	0	0.556962	0.251572
						t	+4	0	0	0	0	0	0	0	0	0	0	0	0
cgctcaagctaaccccgccattatcaactatgcttttctcTtaa	cT	2219523 (-)	osmF (b2131)	-42	91.9664	c	-3	0	0	0	0	0	0	0	0	0	0	0	0
						t	-2	0	1	0	0	0	0	0	0.110254	0	0	0	0
						c	-1	12	13	6	2	1	1	1.03359	1.4333	0.533333	0.219058	0.454545	0.310559
						T	+1	908	734	887	546	199	301	78.2084	80.9261	78.8444	59.8028	90.4545	93.4783
						t	+2	68	43	66	81	6	6	5.85702	4.7409	5.86667	8.87185	2.72727	1.86335
						a	+3	170	106	159	274	14	13	14.6425	11.6869	14.1333	30.011	6.36364	4.03727
						a	+4	3	10	7	10	0	1	0.258398	1.10254	0.622222	1.09529	0	0.310559
aaaagtatctctgatacggaccggcatgtaagataggtgcTggc	cT	1991649 (-)	yecA (b1908)	-30	90.987	t	-3	0	0	0	0	0	0	0	0	0	0	0	0
						g	-2	1	0	0	2	7	4	0.649351	0	0	2.77778	2.34114	1.5748
						c	-1	3	0	0	1	3	2	1.94805	0	0	1.38889	1.00334	0.787402
						T	+1	144	119	50	67	271	232	93.5065	97.541	94.3396	93.0556	90.6355	91.3386
						g	+2	5	3	3	2	16	13	3.24675	2.45902	5.66038	2.77778	5.35117	5.11811
						g	+3	1	0	0	0	1	3	0.649351	0	0	0	0.334448	1.1811
						c	+4	0	0	0	0	1	0	0	0	0	0	0.334448	0
acctcaatgaaaatgataattgttatgctaaagtagccacTctg	cT	490859 (+)	ybaN (b0468)	-23	87.883	c	-3	0	0	0	0	0	0	0	0	0	0	0	0
						a	-2	0	0	0	1	0	0	0	0	0	1.23457	0	0
						c	-1	13	15	21	10	7	15	12.381	12.5	13.2075	12.3457	3.18182	5.90551
						T	+1	88	97	120	59	197	219	83.8095	80.8333	75.4717	72.8395	89.5455	86.2205
						c	+2	4	3	7	8	1	12	3.80952	2.5	4.40252	9.87654	0.454545	4.72441
						t	+3	0	0	0	1	1	0	0	0	0	1.23457	0.454545	0
						g	+4	0	5	11	2	14	8	0	4.16667	6.91824	2.46914	6.36364	3.14961
aaagttttacccaaagaagtgtggctgatatgctgcccgcTact	cT	4428907 (+)	fklB (b4207)	-28	82.9365	c	-3	0	0	0	0	0	0	0	0	0	0	0	0
						g	-2	0	0	0	0	0	0	0	0	0	0	0	0
						c	-1	1	1	0	0	0	1	0.130548	0.204918	0	0	0	1.19048
						T	+1	412	259	217	202	104	70	53.7859	53.0738	56.2176	41.6495	82.5397	83.3333
						a	+2	343	222	164	274	22	13	44.7781	45.4918	42.487	56.4948	17.4603	15.4762
						c	+3	5	1	2	1	0	0	0.652742	0.204918	0.518135	0.206186	0	0
						t	+4	5	5	3	8	0	0	0.652742	1.02459	0.777202	1.64948	0	0
gtgcgttccggtcagcgtatttatgctccacaatgtgatcTgat	cT	1225647 (-)	minD (b1175)	-286	82.5463	a	-3	0	2	1	0	0	0	0	1.43885	0.970874	0	0	0
						t	-2	0	0	0	0	0	0	0	0	0	0	0	0
						c	-1	4	5	2	1	9	4	2.03046	3.59712	1.94175	0.632911	2.01342	1.60643
						T	+1	154	116	76	106	352	215	78.1726	83.4532	73.7864	67.0886	78.7472	86.3454
						g	+2	34	14	21	46	86	30	17.2589	10.0719	20.3883	29.1139	19.2394	12.0482
						a	+3	2	0	1	3	0	0	1.01523	0	0.970874	1.89873	0	0
						t	+4	3	2	2	2	0	0	1.52284	1.43885	1.94175	1.26582	0	0
ccgtcttgtcatttttacaagctcctgattcaatattgacGttt	cG	220022 (-)	rcsF (b0196)	-27	100	g	-3	0	0	0	0	0	0	0	0	0	0	0	0
						a	-2	0	1	0	0	0	0	0	1.33333	0	0	0	0
						c	-1	0	1	1	0	0	0	0	1.33333	1.72414	0	0	0
						G	+1	88	67	54	84	93	86	94.6237	89.3333	93.1034	93.3333	100	100
						t	+2	0	0	0	1	0	0	0	0	0	1.11111	0	0
						t	+3	5	6	3	5	0	0	5.37634	8	5.17241	5.55556	0	0
						t	+4	0	0	0	0	0	0	0	0	0	0	0	0
tcagaatagacaaaaactctgagtgtaataatgtagcctcGtgt	cG	3888411 (+)	tnaC (b3707)	-24	100	c	-3	0	0	0	0	0	0	0	0	0	0	0	0
						t	-2	0	0	0	0	0	0	0	0	0	0	0	0
						c	-1	1	0	0	0	0	0	0.462963	0	0	0	0	0
						G	+1	214	206	293	454	168	58	99.0741	100	99.322	99.1266	100	100
						t	+2	0	0	2	2	0	0	0	0	0.677966	0.436681	0	0
						g	+3	1	0	0	2	0	0	0.462963	0	0	0.436681	0	0
						t	+4	0	0	0	0	0	0	0	0	0	0	0	0
tgtcaaaacaaaaccttcactcgcaactagaataactcccGcta	cG	2313084 (+)	micF (b4439)	0	99.5591	c	-3	0	0	0	0	1	4	0	0	0	0	0.000312412	0.00106089
						c	-2	19	18	12	2	11	22	0.0226239	0.0327231	0.0123014	0.00513703	0.00343653	0.00583491
						c	-1	271	377	316	134	550	683	0.322688	0.685367	0.323936	0.344181	0.171827	0.181147
						G	+1	83146	54221	96582	38278	318689	375367	99.0045	98.5711	99.0077	98.3176	99.5623	99.556
						c	+2	325	217	290	199	663	759	0.386988	0.394495	0.297283	0.511135	0.207129	0.201304
						t	+3	80	120	230	75	135	177	0.0952585	0.218154	0.235777	0.192639	0.0421756	0.0469445
						a	+4	141	54	120	245	41	29	0.167893	0.0981693	0.123014	0.629286	0.0128089	0.00769147
ccggttcaaacatcatgggattctgtggtaaacttctcgcGatt	cG	2618805 (-)	hda (b2496)	-29	99.5536	c	-3	0	0	0	0	0	0	0	0	0	0	0	0
						g	-2	0	0	0	0	0	0	0	0	0	0	0	0
						c	-1	0	0	1	0	0	1	0	0	1.14943	0	0	0.892857
						G	+1	71	56	84	102	134	111	95.9459	98.2456	96.5517	95.3271	100	99.1071
						a	+2	0	0	0	0	0	0	0	0	0	0	0	0
						t	+3	2	0	0	0	0	0	2.7027	0	0	0	0	0
						t	+4	1	1	2	5	0	0	1.35135	1.75439	2.29885	4.6729	0	0
cctgacgcatgtttgcagcctgaatcgtaaactctctatcGttg	cG	4105785 (+)	cpxP (b4484)	-35	99.4564	a	-3	0	0	0	0	0	0	0	0	0	0	0	0
						t	-2	0	1	0	0	1	0	0	0.0502765	0	0	0.00735024	0
						c	-1	270	176	55	41	41	32	7.82155	8.84867	1.15473	1.02321	0.30136	0.486692
						G	+1	3171	1808	4691	3938	13544	6533	91.8598	90.8999	98.4883	98.278	99.5516	99.3612
						t	+2	3	0	11	7	10	6	0.0869061	0	0.230947	0.174694	0.0735024	0.0912548
						t	+3	5	3	6	11	6	2	0.144844	0.15083	0.125971	0.27452	0.0441014	0.0304183
						g	+4	3	1	0	10	3	2	0.0869061	0.0502765	0	0.249563	0.0220507	0.0304183
tacgcccagcatcgatcccgcccttgcctatacttagagcGttg	cG	1244678 (+)	ymgE (b1195)	-50	99.2509	a	-3	0	0	0	0	0	0	0	0	0	0	0	0
						g	-2	0	0	0	0	0	0	0	0	0	0	0	0
						c	-1	0	0	0	0	0	0	0	0	0	0	0	0
						G	+1	244	212	405	319	2315	2901	99.187	99.0654	99.2647	98.4568	99.3562	99.1456
						t	+2	2	1	2	3	9	19	0.813008	0.46729	0.490196	0.925926	0.386266	0.649351
						t	+3	0	1	1	2	1	5	0	0.46729	0.245098	0.617284	0.0429185	0.170882
						g	+4	0	0	0	0	5	1	0	0	0	0	0.214592	0.0341763
cagaatagcggaacacatagccggtgctatacttaatctcGtta	cG	848950 (-)	dps (b0812)	-39	99.148	c	-3	0	0	0	0	0	2	0	0	0	0	0	0.0424719
						t	-2	3	6	5	6	1	8	0.155199	0.234192	0.31407	0.143027	0.0142796	0.169887
						c	-1	15	21	3	15	18	9	0.775996	0.819672	0.188442	0.357569	0.257033	0.191123
						G	+1	1891	2500	1567	4088	6961	4657	97.8272	97.58	98.4296	97.4493	99.4003	98.8957
						t	+2	10	22	8	12	19	20	0.517331	0.858704	0.502513	0.286055	0.271312	0.424719
						t	+3	4	8	3	13	1	2	0.206932	0.312256	0.188442	0.309893	0.0142796	0.0424719
						a	+4	10	5	6	61	3	11	0.517331	0.19516	0.376884	1.45411	0.0428388	0.233595
ttcctctgcacgctttttcgatgtcacctatccttagagcGagg	cG	1755600 (+)	pykF (b1676)	-98	98.9654	a	-3	0	0	0	0	0	0	0	0	0	0	0	0
						g	-2	0	0	0	0	0	0	0	0	0	0	0	0
						c	-1	0	0	0	0	0	0	0	0	0	0	0	0
						G	+1	112	113	97	188	1263	1147	100	98.2609	100	97.9167	99.1366	98.7941
						a	+2	0	1	0	4	9	11	0	0.869565	0	2.08333	0.706436	0.947459
						g	+3	0	0	0	0	0	0	0	0	0	0	0	0
						g	+4	0	1	0	0	2	3	0	0.869565	0	0	0.156986	0.258398
ttacaggcagaaatgcgtgatgtgtgccacacttgttgacGtta	cG	475306 (+)	ybaY (b0453)	-73	98.6434	g	-3	0	0	0	0	0	0	0	0	0	0	0	0
						a	-2	42	45	21	27	14	14	4.22961	5.29412	4.0856	4.41176	0.28073	0.312361
						c	-1	4	3	0	2	11	2	0.40282	0.352941	0	0.326797	0.220573	0.0446229
						G	+1	930	799	481	563	4914	4426	93.6556	94	93.5798	91.9935	98.5362	98.7506
						t	+2	9	1	6	3	25	28	0.906344	0.117647	1.16732	0.490196	0.501303	0.624721
						t	+3	3	1	3	1	16	4	0.302115	0.117647	0.583658	0.163399	0.320834	0.0892459
						a	+4	5	1	3	16	7	8	0.503525	0.117647	0.583658	2.61438	0.140365	0.178492
catcccttccccctccgtcagatgaactaaacttgttaccGtta	cG	911076 (-)	poxB (b0871)	-27	98.5956	a	-3	2	0	0	0	0	0	0.421053	0	0	0	0	0
						c	-2	0	0	0	0	0	0	0	0	0	0	0	0
						c	-1	12	6	5	12	19	17	2.52632	0.97561	1.38122	2.24299	1.01064	0.967008
						G	+1	450	604	354	521	1855	1732	94.7368	98.2114	97.7901	97.3832	98.6702	98.521
						t	+2	5	3	3	1	4	7	1.05263	0.487805	0.828729	0.186916	0.212766	0.39818
						t	+3	1	2	0	0	1	2	0.210526	0.325203	0	0	0.0531915	0.113766
						a	+4	5	0	0	1	1	0	1.05263	0	0	0.186916	0.0531915	0
ccaattgtaatgataaccattctcatattaatatgactacGtga	cG	4518263 (-)	fecI (b4293)	-28	98.4413	t	-3	0	0	0	0	0	0	0	0	0	0	0	0
						a	-2	0	2	0	0	1	1	0	0.27894	0	0	0.0475737	0.0938967
						c	-1	9	7	1	1	11	2	0.996678	0.97629	0.185185	0.212314	0.523311	0.187793
						G	+1	870	690	534	461	2072	1047	96.3455	96.2343	98.8889	97.8769	98.5728	98.3099
						t	+2	10	7	1	1	14	10	1.10742	0.97629	0.185185	0.212314	0.666032	0.938967
						g	+3	14	11	2	6	4	5	1.55039	1.53417	0.37037	1.27389	0.190295	0.469484
						a	+4	0	0	2	2	0	0	0	0	0.37037	0.424628	0	0
aatttgtactttcccgtctcctctgttcataattcaaaccGtaa	cG	2872975 (-)	ftsB (b2748)	-155	98.0769	a	-3	0	0	0	0	0	0	0	0	0	0	0	0
						c	-2	0	0	0	0	1	0	0	0	0	0	0.549451	0
						c	-1	1	0	5	1	4	0	1.35135	0	7.04225	1.88679	2.1978	0
						G	+1	72	55	64	51	175	74	97.2973	98.2143	90.1408	96.2264	96.1538	100
						t	+2	1	1	1	0	0	0	1.35135	1.78571	1.40845	0	0	0
						a	+3	0	0	1	1	2	0	0	0	1.40845	1.88679	1.0989	0
						a	+4	0	0	0	0	0	0	0	0	0	0	0	0
atcactggctggcacgaaccctgcaatctacatttacagcGcaa	cG	1832039 (-)	astC (b1748)	-57	98.0562	a	-3	0	0	0	0	0	2	0	0	0	0	0	0.120846
						g	-2	0	0	0	0	1	0	0	0	0	0	0.0530504	0
						c	-1	1	2	1	0	4	4	0.162602	0.201816	0.348432	0	0.212202	0.241692
						G	+1	601	972	279	487	1855	1617	97.7236	98.0827	97.2125	96.0552	98.4085	97.7039
						c	+2	8	11	3	5	21	23	1.30081	1.10999	1.0453	0.986193	1.11406	1.38973
						a	+3	5	5	4	15	4	9	0.813008	0.504541	1.39373	2.95858	0.212202	0.543807
						a	+4	0	1	0	0	0	0	0	0.100908	0	0	0	0
aacactagcgtagagatgacgagtacgttagtctctgaccGttt	cG	57156 (-)	lptD (b0054)	-47	98.0419	a	-3	0	0	0	0	0	0	0	0	0	0	0	0
						c	-2	0	1	0	0	1	0	0	1.13636	0	0	0.127551	0
						c	-1	1	1	3	1	6	3	0.666667	1.13636	5.08475	0.787402	0.765306	1.03806
						G	+1	144	77	49	123	775	281	96	87.5	83.0508	96.8504	98.852	97.2318
						t	+2	1	2	3	2	1	1	0.666667	2.27273	5.08475	1.5748	0.127551	0.346021
						t	+3	2	5	3	1	1	4	1.33333	5.68182	5.08475	0.787402	0.127551	1.38408
						t	+4	2	2	1	0	0	0	1.33333	2.27273	1.69492	0	0	0
aatattctcaacataaaaaactttgtgtaatacttgtaacGcta	cG	1757383 (+)	lpp (b1677)	-38	97.7269	a	-3	1	3	0	7	2	1	0.0566893	0.135074	0	0.204082	0.0256345	0.015328
						a	-2	0	2	0	3	0	0	0	0.0900495	0	0.0874636	0	0
						c	-1	13	15	0	2	1	0	0.736961	0.675371	0	0.058309	0.0128172	0
						G	+1	1503	1851	1265	3068	7653	6352	85.2041	83.3408	90.2282	89.4461	98.0902	97.3636
						c	+2	127	209	76	153	44	65	7.19955	9.41018	5.42083	4.46064	0.563958	0.996321
						t	+3	67	83	29	65	84	83	3.79819	3.73706	2.06847	1.89504	1.07665	1.27223
						a	+4	53	58	32	132	18	23	3.00454	2.61144	2.28245	3.8484	0.23071	0.352544
gaaaggccagacggcgtactcttccgttattctgggtaacGtgg	cG	3610408 (+)	dcrB (b3472)	453	97.4372	a	-3	4	1	3	3	0	0	5.6338	1.1236	1.57895	2.4	0	0
						a	-2	2	6	5	2	18	25	2.8169	6.74157	2.63158	1.6	1.98238	2.11149
						c	-1	0	1	3	0	0	1	0	1.1236	1.57895	0	0	0.0844595
						G	+1	64	79	174	116	886	1152	90.1408	88.764	91.5789	92.8	97.5771	97.2973
						t	+2	1	1	2	1	4	5	1.40845	1.1236	1.05263	0.8	0.440529	0.422297
						g	+3	0	1	3	3	0	1	0	1.1236	1.57895	2.4	0	0.0844595
						g	+4	0	0	0	0	0	0	0	0	0	0	0	0
gctctcgacgccgccctctgtgctgcctattatttatggcGgtg	cG	1441023 (+)	ydbJ (b4529)	-35	97.3429	g	-3	0	0	0	0	0	0	0	0	0	0	0	0
						g	-2	4	2	3	1	20	18	0.70922	0.444444	0.672646	0.277778	0.73692	0.383713
						c	-1	58	36	28	29	44	30	10.2837	8	6.27803	8.05556	1.62122	0.639522
						G	+1	494	386	401	326	2623	4599	87.5887	85.7778	89.9103	90.5556	96.647	98.0388
						g	+2	4	8	9	0	22	42	0.70922	1.77778	2.01794	0	0.810612	0.895331
						t	+3	3	18	5	2	1	1	0.531915	4	1.12108	0.555556	0.036846	0.0213174
						g	+4	1	0	0	2	4	1	0.177305	0	0	0.555556	0.147384	0.0213174
catcttgctataacaaggcttgcagtggaataatgaggccGttt	cG	1144728 (-)	rne (b1084)	-361	97.0543	g	-3	0	0	0	0	0	0	0	0	0	0	0	0
						c	-2	0	1	0	0	2	0	0	0.641026	0	0	0.175439	0
						c	-1	5	4	2	5	33	16	3.62319	2.5641	1.72414	3.4965	2.89474	1.12123
						G	+1	131	148	113	135	1100	1393	94.9275	94.8718	97.4138	94.4056	96.4912	97.6174
						t	+2	0	3	1	3	2	7	0	1.92308	0.862069	2.0979	0.175439	0.49054
						t	+3	1	0	0	0	3	1	0.724638	0	0	0	0.263158	0.0700771
						t	+4	1	0	0	0	0	10	0.724638	0	0	0	0	0.700771
ttaacaccaactggcaaaattttgtcctaaacttgatctcGacg	cG	1862526 (+)	gapA (b1779)	-245	96.9847	c	-3	0	0	0	0	0	0	0	0	0	0	0	0
						t	-2	0	0	0	0	0	0	0	0	0	0	0	0
						c	-1	2	11	1	0	0	0	1.8018	12.9412	0.75188	0	0	0
						G	+1	105	72	127	57	188	73	94.5946	84.7059	95.4887	78.0822	97.9167	96.0526
						a	+2	1	0	4	3	2	1	0.900901	0	3.00752	4.10959	1.04167	1.31579
						c	+3	0	2	0	1	0	0	0	2.35294	0	1.36986	0	0
						g	+4	3	0	1	12	2	2	2.7027	0	0.75188	16.4384	1.04167	2.63158
atcacatacagctgcatttattaaggttatcatccgtttcGctg	cG	2167114 (+)	cyaR (b4438)	0	95.8954	t	-3	0	1	1	1	0	0	0	0.0147384	0.00334225	0.00839067	0	0
						t	-2	38	42	55	19	215	228	0.54309	0.619013	0.183824	0.159423	0.382311	0.450335
						c	-1	334	260	1028	395	1599	1268	4.77347	3.83198	3.43583	3.31431	2.84332	2.50449
						G	+1	6475	6299	28354	11288	53943	48538	92.5397	92.8371	94.766	94.7139	95.9208	95.87
						c	+2	108	119	307	131	361	475	1.54352	1.75387	1.02607	1.09918	0.641926	0.938197
						t	+3	26	31	84	42	71	83	0.371588	0.45689	0.280749	0.352408	0.126251	0.163938
						g	+4	16	33	91	42	48	37	0.228669	0.486367	0.304144	0.352408	0.0853531	0.0730806
aatagttggaattttgtaaatctcccgttaccctgatagcGgac	cG	985744 (-)	aspC (b0928)	-35	95.4243	a	-3	0	0	0	0	0	0	0	0	0	0	0	0
						g	-2	0	0	0	0	0	0	0	0	0	0	0	0
						c	-1	0	2	0	0	5	0	0	1	0	0	0.718391	0
						G	+1	184	182	105	207	656	227	83.6364	91	88.9831	88.4615	94.2529	96.5957
						g	+2	34	13	11	26	35	7	15.4545	6.5	9.32203	11.1111	5.02874	2.97872
						a	+3	1	2	1	0	0	0	0.454545	1	0.847458	0	0	0
						c	+4	1	1	1	1	0	1	0.454545	0.5	0.847458	0.42735	0	0.425532
taaggcttgaaaagttcatttccagacccatttttacatcGtag	cG	3867518 (-)	ibpA (b3687)	-96	92.6716	a	-3	0	1	2	0	1	0	0	1.36986	0.178412	0	0.166113	0
						t	-2	1	0	0	0	0	0	0.60241	0	0	0	0	0
						c	-1	24	26	9	29	2	1	14.4578	35.6164	0.802855	1.35831	0.332226	0.555556
						G	+1	137	38	1089	2054	584	159	82.5301	52.0548	97.1454	96.2061	97.01	88.3333
						t	+2	1	3	12	15	5	7	0.60241	4.10959	1.07047	0.702576	0.830565	3.88889
						a	+3	3	5	9	37	10	13	1.80723	6.84932	0.802855	1.73302	1.66113	7.22222
						g	+4	0	0	0	0	0	0	0	0	0	0	0	0
cggggtgacaagggcgcgcaaaccctctatactgcgcgccGaag	cG	3270592 (-)	rnpB (b3123)	0	92.076	g	-3	0	2	0	0	8	10	0	0.0263054	0	0	0.0136757	0.0130504
						c	-2	2	2	6	1	14	26	0.0223639	0.0263054	0.0712251	0.0488759	0.0239324	0.033931
						c	-1	1265	1127	1476	228	3967	5943	14.1451	14.8231	17.5214	11.1437	6.78143	7.75585
						G	+1	7606	6412	6854	1782	54104	70238	85.0498	84.3351	81.3628	87.0968	92.4886	91.6634
						a	+2	51	36	68	32	322	365	0.570278	0.473497	0.807217	1.56403	0.550446	0.47634
						a	+3	8	8	13	2	7	2	0.0894554	0.105222	0.154321	0.0977517	0.0119662	0.00261008
						g	+4	11	16	7	1	76	42	0.123001	0.210443	0.0830959	0.0488759	0.129919	0.0548117
gtttaacattcattgagaaaactgatgctactgtgtcaacGatt	cG	1622914 (-)	mgrR (b4698)	0	91.8782	a	-3	0	1	0	1	0	0	0	0.584795	0	0.518135	0	0
						a	-2	0	0	0	0	0	1	0	0	0	0	0	0.102249
						c	-1	0	0	1	0	3	0	0	0	0.283286	0	0.294406	0
						G	+1	184	162	343	186	941	894	93.401	94.7368	97.1671	96.3731	92.3454	91.411
						a	+2	10	6	5	2	63	64	5.07614	3.50877	1.41643	1.03627	6.18253	6.54397
						t	+3	2	0	3	2	0	0	1.01523	0	0.849858	1.03627	0	0
						t	+4	1	2	1	2	12	19	0.507614	1.16959	0.283286	1.03627	1.17763	1.94274
actgtatattcattcaggtcaatttgtgtcataattaaccGttt	cG	4273933 (-)	uvrA (b4058)	-62	88.8872	a	-3	1	0	0	0	1	1	0.209205	0	0	0	0.0630915	0.0530786
						c	-2	0	2	0	0	0	0	0	0.45977	0	0	0	0
						c	-1	6	1	0	0	4	2	1.25523	0.229885	0	0	0.252366	0.106157
						G	+1	326	334	101	114	1385	1703	68.2008	76.7816	74.2647	81.4286	87.3817	90.3928
						t	+2	43	35	13	11	82	83	8.99582	8.04598	9.55882	7.85714	5.1735	4.40552
						t	+3	102	63	22	14	106	85	21.3389	14.4828	16.1765	10	6.6877	4.51168
						t	+4	0	0	0	1	7	10	0	0	0	0.714286	0.44164	0.530786
tgttgcgtgctgtttactcaattgcgatatactgttgcccGttt	cG	3149495 (-)	yqhA (b3002)	-24	87.5182	c	-3	0	0	0	0	0	0	0	0	0	0	0	0
						c	-2	0	8	0	1	0	0	0	3.77358	0	0.578035	0	0
						c	-1	39	44	12	43	130	211	27.6596	20.7547	15.1899	24.8555	15.1163	9.75497
						G	+1	98	154	64	127	730	1950	69.5035	72.6415	81.0127	73.4104	84.8837	90.1526
						t	+2	1	1	1	0	0	1	0.70922	0.471698	1.26582	0	0	0.0462321
						t	+3	3	5	2	2	0	1	2.12766	2.35849	2.53165	1.15607	0	0.0462321
						t	+4	0	0	0	0	0	0	0	0	0	0	0	0
tgttaaaacggcgggttagctttatgagattattcttatcGccc	cG	1764768 (-)	rydB (b4430)	12	86.6164	a	-3	1	2	0	0	1	4	0.361011	0.749064	0	0	0.044603	0.0896258
						t	-2	0	2	0	0	2	4	0	0.749064	0	0	0.0892061	0.0896258
						c	-1	103	106	88	70	181	549	37.1841	39.7004	28.479	37.8378	8.07315	12.3011
						G	+1	172	154	214	115	1988	3774	62.0939	57.6779	69.2557	62.1622	88.6708	84.562
						c	+2	1	3	6	0	49	115	0.361011	1.1236	1.94175	0	2.18555	2.57674
						c	+3	0	0	1	0	20	17	0	0	0.323625	0	0.892061	0.38091
						c	+4	0	0	0	0	1	0	0	0	0	0	0.044603	0
gggcttgccagcctttttttgtctcgctaagttagatggcGgat	cG	461332 (+)	hupB (b0440)	-119	80.5716	g	-3	0	0	0	0	11	16	0	0	0	0	0.82397	1.36986
						g	-2	6	7	15	15	67	71	5.94059	8.86076	4.04313	2.62697	5.01873	6.07877
						c	-1	5	6	37	59	104	57	4.9505	7.59494	9.97305	10.3327	7.79026	4.88014
						G	+1	89	65	303	478	1062	953	88.1188	82.2785	81.6712	83.7128	79.5506	81.5925
						g	+2	1	1	16	18	90	71	0.990099	1.26582	4.31267	3.15236	6.74157	6.07877
						a	+3	0	0	0	1	0	0	0	0	0	0.175131	0	0
						t	+4	0	0	0	0	1	0	0	0	0	0	0.0749064	0
ttttcggcacatttctccccagagtgttataattgcggtcGcag	cG	926684 (-)	infA (b0884)	-241	76.3888	g	-3	0	0	0	0	1	0	0	0	0	0	0.0618429	0
						t	-2	2	0	1	2	8	0	0.615385	0	0.245098	0.490196	0.494743	0
						c	-1	104	87	111	95	364	296	32	28.7129	27.2059	23.2843	22.5108	21.0676
						G	+1	209	211	279	291	1224	1083	64.3077	69.637	68.3824	71.3235	75.6957	77.0819
						c	+2	1	0	5	2	14	9	0.307692	0	1.22549	0.490196	0.865801	0.640569
						a	+3	8	5	12	18	6	17	2.46154	1.65017	2.94118	4.41176	0.371058	1.20996
						g	+4	1	0	0	0	0	0	0.307692	0	0	0	0	0
ttcagttttccttcatcatatttcaggctaaggtgatcgcCtta	cC	3717287 (+)	ghrB (b3553)	-23	83.7214	c	-3	0	0	0	0	0	0	0	0	0	0	0	0
						g	-2	0	0	0	0	0	0	0	0	0	0	0	0
						c	-1	0	0	0	0	0	0	0	0	0	0	0	0
						C	+1	96	54	63	182	64	59	89.7196	93.1034	91.3043	91.9192	78.0488	89.3939
						t	+2	8	2	3	7	6	5	7.47664	3.44828	4.34783	3.53535	7.31707	7.57576
						t	+3	0	1	0	1	4	1	0	1.72414	0	0.505051	4.87805	1.51515
						a	+4	3	1	3	8	8	1	2.80374	1.72414	4.34783	4.0404	9.7561	1.51515
gtatcttgaaaatcgggtaattacgacgctaaattaatgcAaga	cA	1792760 (-)	nlpC (b1708)	-29	100	t	-3	0	1	0	0	0	0	0	0.3861	0	0	0	0
						g	-2	1	0	0	0	0	0	0.383142	0	0	0	0	0
						c	-1	2	0	0	0	0	0	0.766284	0	0	0	0	0
						A	+1	257	256	154	199	232	101	98.4674	98.8417	100	100	100	100
						a	+2	1	1	0	0	0	0	0.383142	0.3861	0	0	0	0
						g	+3	0	1	0	0	0	0	0	0.3861	0	0	0	0
						a	+4	0	0	0	0	0	0	0	0	0	0	0	0
atcttgtactatttacaaaacctatggtaactctttaggcAttc	cA	3950290 (+)	ilvL (b3766)	-32	99.9395	g	-3	0	0	0	0	0	0	0	0	0	0	0	0
						g	-2	0	0	0	0	0	0	0	0	0	0	0	0
						c	-1	0	0	0	0	1	0	0	0	0	0	0.120919	0
						A	+1	172	155	181	233	826	389	97.7273	92.8144	92.8205	97.4895	99.8791	100
						t	+2	2	3	6	2	0	0	1.13636	1.79641	3.07692	0.83682	0	0
						t	+3	2	5	3	0	0	0	1.13636	2.99401	1.53846	0	0	0
						c	+4	0	4	5	4	0	0	0	2.39521	2.5641	1.67364	0	0
tatggttccaaaatcgccttttgctgtatatactcacagcAtaa	cA	4257087 (+)	lexA (b4043)	-28	99.8576	a	-3	0	0	0	0	0	0	0	0	0	0	0	0
						g	-2	0	0	0	0	0	0	0	0	0	0	0	0
						c	-1	1	2	0	0	0	0	0.201613	0.510204	0	0	0	0
						A	+1	494	390	134	131	313	350	99.5968	99.4898	96.4029	97.037	100	99.7151
						t	+2	0	0	0	0	0	0	0	0	0	0	0	0
						a	+3	1	0	5	4	0	1	0.201613	0	3.59712	2.96296	0	0.2849
						a	+4	0	0	0	0	0	0	0	0	0	0	0	0
tcaattttatttctcaaactggaagaagcacaatagaaccAtcg	cA	2526926 (+)	yfeH (b2410)	-20	99.6988	a	-3	0	0	0	0	0	0	0	0	0	0	0	0
						c	-2	0	0	0	0	0	0	0	0	0	0	0	0
						c	-1	1	1	0	0	0	0	1.38889	1.47059	0	0	0	0
						A	+1	70	67	105	80	165	198	97.2222	98.5294	100	100	99.3976	100
						t	+2	0	0	0	0	0	0	0	0	0	0	0	0
						c	+3	1	0	0	0	1	0	1.38889	0	0	0	0.60241	0
						g	+4	0	0	0	0	0	0	0	0	0	0	0	0
atagaccccgtcgcataaatgattatgataagatttatgcAttc	cA	970644 (+)	ycaR (b0917)	-29	99.5652	t	-3	0	0	0	0	0	1	0	0	0	0	0	0.869565
						g	-2	0	0	0	1	0	0	0	0	0	0.465116	0	0
						c	-1	0	0	0	0	0	0	0	0	0	0	0	0
						A	+1	197	203	164	207	130	114	93.8095	96.2085	98.2036	96.2791	100	99.1304
						t	+2	3	3	3	2	0	0	1.42857	1.4218	1.79641	0.930233	0	0
						t	+3	10	5	0	5	0	0	4.7619	2.36967	0	2.32558	0	0
						c	+4	0	0	0	0	0	0	0	0	0	0	0	0
atttcttcactttccgctgattcggtgccagactgaaatcAgcc	cA	1806352 (+)	pfkB (b1723)	-18	99.5326	a	-3	1	0	1	2	0	0	0.0519481	0	0.0626959	0.0996016	0	0
						t	-2	0	0	0	0	0	0	0	0	0	0	0	0
						c	-1	20	13	4	5	9	11	1.03896	0.769686	0.250784	0.249004	0.103818	0.145541
						A	+1	1890	1657	1577	1986	8635	7517	98.1818	98.1054	98.8715	98.9044	99.6078	99.4575
						g	+2	7	9	7	9	20	26	0.363636	0.53286	0.438871	0.448207	0.230707	0.344006
						c	+3	1	0	0	2	3	0	0.0519481	0	0	0.0996016	0.0346061	0
						c	+4	6	10	6	4	2	4	0.311688	0.592066	0.376176	0.199203	0.0230707	0.0529241
tctgcacggcaagttcacgcgtcggtgccataattaaggcAcgc	cA	3965373 (+)	trxA (b3781)	-388	99.4188	g	-3	0	0	0	0	0	0	0	0	0	0	0	0
						g	-2	0	0	0	0	0	0	0	0	0	0	0	0
						c	-1	0	0	0	0	0	0	0	0	0	0	0	0
						A	+1	769	739	291	362	2598	2062	99.0979	98.4021	99.6575	99.7245	99.464	99.3735
						c	+2	3	8	1	1	11	12	0.386598	1.06525	0.342466	0.275482	0.421133	0.578313
						g	+3	3	4	0	0	2	1	0.386598	0.532623	0	0	0.0765697	0.0481928
						c	+4	1	0	0	0	1	0	0.128866	0	0	0	0.0382848	0
agggaagacaacattagcaaggttgtgtacatttgtacacAatt	cA	887401 (+)	rcdA (b0846)	-22	99.3631	c	-3	0	0	0	0	0	0	0	0	0	0	0	0
						a	-2	0	2	1	0	0	0	0	1.76991	0.70922	0	0	0
						c	-1	2	0	0	0	0	0	1.11732	0	0	0	0	0
						A	+1	172	111	134	244	155	137	96.0894	98.2301	95.0355	97.992	98.7261	100
						a	+2	4	0	3	0	1	0	2.23464	0	2.12766	0	0.636943	0
						t	+3	1	0	2	4	1	0	0.558659	0	1.41844	1.60643	0.636943	0
						t	+4	0	0	1	1	0	0	0	0	0.70922	0.401606	0	0
ccttcgtacgaaatgatcgtattgaagctatacttttaacAtcg	cA	4126952 (+)	rpmE (b3936)	-61	99.2519	a	-3	2	2	34	122	2	5	0.25974	0.416667	1.2806	5.16949	0.00981499	0.024376
						a	-2	1	0	4	6	0	0	0.12987	0	0.150659	0.254237	0	0
						c	-1	1	3	5	2	0	0	0.12987	0.625	0.188324	0.0847458	0	0
						A	+1	759	474	2600	2220	20237	20346	98.5714	98.75	97.9284	94.0678	99.313	99.1907
						t	+2	3	1	6	4	55	53	0.38961	0.208333	0.225989	0.169492	0.269912	0.258385
						c	+3	4	0	6	6	81	108	0.519481	0	0.225989	0.254237	0.397507	0.526521
						g	+4	0	0	0	0	2	0	0	0	0	0	0.00981499	0
cagacacataagggtggcaacataggctatactcgacagcActa	cA	1289106 (+)	rssA (b1234)	-139	99.153	a	-3	0	0	0	0	0	0	0	0	0	0	0	0
						g	-2	1	1	2	0	1	0	0.148148	0.121359	0.266667	0	0.119048	0
						c	-1	9	9	5	4	5	2	1.33333	1.09223	0.666667	0.478469	0.595238	0.20141
						A	+1	657	803	735	827	830	988	97.3333	97.4515	98	98.9234	98.8095	99.4965
						c	+2	7	10	5	5	3	3	1.03704	1.21359	0.666667	0.598086	0.357143	0.302115
						t	+3	0	0	3	0	1	0	0	0	0.4	0	0.119048	0
						a	+4	1	1	0	0	0	0	0.148148	0.121359	0	0	0	0
ctgtatggacataaggtgaatactttgttactttagcgtcAcag	cA	122034 (+)	pdhR (b0113)	-58	99.1306	g	-3	0	2	0	1	0	0	0	0.327869	0	0.421941	0	0
						t	-2	0	1	0	0	0	0	0	0.163934	0	0	0	0
						c	-1	7	4	0	1	0	0	0.980392	0.655738	0	0.421941	0	0
						A	+1	698	592	314	221	1665	897	97.7591	97.0492	97.5155	93.2489	99.5813	98.6799
						c	+2	8	8	5	4	7	12	1.12045	1.31148	1.5528	1.68776	0.41866	1.32013
						a	+3	1	3	3	9	0	0	0.140056	0.491803	0.931677	3.79747	0	0
						g	+4	0	0	0	1	0	0	0	0	0	0.421941	0	0
gttaattgtaatgattttgtgaacagcctatactgccgccAggt	cA	754955 (+)	sdhC (b0721)	-222	99.1232	g	-3	0	0	0	0	0	1	0	0	0	0	0	0.0388802
						c	-2	0	0	0	0	0	0	0	0	0	0	0	0
						c	-1	0	0	0	0	3	3	0	0	0	0	0.105374	0.116641
						A	+1	402	492	308	289	2817	2554	99.7519	99.3939	99.6764	98.6348	98.9463	99.3002
						g	+2	1	0	0	3	22	14	0.248139	0	0	1.02389	0.772743	0.544323
						g	+3	0	3	1	1	5	0	0	0.606061	0.323625	0.341297	0.175623	0
						t	+4	0	0	0	0	0	0	0	0	0	0	0	0
ttgcattgaacttgtggataaaatcacggtctgataaaacAgtg	cA	3600870 (-)	rpoH (b3461)	-87	99.0489	a	-3	0	0	0	0	0	0	0	0	0	0	0	0
						a	-2	5	8	1	1	0	0	4.85437	9.09091	1.16279	0.617284	0	0
						c	-1	0	0	1	0	1	0	0	0	1.16279	0	0.401606	0
						A	+1	93	77	80	156	247	180	90.2913	87.5	93.0233	96.2963	99.1968	98.9011
						g	+2	4	1	2	0	1	1	3.8835	1.13636	2.32558	0	0.401606	0.549451
						t	+3	0	2	2	0	0	0	0	2.27273	2.32558	0	0	0
						g	+4	1	0	0	5	0	1	0.970874	0	0	3.08642	0	0.549451
agggatggccttgttcttgaaggctatttagaatctcttcActt	cA	3492335 (-)	ppiA (b3363)	-38	98.8687	t	-3	1	0	0	0	0	0	0.961538	0	0	0	0	0
						t	-2	0	0	0	0	0	0	0	0	0	0	0	0
						c	-1	0	0	2	1	1	0	0	0	2.66667	1.05263	0.52356	0
						A	+1	99	105	72	91	190	113	95.1923	96.3303	96	95.7895	99.4764	98.2609
						c	+2	2	0	0	1	0	2	1.92308	0	0	1.05263	0	1.73913
						t	+3	2	3	1	2	0	0	1.92308	2.75229	1.33333	2.10526	0	0
						t	+4	0	1	0	0	0	0	0	0.917431	0	0	0	0
ggttctcggtgtttttcctggaacatggtaaagtaaggacAttc	cA	4260031 (-)	zur (b4046)	-28	98.8254	g	-3	0	0	0	0	0	0	0	0	0	0	0	0
						a	-2	0	1	1	0	0	1	0	0.403226	0.537634	0	0	0.729927
						c	-1	1	0	0	0	0	0	0.288184	0	0	0	0	0
						A	+1	327	239	174	174	243	136	94.2363	96.371	93.5484	96.6667	98.3806	99.2701
						t	+2	4	1	0	1	2	0	1.15274	0.403226	0	0.555556	0.809717	0
						t	+3	1	2	2	0	2	0	0.288184	0.806452	1.07527	0	0.809717	0
						c	+4	14	5	9	5	0	0	4.03458	2.01613	4.83871	2.77778	0	0
aaaaatttgctaaattttgccaatttggtaaaacagttgcAtca	cA	257810 (+)	frsA (b0239)	1283	98.6801	t	-3	0	1	0	1	0	0	0	0.0444642	0	0.0682594	0	0
						g	-2	0	0	0	0	0	0	0	0	0	0	0	0
						c	-1	6	8	1	0	3	1	0.246508	0.355714	0.0960615	0	0.0393288	0.0209249
						A	+1	2320	2163	986	1391	7524	4718	95.3164	96.1761	94.7166	94.9488	98.6366	98.7236
						t	+2	19	13	7	10	19	12	0.780608	0.578035	0.67243	0.682594	0.249082	0.251099
						c	+3	38	33	22	20	71	34	1.56122	1.46732	2.11335	1.36519	0.930781	0.711446
						a	+4	51	31	25	43	11	14	2.09532	1.37839	2.40154	2.93515	0.144206	0.292948
gtttatcgttggtttagttgtcagcaggtattatatcgccAtag	cA	4467362 (+)	mgtL (b4702)	-69	98.5818	g	-3	0	1	0	0	0	0	0	0.0538213	0	0	0	0
						c	-2	3	2	0	1	0	0	0.0897666	0.107643	0	0.0362845	0	0
						c	-1	665	493	18	19	6	6	19.8983	26.5339	0.584416	0.689405	0.061187	0.059952
						A	+1	2631	1333	3007	2668	9667	9866	78.7253	71.7438	97.6299	96.807	98.5825	98.5811
						t	+2	15	9	26	12	58	74	0.448833	0.484392	0.844156	0.435414	0.591475	0.739408
						a	+3	24	16	27	48	59	53	0.718133	0.861141	0.876623	1.74165	0.601672	0.529576
						g	+4	4	4	2	8	16	9	0.119689	0.215285	0.0649351	0.290276	0.163165	0.0899281
acaaatcttgccctcccgatgttgtgctatgctttttatcAgcg	cA	1879297 (-)	yeaQ (b1795)	-42	98.2507	a	-3	0	1	0	0	1	0	0	0.0980392	0	0	0.0497018	0
						t	-2	1	8	1	0	1	1	0.0907441	0.784314	0.120919	0	0.0497018	0.0407
						c	-1	13	5	7	4	19	18	1.17967	0.490196	0.846433	0.481348	0.944334	0.732601
						A	+1	1086	1005	813	814	1976	2415	98.5481	98.5294	98.3071	97.9543	98.2107	98.2906
						g	+2	2	0	6	12	15	23	0.181488	0	0.725514	1.44404	0.745527	0.936101
						c	+3	0	1	0	0	0	0	0	0.0980392	0	0	0	0
						g	+4	0	0	0	1	0	0	0	0	0	0.120337	0	0
ctattttctttattggcacagttactgcataatagtaaccAgtg	cA	2691340 (-)	glmY (b4441)	0	98.1183	a	-3	3	6	4	4	7	4	0.0114294	0.033173	0.0106601	0.020202	0.00752413	0.00921808
						c	-2	12	8	11	0	15	13	0.0457178	0.0442307	0.0293154	0	0.0161231	0.0299587
						c	-1	465	422	327	167	445	250	1.77156	2.33317	0.871466	0.843434	0.47832	0.57613
						A	+1	25377	17184	36654	19415	91516	42468	96.6817	95.0075	97.6841	98.0556	98.3683	97.8683
						g	+2	218	239	236	129	857	594	0.830539	1.32139	0.628948	0.651515	0.921169	1.36888
						t	+3	52	82	102	41	48	26	0.19811	0.453364	0.271833	0.207071	0.051594	0.0599175
						g	+4	121	146	189	44	146	38	0.460988	0.80721	0.503691	0.222222	0.156932	0.0875717
tacttgcaacattccagctggtccgacctatactctcgccActg	cA	2461205 (+)	fadL (b2344)	-101	98.0798	g	-3	0	0	0	0	0	0	0	0	0	0	0	0
						c	-2	0	0	0	0	0	0	0	0	0	0	0	0
						c	-1	0	0	0	0	0	1	0	0	0	0	0	0.0589623
						A	+1	315	283	200	184	2428	1657	97.2222	98.2639	99.5025	97.8723	98.459	97.7005
						c	+2	8	4	0	2	24	28	2.46914	1.38889	0	1.06383	0.973236	1.65094
						t	+3	1	1	1	1	14	10	0.308642	0.347222	0.497512	0.531915	0.567721	0.589623
						g	+4	0	0	0	1	0	0	0	0	0	0.531915	0	0
gttgattgtttgtttaaagcaaaggcgtaaagtagcacccAtag	cA	4051036 (+)	csrC (b4457)	0	97.9624	c	-3	0	0	0	0	0	0	0	0	0	0	0	0
						c	-2	0	1	1	0	0	0	0	0.039185	0.140056	0	0	0
						c	-1	3	6	4	0	0	0	0.669643	0.23511	0.560224	0	0	0
						A	+1	427	2399	650	329	92	97	95.3125	94.0047	91.0364	90.884	98.9247	97
						t	+2	7	80	32	9	0	0	1.5625	3.1348	4.48179	2.48619	0	0
						a	+3	11	58	21	23	1	3	2.45536	2.27273	2.94118	6.35359	1.07527	3
						g	+4	0	8	6	1	0	0	0	0.31348	0.840336	0.276243	0	0
ttacactggcgaagaaacgtcggtgacatacaattaaagcAtca	cA	4278066 (-)	ryjA (b4459)	0	97.2038	a	-3	0	1	0	1	7	17	0	0.013238	0	0.0857633	0.0194997	0.0186797
						g	-2	2	1	1	0	15	30	0.119048	0.013238	0.0380952	0	0.0417851	0.0329641
						c	-1	9	24	13	1	141	154	0.535714	0.317712	0.495238	0.0857633	0.39278	0.169216
						A	+1	1624	7337	2522	1136	34888	88479	96.6667	97.1273	96.0762	97.4271	97.1865	97.2211
						t	+2	12	49	15	6	275	1022	0.714286	0.648663	0.571429	0.51458	0.766059	1.12298
						c	+3	21	87	33	6	559	1276	1.25	1.15171	1.25714	0.51458	1.55719	1.40207
						a	+4	12	55	41	16	13	30	0.714286	0.728091	1.5619	1.37221	0.0362137	0.0329641
ctggtgtttaagacgagagtaaccgtctacactatcaaacAgga	cA	1791254 (-)	ydiU (b1706)	-10	96.8786	a	-3	0	0	0	0	0	0	0	0	0	0	0	0
						a	-2	0	3	0	0	2	0	0	2.38095	0	0	0.207039	0
						c	-1	11	7	9	13	28	3	4.95495	5.55556	4.39024	3.06604	2.89855	1.26582
						A	+1	207	115	192	408	922	233	93.2432	91.2698	93.6585	96.2264	95.4451	98.3122
						g	+2	4	0	3	1	11	1	1.8018	0	1.46341	0.235849	1.13872	0.421941
						g	+3	0	1	1	1	3	0	0	0.793651	0.487805	0.235849	0.310559	0
						a	+4	0	0	0	1	0	0	0	0	0	0.235849	0	0
ttttcagcgtgaatgattcacagggtgtatgcttactggcAacc	cA	2225777 (+)	yohD (b2136)	-24	96.4319	g	-3	0	0	0	0	0	0	0	0	0	0	0	0
						g	-2	1	0	0	1	6	0	0.813008	0	0	0.826446	1.51515	0
						c	-1	3	0	0	3	9	3	2.43902	0	0	2.47934	2.27273	0.777202
						A	+1	115	89	90	116	378	376	93.4959	98.8889	98.9011	95.8678	95.4545	97.4093
						a	+2	4	1	1	0	2	6	3.25203	1.11111	1.0989	0	0.505051	1.5544
						c	+3	0	0	0	0	0	0	0	0	0	0	0	0
						c	+4	0	0	0	1	1	1	0	0	0	0.826446	0.252525	0.259067
tttctgtcttttgtactcgtgtactggtacagtgcaatgcAtaa	cA	3305860 (-)	mtr (b3161)	-43	96.0959	t	-3	2	1	1	0	0	0	0.231481	0.125313	0.0479616	0	0	0
						g	-2	26	41	4	6	2	10	3.00926	5.13784	0.191847	0.515907	0.203666	1.23762
						c	-1	62	42	83	40	15	11	7.17593	5.26316	3.98082	3.43938	1.52749	1.36139
						A	+1	741	675	1913	1058	943	777	85.7639	84.5865	91.7506	90.9716	96.0285	96.1634
						t	+2	8	10	17	5	18	6	0.925926	1.25313	0.815348	0.429923	1.83299	0.742574
						a	+3	22	23	63	51	4	4	2.5463	2.88221	3.02158	4.38521	0.407332	0.49505
						a	+4	3	6	4	3	0	0	0.347222	0.75188	0.191847	0.257954	0	0
cccttgctttctaacgtgaaagtggtttaggttaaaagacAtca	cA	2089965 (+)	hisL (b2018)	-31	95.8962	g	-3	2	0	0	0	0	0	0.506329	0	0	0	0	0
						a	-2	11	14	12	10	0	0	2.78481	3.8674	4.37956	4.65116	0	0
						c	-1	6	4	5	3	8	5	1.51899	1.10497	1.82482	1.39535	3.29218	3.06748
						A	+1	370	343	248	193	232	157	93.6709	94.7514	90.5109	89.7674	95.4733	96.319
						t	+2	2	0	0	0	2	0	0.506329	0	0	0	0.823045	0
						c	+3	0	0	4	2	1	1	0	0	1.45985	0.930233	0.411523	0.613497
						a	+4	4	1	5	7	0	0	1.01266	0.276243	1.82482	3.25581	0	0
tcatgtttacagtaatgtaaccttcccgtaaaatgcccacAcac	cA	451653 (-)	cyoA (b0432)	-43	95.8739	c	-3	0	0	0	0	0	0	0	0	0	0	0	0
						a	-2	4	0	2	2	1	0	1.70213	0	0.934579	0.970874	0.819672	0
						c	-1	1	1	0	1	0	0	0.425532	0.543478	0	0.485437	0	0
						A	+1	210	176	191	190	114	58	89.3617	95.6522	89.2523	92.233	93.4426	98.3051
						c	+2	5	0	3	2	2	0	2.12766	0	1.40187	0.970874	1.63934	0
						a	+3	12	3	10	9	5	1	5.10638	1.63043	4.6729	4.36893	4.09836	1.69492
						c	+4	3	4	8	2	0	0	1.2766	2.17391	3.73832	0.970874	0	0
agtaaggcgctcttgccaccagcgtggtatatttgtctgcAagc	cA	1330714 (-)	yciN (b1273)	-46	94.9777	t	-3	1	0	0	0	0	2	0.0814332	0	0	0	0	0.0353482
						g	-2	18	21	5	5	2	4	1.4658	1.27427	0.904159	0.503018	0.0265675	0.0706964
						c	-1	50	49	27	31	246	148	4.07166	2.9733	4.88246	3.11871	3.2678	2.61577
						A	+1	1138	1554	516	952	7167	5361	92.671	94.2961	93.3092	95.7746	95.2046	94.7508
						a	+2	21	20	2	5	100	132	1.7101	1.21359	0.361664	0.503018	1.32837	2.33298
						g	+3	0	2	2	1	4	7	0	0.121359	0.361664	0.100604	0.053135	0.123719
						c	+4	0	2	1	0	9	4	0	0.121359	0.180832	0	0.119554	0.0706964
attgttgcatcacccgccaatgcgtggcttaatgcacatcAacg	cA	3719889 (+)	cspA (b3556)	-160	94.8174	a	-3	0	0	1	0	0	0	0	0	0.0393546	0	0	0
						t	-2	8	12	3	13	23	11	0.344976	0.488998	0.118064	0.557701	0.422639	0.303281
						c	-1	325	350	274	188	193	129	14.0147	14.2624	10.7832	8.06521	3.54649	3.55666
						A	+1	1951	2065	2234	2116	5145	3449	84.1311	84.1483	87.9181	90.7765	94.5424	95.0924
						a	+2	29	23	24	12	74	29	1.25054	0.937245	0.94451	0.514801	1.35979	0.799559
						c	+3	5	3	4	0	5	3	0.21561	0.122249	0.157418	0	0.091878	0.082713
						g	+4	1	1	1	2	2	6	0.043122	0.0407498	0.0393546	0.0858001	0.0367512	0.165426
aattttttgtaccttcgcaactctggtttacaatgtgcgcAcga	cA	853137 (+)	mntR (b0817)	-46	94.7223	c	-3	9	15	3	0	0	0	7.5	9.43396	3.7037	0	0	0
						g	-2	10	18	2	1	2	0	8.33333	11.3208	2.46914	1.40845	2.22222	0
						c	-1	2	2	0	0	0	1	1.66667	1.25786	0	0	0	0.833333
						A	+1	93	114	72	67	88	110	77.5	71.6981	88.8889	94.3662	97.7778	91.6667
						c	+2	3	4	2	0	0	9	2.5	2.51572	2.46914	0	0	7.5
						g	+3	2	2	1	2	0	0	1.66667	1.25786	1.23457	2.8169	0	0
						a	+4	1	4	1	1	0	0	0.833333	2.51572	1.23457	1.40845	0	0
cccttttcccttttctccggcgacggctaaattagaactcAtcc	cA	3231624 (+)	fadH (b3081)	-41	94.5633	c	-3	0	0	0	0	0	0	0	0	0	0	0	0
						t	-2	6	14	2	3	2	16	0.807537	1.17057	0.36036	0.591716	0.452489	2.72109
						c	-1	18	24	16	17	18	17	2.42261	2.00669	2.88288	3.35306	4.0724	2.89116
						A	+1	718	1153	528	482	421	552	96.6353	96.4047	95.1351	95.069	95.2489	93.8776
						t	+2	0	1	6	3	0	3	0	0.083612	1.08108	0.591716	0	0.510204
						c	+3	0	4	3	2	1	0	0	0.334448	0.540541	0.394477	0.226244	0
						c	+4	1	0	0	0	0	0	0.13459	0	0	0	0	0
agtgtaaagcctggggtgcctaatgagtgagctaactcacAtta	cA	366412 (+)	mhpA (b0347)	-2199	93.7534	c	-3	0	0	1	1	0	0	0	0	0.666667	1.33333	0	0
						a	-2	3	6	12	2	0	0	1.6129	2.0202	8	2.66667	0	0
						c	-1	6	23	25	3	0	0	3.22581	7.74411	16.6667	4	0	0
						A	+1	147	207	82	43	483	982	79.0323	69.697	54.6667	57.3333	92.3518	95.155
						t	+2	9	17	18	2	5	5	4.83871	5.72391	12	2.66667	0.956023	0.484496
						t	+3	3	8	1	2	4	0	1.6129	2.6936	0.666667	2.66667	0.764818	0
						a	+4	18	36	11	22	31	45	9.67742	12.1212	7.33333	29.3333	5.92734	4.36047
tcatcacacattttgacatcaggaacggtatgctgaattcAcca	cA	2737124 (+)	raiA (b2597)	-30	93.4729	t	-3	0	1	2	0	0	0	0	0.0436681	0.324675	0	0	0
						t	-2	4	13	1	0	0	0	0.344234	0.567686	0.162338	0	0	0
						c	-1	17	15	0	0	0	0	1.46299	0.655022	0	0	0	0
						A	+1	1096	2174	592	1264	355	182	94.3201	94.9345	96.1039	95.7576	95.9459	91
						c	+2	29	62	12	42	9	9	2.4957	2.70742	1.94805	3.18182	2.43243	4.5
						c	+3	10	21	5	8	1	5	0.860585	0.917031	0.811688	0.606061	0.27027	2.5
						a	+4	6	4	4	6	5	4	0.516351	0.174672	0.649351	0.454545	1.35135	2
aggggagtgcttttctgtgcttagcggttagaatagtctcAtga	cA	794751 (+)	acrZ (b0762)	-22	90.0841	c	-3	0	0	0	0	0	0	0	0	0	0	0	0
						t	-2	0	0	0	0	0	0	0	0	0	0	0	0
						c	-1	17	21	0	0	0	0	7.87037	8.50202	0	0	0	0
						A	+1	195	221	111	137	55	49	90.2778	89.4737	96.5217	94.4828	85.9375	94.2308
						t	+2	1	0	0	0	0	1	0.462963	0	0	0	0	1.92308
						g	+3	3	5	3	8	9	2	1.38889	2.02429	2.6087	5.51724	14.0625	3.84615
						a	+4	0	0	1	0	0	0	0	0	0.869565	0	0	0
ttagcaaagcaaggaacaaagaacgtctattattatagtcAgtt	cA	674993 (+)	ybeL (b0643)	-25	89.9428	g	-3	0	1	0	0	0	0	0	0.364964	0	0	0	0
						t	-2	1	2	0	2	0	0	0.440529	0.729927	0	1.17647	0	0
						c	-1	71	74	37	30	21	25	31.2775	27.0073	21.7647	17.6471	8.75	6.47668
						A	+1	148	184	124	129	211	355	65.1982	67.1533	72.9412	75.8824	87.9167	91.9689
						g	+2	1	0	2	1	0	4	0.440529	0	1.17647	0.588235	0	1.03627
						t	+3	5	9	2	3	0	1	2.20264	3.28467	1.17647	1.76471	0	0.259067
						t	+4	1	4	5	5	8	1	0.440529	1.45985	2.94118	2.94118	3.33333	0.259067
cacaactggcggattgccggacaaggtctaagcttcgagcAgat	cA	4459043 (+)	pmbA (b4235)	1084	88.6478	a	-3	0	0	0	0	0	0	0	0	0	0	0	0
						g	-2	1	0	0	0	0	0	1.44928	0	0	0	0	0
						c	-1	0	0	0	0	0	0	0	0	0	0	0	0
						A	+1	68	53	145	215	156	104	98.5507	94.6429	97.3154	98.1735	87.6404	89.6552
						g	+2	0	3	3	3	21	12	0	5.35714	2.01342	1.36986	11.7978	10.3448
						a	+3	0	0	1	1	1	0	0	0	0.671141	0.456621	0.561798	0
						t	+4	0	0	0	0	0	0	0	0	0	0	0	0
ttgtgggacatcgcctataatttgcattatcatacctgtcAttc	cA	57241 (-)	lptD (b0054)	-132	88.0028	g	-3	91	87	89	149	3	8	13.2847	17.6113	15.9785	15.7173	0.497512	1.74292
						t	-2	39	42	36	72	2	6	5.69343	8.50202	6.4632	7.59494	0.331675	1.30719
						c	-1	57	41	33	116	65	35	8.32117	8.2996	5.9246	12.2363	10.7794	7.62527
						A	+1	484	310	387	589	524	409	70.6569	62.753	69.4794	62.1308	86.8988	89.1068
						t	+2	9	8	8	8	1	1	1.31387	1.61943	1.43627	0.843882	0.165837	0.217865
						t	+3	3	6	4	8	7	0	0.437956	1.21457	0.718133	0.843882	1.16086	0
						c	+4	2	0	0	6	1	0	0.291971	0	0	0.632911	0.165837	0
taacacttgatttaagatttgtaatggctagattgaaatcAgat	cA	1103343 (-)	csgD (b1040)	-147	87.3371	a	-3	0	0	0	0	1	0	0	0	0	0	0.212314	0
						t	-2	0	0	0	0	0	0	0	0	0	0	0	0
						c	-1	0	1	0	0	1	0	0	0.420168	0	0	0.212314	0
						A	+1	154	215	219	109	432	146	90.0585	90.3361	90.1235	89.3443	91.7197	82.9545
						g	+2	16	19	22	10	35	29	9.35673	7.98319	9.0535	8.19672	7.431	16.4773
						a	+3	1	2	2	2	1	1	0.584795	0.840336	0.823045	1.63934	0.212314	0.568182
						t	+4	0	1	0	1	1	0	0	0.420168	0	0.819672	0.212314	0
aaaagataaaaaattggcacgcaaattgtattaacagttcAgca	cA	1368038 (+)	pspA (b1304)	-41	86.7499	t	-3	0	0	0	0	0	0	0	0	0	0	0	0
						t	-2	0	0	0	0	0	0	0	0	0	0	0	0
						c	-1	0	1	0	0	1	0	0	0.41841	0	0	0.17762	0
						A	+1	173	207	87	236	475	451	85.6436	86.6109	89.6907	81.6609	84.3694	89.1304
						g	+2	14	18	6	27	85	55	6.93069	7.53138	6.18557	9.34256	15.0977	10.8696
						c	+3	0	0	1	8	2	0	0	0	1.03093	2.76817	0.35524	0
						a	+4	15	13	3	18	0	0	7.42574	5.43933	3.09278	6.22837	0	0
aatgcttgcgccgcttctgacgatgagtataatgccggacAatt	cA	4472551 (-)	pyrL (b4246)	-18	86.4458	g	-3	0	0	1	0	0	0	0	0	0.636943	0	0	0
						a	-2	5	11	8	22	1	57	7.69231	15.7143	5.09554	12.1547	0.719424	21.9231
						c	-1	2	2	3	2	3	2	3.07692	2.85714	1.91083	1.10497	2.15827	0.769231
						A	+1	54	51	125	150	135	197	83.0769	72.8571	79.6178	82.8729	97.1223	75.7692
						a	+2	2	1	1	0	0	3	3.07692	1.42857	0.636943	0	0	1.15385
						t	+3	2	5	17	3	0	1	3.07692	7.14286	10.828	1.65746	0	0.384615
						t	+4	0	0	2	4	0	0	0	0	1.27389	2.20994	0	0
gcccgcacataacccactgggtgttgtctatactttacacAtaa	cA	1258738 (+)	ychH (b1205)	-53	85.1327	c	-3	0	0	0	0	0	0	0	0	0	0	0	0
						a	-2	4	12	1	2	0	0	0.312744	0.516351	0.126582	0.291121	0	0
						c	-1	17	40	1	4	0	0	1.32916	1.72117	0.126582	0.582242	0	0
						A	+1	918	1789	542	383	862	1335	71.7748	76.9793	68.6076	55.7496	83.1244	87.141
						t	+2	66	98	12	13	9	17	5.16028	4.21687	1.51899	1.89229	0.867888	1.10966
						a	+3	264	360	227	281	164	178	20.6411	15.4905	28.7342	40.9025	15.8149	11.6188
						a	+4	10	25	7	4	2	2	0.781861	1.07573	0.886076	0.582242	0.192864	0.130548
ccgggtggtttttttgctgttagcaaccagacttaatggcAgat	cA	403231 (+)	psiF (b0384)	-50	84.9688	g	-3	0	0	0	0	0	0	0	0	0	0	0	0
						g	-2	2	1	4	7	23	22	2	1.19048	4.7619	2	3.3675	4.82456
						c	-1	14	4	5	22	34	37	14	4.7619	5.95238	6.28571	4.97804	8.11404
						A	+1	79	78	72	307	596	377	79	92.8571	85.7143	87.7143	87.2621	82.6754
						g	+2	4	1	3	12	26	20	4	1.19048	3.57143	3.42857	3.80673	4.38596
						a	+3	0	0	0	0	4	0	0	0	0	0	0.585652	0
						t	+4	1	0	0	2	0	0	1	0	0	0.571429	0	0
ttattgacttaggtcactaaatactttaaccaatataggcAtag	cA	148 (+)	thrL (b0001)	-42	84.9262	g	-3	22	12	1	9	0	0	0.275655	0.167481	0.00800448	0.111139	0	0
						g	-2	130	190	210	178	952	1946	1.62887	2.65178	1.68094	2.19807	9.67578	18.6452
						c	-1	20	30	17	40	37	29	0.250595	0.418702	0.136076	0.493949	0.376054	0.277858
						A	+1	7763	6898	12204	7773	8794	8399	97.2685	96.2736	97.6867	95.9867	89.379	80.4733
						t	+2	27	16	29	30	17	27	0.338303	0.223308	0.23213	0.370462	0.172782	0.258695
						a	+3	19	19	32	66	38	36	0.238065	0.265178	0.256143	0.815016	0.386218	0.344927
						g	+4	0	0	0	2	1	0	0	0	0	0.0246975	0.0101636	0
gcatctttcatgacggcaaacaatagggtagtattgacaaGcca	aG	1195008 (+)	icd (b1136)	-115	99.5385	c	-3	0	0	0	0	0	0	0	0	0	0	0	0
						a	-2	3	0	0	0	0	0	1.18577	0	0	0	0	0
						a	-1	0	1	0	0	0	0	0	0.301205	0	0	0	0
						G	+1	247	327	80	213	1122	987	97.6285	98.494	98.7654	97.2603	99.38	99.697
						c	+2	2	3	1	5	7	3	0.790514	0.903614	1.23457	2.28311	0.620018	0.30303
						c	+3	1	1	0	0	0	0	0.395257	0.301205	0	0	0	0
						a	+4	0	0	0	1	0	0	0	0	0	0.456621	0	0
acttgtggcccgataacaacctgcaggttatgttgattaaGttg	aG	1700855 (-)	malI (b1620)	-1675	98.2329	t	-3	1	0	0	0	0	0	0.740741	0	0	0	0	0
						a	-2	0	1	0	1	0	1	0	1.13636	0	1.03093	0	0.130548
						a	-1	9	2	2	3	9	6	6.66667	2.27273	1.65289	3.09278	1.04167	0.78329
						G	+1	119	85	119	89	847	754	88.1481	96.5909	98.3471	91.7526	98.0324	98.4334
						t	+2	0	0	0	0	2	2	0	0	0	0	0.231481	0.261097
						t	+3	1	0	0	0	1	1	0.740741	0	0	0	0.115741	0.130548
						g	+4	5	0	0	4	5	2	3.7037	0	0	4.12371	0.578704	0.261097
cgggttattgcttgtcacaaaaaagtggtagactcatgcaGtta	aG	1628326 (+)	rspR (b1540)	-26	96.3612	g	-3	0	0	0	0	0	0	0	0	0	0	0	0
						c	-2	1	0	0	1	0	0	0.181818	0	0	0.221729	0	0
						a	-1	16	5	11	5	13	6	2.90909	0.794913	2.11132	1.10865	0.658228	0.566572
						G	+1	479	568	433	405	1904	1020	87.0909	90.3021	83.1094	89.8004	96.4051	96.3173
						t	+2	22	22	43	14	28	23	4	3.49762	8.25336	3.10421	1.41772	2.17186
						t	+3	14	15	12	7	17	6	2.54545	2.38474	2.30326	1.55211	0.860759	0.566572
						a	+4	18	19	22	19	13	4	3.27273	3.02067	4.22265	4.21286	0.658228	0.377715
agggatgttatttcccgattctctgtggcataataaacgaGtag	aG	3986432 (+)	glmZ (b4456)	0	94.9125	c	-3	0	0	0	0	0	0	0	0	0	0	0	0
						g	-2	2	1	0	0	0	0	0.367647	0.184843	0	0	0	0
						a	-1	62	97	44	29	29	16	11.3971	17.9298	5.05747	8.47953	1.88312	1.31796
						G	+1	422	392	779	283	1448	1163	77.5735	72.4584	89.5402	82.7485	94.026	95.799
						t	+2	12	10	11	4	30	20	2.20588	1.84843	1.26437	1.16959	1.94805	1.64745
						a	+3	45	38	36	26	32	15	8.27206	7.02403	4.13793	7.60234	2.07792	1.23558
						g	+4	1	3	0	0	1	0	0.183824	0.554529	0	0	0.0649351	0
cttagtattcatcccgcgtattgttacctaatatcgatgaGtcc	aG	4429780 (+)	cycA (b4208)	-84	94.7649	t	-3	1	0	0	0	0	0	0.364964	0	0	0	0	0
						g	-2	1	2	1	2	3	0	0.364964	0.692042	0.330033	0.757576	0.171038	0
						a	-1	3	8	11	9	25	30	1.09489	2.76817	3.63036	3.40909	1.42531	2.37154
						G	+1	237	232	264	231	1648	1209	86.4964	80.2768	87.1287	87.5	93.9567	95.5731
						t	+2	29	43	21	16	66	21	10.5839	14.8789	6.93069	6.06061	3.76283	1.66008
						c	+3	2	4	5	5	9	4	0.729927	1.38408	1.65017	1.89394	0.513113	0.316206
						c	+4	1	0	1	1	3	1	0.364964	0	0.330033	0.378788	0.171038	0.0790514
ctacctgataccgaatatttgctgtgctatgatccgtccaGtaa	aG	2405827 (-)	nuoA (b2288)	-755	94.7203	c	-3	0	0	0	0	0	0	0	0	0	0	0	0
						c	-2	0	1	1	0	0	1	0	0.531915	0.5	0	0	0.143678
						a	-1	45	50	31	55	62	31	19.3133	26.5957	15.5	31.9767	4.63378	4.45402
						G	+1	167	129	155	96	1264	661	71.6738	68.617	77.5	55.814	94.4694	94.9713
						t	+2	2	0	2	1	8	0	0.858369	0	1	0.581395	0.597907	0
						a	+3	17	6	10	20	4	1	7.29614	3.19149	5	11.6279	0.298954	0.143678
						a	+4	2	2	1	0	0	2	0.858369	1.06383	0.5	0	0	0.287356
ttttttttgcctgttatttatcagcgtctaccctttaagaGtcc	aG	1409283 (+)	fnrS (b4699)	154	93.1903	a	-3	0	0	0	0	0	0	0	0	0	0	0	0
						g	-2	0	0	0	0	0	0	0	0	0	0	0	0
						a	-1	1	3	1	7	1	0	0.363636	0.928793	0.675676	2.6616	0.156006	0
						G	+1	253	297	129	238	596	552	92	91.9505	87.1622	90.4943	92.9797	93.401
						t	+2	9	8	6	11	11	11	3.27273	2.47678	4.05405	4.18251	1.71607	1.86125
						c	+3	12	15	12	7	33	28	4.36364	4.64396	8.10811	2.6616	5.14821	4.73773
						c	+4	0	0	0	0	0	0	0	0	0	0	0	0
tcaccccgctgtgtctgcttttcccgactattcttaatgaGctt	aG	3719431 (+)	yiaG (b3555)	-47	92.2946	t	-3	0	0	0	0	0	0	0	0	0	0	0	0
						g	-2	0	0	1	0	0	0	0	0	1.85185	0	0	0
						a	-1	11	12	12	10	31	2	14.2857	15.7895	22.2222	10.8696	4.53216	0.456621
						G	+1	55	58	34	69	627	407	71.4286	76.3158	62.963	75	91.6667	92.9224
						c	+2	7	4	6	10	13	27	9.09091	5.26316	11.1111	10.8696	1.90058	6.16438
						t	+3	4	2	1	3	7	1	5.19481	2.63158	1.85185	3.26087	1.02339	0.228311
						t	+4	0	0	0	0	6	1	0	0	0	0	0.877193	0.228311
cagacttgagaaatgagaagattggctttaaaatccgcgaGcac	aG	1800819 (-)	infC (b1718)	-181	91.1618	c	-3	0	0	0	0	0	0	0	0	0	0	0	0
						g	-2	0	0	0	0	0	0	0	0	0	0	0	0
						a	-1	2	0	0	1	2	0	1.81818	0	0	0.763359	0.369686	0
						G	+1	106	161	53	94	482	358	96.3636	95.2663	72.6027	71.7557	89.0943	93.2292
						c	+2	0	0	3	0	0	2	0	0	4.10959	0	0	0.520833
						a	+3	2	8	17	36	57	24	1.81818	4.73373	23.2877	27.4809	10.536	6.25
						c	+4	0	0	0	0	0	0	0	0	0	0	0	0
taaatgcttgactctgtagcgggaaagcgtattatgcacaCccc	aC	3941632 (+)	rrsC (b3756)	-176	77.3349	a	-3	0	0	0	0	0	0	0	0	0	0	0	0
						c	-2	0	0	0	0	0	0	0	0	0	0	0	0
						a	-1	0	0	0	0	0	0	0	0	0	0	0	0
						C	+1	38	72	72	74	117	181	71.6981	82.7586	54.5455	62.7119	75.974	78.6957
						c	+2	11	9	52	32	27	45	20.7547	10.3448	39.3939	27.1186	17.5325	19.5652
						c	+3	4	6	8	12	9	4	7.54717	6.89655	6.06061	10.1695	5.84416	1.73913
						c	+4	0	0	0	0	1	0	0	0	0	0	0.649351	0
gctggcataatccctactccactcctgctatgcttaagaaAtta	aA	438284 (-)	yajO (b0419)	-149	98.1702	g	-3	0	0	0	0	0	0	0	0	0	0	0	0
						a	-2	1	0	1	1	0	1	0.558659	0	0.78125	1.02041	0	0.78125
						a	-1	3	6	2	2	1	2	1.67598	3.59281	1.5625	2.04082	1.31579	1.5625
						A	+1	169	157	120	94	75	125	94.4134	94.012	93.75	95.9184	98.6842	97.6562
						t	+2	1	1	1	0	0	0	0.558659	0.598802	0.78125	0	0	0
						t	+3	1	1	0	0	0	0	0.558659	0.598802	0	0	0	0
						a	+4	4	2	4	1	0	0	2.23464	1.1976	3.125	1.02041	0	0
aaggttgtgaaaggtcatcaggcagggctattgtaatcaaAggg	aA	2926272 (+)	ygdH (b2795)	-36	97.3437	c	-3	0	1	0	0	0	0	0	0.211864	0	0	0	0
						a	-2	1	0	0	1	1	0	0.244499	0	0	0.201207	0.123916	0
						a	-1	1	2	3	2	2	3	0.244499	0.423729	0.810811	0.402414	0.247831	0.42796
						A	+1	400	463	364	486	786	682	97.7995	98.0932	98.3784	97.7867	97.3978	97.2896
						g	+2	7	5	1	5	15	15	1.71149	1.05932	0.27027	1.00604	1.85874	2.1398
						g	+3	0	1	1	2	1	1	0	0.211864	0.27027	0.402414	0.123916	0.142653
						g	+4	0	0	1	1	2	0	0	0	0.27027	0.201207	0.247831	0
tctcgccgtgtttcctgtatttttcggctataattctcaaActg	aA	1426973 (-)	pinR (b1374)	6701	97.1216	c	-3	0	0	0	0	0	0	0	0	0	0	0	0
						a	-2	0	0	0	0	0	0	0	0	0	0	0	0
						a	-1	1	0	0	0	1	1	1.0989	0	0	0	0.917431	0.584795
						A	+1	83	146	122	92	104	169	91.2088	97.3333	94.5736	92.9293	95.4128	98.8304
						c	+2	6	3	4	2	4	1	6.59341	2	3.10078	2.0202	3.66972	0.584795
						t	+3	0	1	2	2	0	0	0	0.666667	1.55039	2.0202	0	0
						g	+4	1	0	1	3	0	0	1.0989	0	0.775194	3.0303	0	0
gcaaaggtagtgcaagagctatggatcgtataattgaaaaAtta	aA	4196923 (+)	nudC (b3996)	20	96.5686	a	-3	3	2	6	9	0	0	3.84615	2.53165	4.91803	6.52174	0	0
						a	-2	1	0	0	0	0	0	1.28205	0	0	0	0	0
						a	-1	9	3	1	1	3	0	11.5385	3.79747	0.819672	0.724638	2.94118	0
						A	+1	54	65	103	113	95	196	69.2308	82.2785	84.4262	81.8841	93.1373	100
						t	+2	4	8	12	8	4	0	5.12821	10.1266	9.83607	5.7971	3.92157	0
						t	+3	3	1	0	1	0	0	3.84615	1.26582	0	0.724638	0	0
						a	+4	4	0	0	6	0	0	5.12821	0	0	4.34783	0	0
tagacttacttgctccctaaaaagatgttaaaattgacaaAtat	aA	1399552 (-)	fnr (b1334)	-26	96.3792	c	-3	0	0	0	0	1	0	0	0	0	0	0.30303	0
						a	-2	3	1	5	3	1	0	1.04895	0.352113	1.02459	0.75	0.30303	0
						a	-1	3	0	1	3	2	0	1.04895	0	0.204918	0.75	0.606061	0
						A	+1	259	257	442	342	310	251	90.5594	90.493	90.5738	85.5	93.9394	98.8189
						t	+2	1	2	1	4	2	1	0.34965	0.704225	0.204918	1	0.606061	0.393701
						a	+3	19	23	38	48	14	2	6.64336	8.09859	7.78689	12	4.24242	0.787402
						t	+4	1	1	1	0	0	0	0.34965	0.352113	0.204918	0	0	0
ccgcgcctggttgggagtatttcccgctaaaattgtttaaAtat	aA	419514 (+)	brnQ (b0401)	-77	92.111	t	-3	0	0	0	0	0	0	0	0	0	0	0	0
						a	-2	20	17	20	35	13	0	8.62069	6.18182	8.77193	13.7255	5.30612	0
						a	-1	6	6	5	9	3	0	2.58621	2.18182	2.19298	3.52941	1.22449	0
						A	+1	184	237	190	200	214	124	79.3103	86.1818	83.3333	78.4314	87.3469	96.875
						t	+2	4	7	1	2	0	4	1.72414	2.54545	0.438596	0.784314	0	3.125
						a	+3	18	8	12	9	15	0	7.75862	2.90909	5.26316	3.52941	6.12245	0
						t	+4	0	0	0	0	0	0	0	0	0	0	0	0
ccgccaccccgtacctctgataatggtctaaaatcattgaAgcc	aA	2035631 (+)	hchA (b1967)	-204	91.6355	t	-3	0	0	0	0	0	0	0	0	0	0	0	0
						g	-2	0	0	0	0	0	0	0	0	0	0	0	0
						a	-1	34	12	5	1	64	29	0.657386	0.449607	0.451264	0.158479	0.723164	0.64906
						A	+1	4659	2595	950	585	7728	4287	90.0812	97.2274	85.7401	92.71	87.322	95.949
						g	+2	475	61	110	30	1039	140	9.18407	2.2855	9.9278	4.75436	11.7401	3.13339
						c	+3	3	1	17	6	15	11	0.0580046	0.0374672	1.5343	0.950872	0.169492	0.246195
						c	+4	1	0	26	9	4	1	0.0193349	0	2.34657	1.42631	0.0451977	0.0223814
ggcgaaggtgtgcctgcaagccgccgtctatggttaaacaAgga	aA	1511596 (+)	ydcS (b1440)	-58	89.6826	a	-3	0	0	0	0	0	0	0	0	0	0	0	0
						c	-2	0	1	0	0	0	0	0	0.166667	0	0	0	0
						a	-1	77	56	27	42	50	13	9.51792	9.33333	7.47922	6.6879	8.21018	9.02778
						A	+1	725	529	332	579	551	128	89.6168	88.1667	91.9668	92.1975	90.4762	88.8889
						g	+2	5	9	0	6	8	3	0.618047	1.5	0	0.955414	1.31363	2.08333
						g	+3	2	5	2	1	0	0	0.247219	0.833333	0.554017	0.159236	0	0
						a	+4	0	0	0	0	0	0	0	0	0	0	0	0
taatcattttcaatatcatttaattaactataatgaaccaActg	aA	4100759 (+)	sodA (b3908)	-51	86.8817	c	-3	10	4	0	8	0	0	0.0304146	0.0156801	0	0.0191539	0	0
						c	-2	21	6	6	3	1	0	0.0638706	0.0235202	0.0227471	0.0071827	0.012837	0
						a	-1	6881	5170	5822	9271	854	458	20.9283	20.2666	22.0723	22.1969	10.9628	8.28959
						A	+1	25418	19912	20170	31776	6657	4879	77.3077	78.0557	76.4681	76.0792	85.4557	88.3077
						c	+2	335	287	231	330	65	71	1.01889	1.12505	0.875763	0.790097	0.834403	1.28507
						t	+3	92	62	73	130	39	21	0.279814	0.243042	0.276756	0.311251	0.500642	0.38009
						g	+4	122	69	75	249	174	96	0.371058	0.270482	0.284339	0.596164	2.23363	1.73756
taaatacctattcttaggctgcacatgctaacatatccaaAtaa	aA	622234 (-)	fepD (b0590)	-45	85.0512	c	-3	0	0	0	0	0	0	0	0	0	0	0	0
						a	-2	2	0	1	0	1	0	1.16279	0	0.70922	0	0.446429	0
						a	-1	15	17	16	20	23	10	8.72093	12.782	11.3475	25.641	10.2679	7.29927
						A	+1	142	98	103	47	193	115	82.5581	73.6842	73.0496	60.2564	86.1607	83.9416
						t	+2	2	5	2	0	0	0	1.16279	3.7594	1.41844	0	0	0
						a	+3	11	13	19	11	7	12	6.39535	9.77444	13.4752	14.1026	3.125	8.75912
						a	+4	0	0	0	0	0	0	0	0	0	0	0	0
