# Supplementary material for: A Conserved Pattern of Primer-Dependent Transcription Initiation in Escherichia coli and Vibrio cholerae Revealed by 5′ RNA-seq
Source: PLoS Genet. 2015 Jul 1;11(7):e1005348. doi: 10.1371/journal.pgen.1005348 (PMC4488433; doi:10.1371/journal.pgen.1005348)
Supplement: S7 Table — Analysis of transcripts isolated during the late stationary phase of growth from E. coli cells harboring plasmid pPSV38 (wt) or pNrnB-VSVG (+Nrn). Shown for each start site region is: the promoter sequence extending from positions −40 to +4, the genome coordinate of position +1, the gene nearest to +1, the distance of +1 to the nearest gene (note that “–”indicates that +1 is upstream of the gene), and the percentage of transcripts sensitive to ectopic expression of the oligoribonuclease NrnB emanating from positions −1, −2 and −3 (% Nrn). The percentage of oligoRNase-sensitive transcripts was determined by calculating the difference between the percentage of reads at positions −1, −2 and −3 observed in wild-type cells from that observed in cells in which NrnB was ectopically expressed. Read counts derived from each position in the analysis of all 5' ends (5′ all), 5' triphosphate ends (5′ ppp), 5' hydroxyl ends (5′ OH), and 5' monophosphate ends (5′ p) are shown. (XLSX) [file pgen.1005348.s008.xlsx]

## Sheet: Sheet1
Table S7. Analysis of primer-dependent initiation in E. coli by 5′ RNA-seq: start site regions with >25% oligoRNase-sensitive transcripts during late stationary phase. Analysis of transcripts isolated during the late stationary phase of growth from E. coli cells harboring plasmid pPSV38 (wt) or pNrnB-VSVG (+Nrn). Shown for each start site region is: the promoter sequence extending from positions …
							Read count										% of total
							5' all				5' ppp		5' OH		5' p		5' all				5' ppp		5' OH		5' p
							wt		+Nrn		wt		wt		wt		wt		+Nrn		wt		wt		wt
Promoter Sequence (-40 to +4)	Genome coordinate	Gene	Dist. to gene	% Nrn			#1	#2	#1	#2	#1	#2	#1	#2	#1	#2	#1	#2	#1	#2	#1	#2	#1	#2	#1	#2
atatcttgtatgtgatccagatcacatctatcatttagttAtcg	1169019 (+)	bhsA (b1112)	-54	85.1992	g	-3	0	0	0	0	0	0	0	0	0	0	0	0	0	0	0	0	0	0	0	0
					t	-2	0	1	2	1	0	1	0	0	3	1	0	0.175131	0.416667	0.0862813	0	0.111111	0	0	1.57895	0.27248
					t	-1	591	495	7	12	9	54	88	185	1	1	86.53	86.69	1.45833	1.03538	2.0979	6	91.6667	92.5	0.526316	0.27248
					A	+1	73	61	461	1115	406	818	6	12	154	314	10.6881	10.683	96.0417	96.2036	94.6387	90.8889	6.25	6	81.0526	85.5586
					t	+2	5	3	9	21	12	21	1	0	6	5	0.732064	0.525394	1.875	1.81191	2.7972	2.33333	1.04167	0	3.15789	1.3624
					c	+3	2	2	0	4	1	4	0	2	0	1	0.292826	0.350263	0	0.345125	0.2331	0.444444	0	1	0	0.27248
					g	+4	12	9	1	6	1	2	1	1	26	45	1.75695	1.57618	0.208333	0.517688	0.2331	0.222222	1.04167	0.5	13.6842	12.2616
ggcagttgataatcaatggcctggcccccacattcatatcCtta	1384070 (+)	ycjX (b1321)	-47	74.2933	a	-3	0	0	0	1	0	0	0	0	0	0	0	0	0	1.33333	0	0	0	0	0	0
					t	-2	1	0	0	0	0	0	0	0	0	0	0.909091	0	0	0	0	0	0	0	0	0
					c	-1	84	41	2	0	1	1	12	38	0	0	76.3636	75.9259	3.27869	0	2	1.96078	85.7143	86.3636	0	0
					C	+1	22	11	47	66	47	41	0	2	15	12	20	20.3704	77.0492	88	94	80.3922	0	4.54545	83.3333	92.3077
					t	+2	1	1	5	3	1	9	2	4	1	1	0.909091	1.85185	8.19672	4	2	17.6471	14.2857	9.09091	5.55556	7.69231
					t	+3	1	0	5	1	0	0	0	0	2	0	0.909091	0	8.19672	1.33333	0	0	0	0	11.1111	0
					a	+4	1	1	2	4	1	0	0	0	0	0	0.909091	1.85185	3.27869	5.33333	2	0	0	0	0	0
aattatggaacttattgcccatcgtgatgctccaatcattAtgg	1958747 (-)	cutC (b1874)	519	73.6324	a	-3	0	0	0	0	0	4	1	0	0	0	0	0	0	0	0	0.209314	0.304878	0	0	0
					t	-2	7	6	1	2	6	4	1	0	3	7	0.643382	0.429185	0.244499	0.632911	0.268456	0.209314	0.304878	0	3.19149	8.13953
					t	-1	809	1067	7	6	5	5	266	231	6	4	74.3566	76.3233	1.71149	1.89873	0.223714	0.261643	81.0976	85.5556	6.38298	4.65116
					A	+1	215	274	335	254	1855	1594	39	26	75	72	19.761	19.5994	81.9071	80.3797	82.9978	83.4118	11.8902	9.62963	79.7872	83.7209
					t	+2	16	11	10	6	54	38	4	3	2	0	1.47059	0.786838	2.44499	1.89873	2.41611	1.98849	1.21951	1.11111	2.12766	0
					g	+3	38	27	54	46	302	256	12	4	8	3	3.49265	1.93133	13.2029	14.557	13.5123	13.3961	3.65854	1.48148	8.51064	3.48837
					g	+4	3	13	2	2	13	10	5	6	0	0	0.275735	0.9299	0.488998	0.632911	0.581655	0.523286	1.52439	2.22222	0	0
atgcgatgaaaacctgcaaagagtggcttatagttaagctAaca	480795 (-)	tomB (b0461)	-87	60.9448	g	-3	0	1	0	0	0	0	0	0	0	0	0	0.346021	0	0	0	0	0	0	0	0
					c	-2	0	0	0	0	0	0	0	0	0	0	0	0	0	0	0	0	0	0	0	0
					t	-1	292	169	4	3	0	3	80	92	0	0	66.2132	58.4775	1.8018	1.34529	0	1.06762	89.8876	86.7925	0	0
					A	+1	132	110	205	208	301	270	9	12	202	182	29.932	38.0623	92.3423	93.2735	97.411	96.0854	10.1124	11.3208	91.4027	87.5
					a	+2	0	3	4	7	6	6	0	0	6	10	0	1.03806	1.8018	3.13901	1.94175	2.13523	0	0	2.71493	4.80769
					c	+3	2	1	0	1	2	0	0	1	0	2	0.453515	0.346021	0	0.44843	0.647249	0	0	0.943396	0	0.961538
					a	+4	15	5	9	4	0	2	0	1	13	14	3.40136	1.7301	4.05405	1.79372	0	0.711744	0	0.943396	5.88235	6.73077
ccagattgacttatcctcactaaaggataaaacttataatAtcc	1592480 (-)	hipB (b1508)	-38	58.6881	a	-3	0	0	0	0	0	0	0	0	0	0	0	0	0	0	0	0	0	0	0	0
					a	-2	0	1	0	0	0	0	0	0	1	0	0	1.13636	0	0	0	0	0	0	1.49254	0
					t	-1	64	49	0	1	0	2	37	28	0	0	61.5385	55.6818	0	0.980392	0	3.33333	86.0465	90.3226	0	0
					A	+1	40	37	52	97	54	54	6	3	65	51	38.4615	42.0455	92.8571	95.098	96.4286	90	13.9535	9.67742	97.0149	100
					t	+2	0	1	4	4	2	3	0	0	1	0	0	1.13636	7.14286	3.92157	3.57143	5	0	0	1.49254	0
					c	+3	0	0	0	0	0	1	0	0	0	0	0	0	0	0	0	1.66667	0	0	0	0
					c	+4	0	0	0	0	0	0	0	0	0	0	0	0	0	0	0	0	0	0	0	0
aggctttacactttatgcttccggctcgtatgttgtgtggAatt	366343 (-)	lacZ (b0344)	-38	52.6965	t	-3	35106	16110	160	149	519	869	17158	12958	9359	4438	26.6587	27.1972	0.307002	0.20689	0.690224	1.2444	57.2582	50.6508	15.2882	10.058
					g	-2	22000	11018	2173	4210	937	1025	9887	9046	2647	1031	16.7063	18.6008	4.16946	5.84568	1.24613	1.46779	32.9941	35.3594	4.32396	2.3366
					g	-1	22600	9070	1414	2162	1793	1915	2366	3024	2133	1182	17.1619	15.3122	2.71313	3.00199	2.38453	2.74226	7.89562	11.8203	3.48433	2.67881
					A	+1	49076	21703	45877	62249	69130	63348	400	420	44273	35100	37.2672	36.6394	88.0269	86.4341	91.9367	90.7136	1.33485	1.64172	72.3214	79.5485
					a	+2	2108	918	2053	2639	2254	2096	63	51	1867	1579	1.60077	1.54979	3.93921	3.66431	2.99762	3.00145	0.210238	0.199351	3.04981	3.57855
					t	+3	411	219	242	344	235	263	44	38	437	409	0.312104	0.36972	0.46434	0.477652	0.312529	0.376613	0.146833	0.148536	0.713854	0.926933
					t	+4	386	196	198	266	325	317	48	46	501	385	0.293119	0.330891	0.379914	0.369347	0.432221	0.45394	0.160182	0.179807	0.8184	0.872541
gaggctggtatatgttgcatttttagtttagagtttacttAatt	2797187 (+)	ygaV (b2667)	-24	50.0345	c	-3	0	0	0	0	0	0	0	0	0	0	0	0	0	0	0	0	0	0	0	0
					t	-2	0	0	0	1	0	0	0	0	0	0	0	0	0	0.8	0	0	0	0	0	0
					t	-1	81	40	1	0	0	0	1	1	0	0	59.1241	43.0108	1.26582	0	0	0	33.3333	50	0	0
					A	+1	48	43	75	118	150	147	2	0	64	59	35.0365	46.2366	94.9367	94.4	94.3396	95.4545	66.6667	0	85.3333	79.7297
					a	+2	2	2	2	5	7	4	0	0	1	3	1.45985	2.15054	2.53165	4	4.40252	2.5974	0	0	1.33333	4.05405
					t	+3	0	1	0	0	0	0	0	0	0	4	0	1.07527	0	0	0	0	0	0	0	5.40541
					t	+4	6	7	1	1	2	3	0	1	10	8	4.37956	7.52688	1.26582	0.8	1.25786	1.94805	0	50	13.3333	10.8108
gtcgatgcacagcctcatcattttgcagtatccttaagatAttc	819858 (+)	ybhL (b0786)	-26	48.2113	g	-3	0	0	0	0	0	0	0	0	0	0	0	0	0	0	0	0	0	0	0	0
					a	-2	2	1	2	2	0	2	0	1	0	0	1.6	0.943396	2.0202	1.0582	0	1.85185	0	2.85714	0	0
					t	-1	57	55	0	1	0	0	18	26	0	0	45.6	51.8868	0	0.529101	0	0	90	74.2857	0	0
					A	+1	66	49	92	183	80	104	2	7	108	126	52.8	46.2264	92.9293	96.8254	97.561	96.2963	10	20	98.1818	99.2126
					t	+2	0	1	5	2	2	2	0	1	2	0	0	0.943396	5.05051	1.0582	2.43902	1.85185	0	2.85714	1.81818	0
					t	+3	0	0	0	0	0	0	0	0	0	1	0	0	0	0	0	0	0	0	0	0.787402
					c	+4	0	0	0	1	0	0	0	0	0	0	0	0	0	0.529101	0	0	0	0	0	0
cccattcgccttttggcggggtaagcattacagtagagttAccg	2164246 (+)	baeR (b2079)	-30	46.1679	g	-3	2	0	0	0	0	0	0	0	0	0	0.896861	0	0	0	0	0	0	0	0	0
					t	-2	1	1	0	0	0	0	0	0	0	0	0.44843	0.826446	0	0	0	0	0	0	0	0
					t	-1	101	56	1	0	0	0	27	22	0	0	45.2915	46.281	1.40845	0	0	0	81.8182	84.6154	0	0
					A	+1	112	58	66	103	175	189	6	4	57	48	50.2242	47.9339	92.9577	93.6364	98.3146	94.0299	18.1818	15.3846	86.3636	97.9592
					c	+2	4	2	3	4	3	6	0	0	1	1	1.79372	1.65289	4.22535	3.63636	1.68539	2.98507	0	0	1.51515	2.04082
					c	+3	0	2	0	3	0	0	0	0	1	0	0	1.65289	0	2.72727	0	0	0	0	1.51515	0
					g	+4	3	2	1	0	0	6	0	0	7	0	1.34529	1.65289	1.40845	0	0	2.98507	0	0	10.6061	0
cccctttaaaaattcggtgaatacccttacttattggtatActg	1121029 (-)	bssS (b1060)	-74	45.9153	t	-3	17	13	2	8	1	0	6	6	2	1	4.56989	4.11392	0.167084	0.412371	0.0642674	0	4.13793	4.41176	0.649351	0.641026
					a	-2	8	12	35	55	47	58	2	4	8	10	2.15054	3.79747	2.92398	2.83505	3.02057	4.01384	1.37931	2.94118	2.5974	6.41026
					t	-1	180	148	72	110	55	57	97	101	65	28	48.3871	46.8354	6.01504	5.6701	3.5347	3.94464	66.8966	74.2647	21.1039	17.9487
					A	+1	164	138	1059	1711	1412	1292	36	24	231	115	44.086	43.6709	88.4712	88.1959	90.7455	89.4118	24.8276	17.6471	75	73.7179
					c	+2	1	4	23	45	34	34	3	1	1	0	0.268817	1.26582	1.92147	2.31959	2.18509	2.35294	2.06897	0.735294	0.324675	0
					t	+3	1	1	2	6	3	2	0	0	1	0	0.268817	0.316456	0.167084	0.309278	0.192802	0.138408	0	0	0.324675	0
					g	+4	1	0	4	5	4	2	1	0	0	2	0.268817	0	0.334169	0.257732	0.257069	0.138408	0.689655	0	0	1.28205
tgtaacttgaaatgtggaattttacccttatatcaaaggtAaag	1028743 (-)	hspQ (b0966)	-22	45.8572	g	-3	0	0	0	0	0	0	0	0	0	0	0	0	0	0	0	0	0	0	0	0
					g	-2	0	3	0	0	0	0	0	1	0	0	0	1.16732	0	0	0	0	0	2.85714	0	0
					t	-1	128	116	0	2	0	1	6	16	0	0	45.8781	45.1362	0	0.46729	0	0.699301	42.8571	45.7143	0	0
					A	+1	142	128	308	406	169	128	7	18	139	143	50.8961	49.8054	96.5517	94.8598	96.0227	89.5105	50	51.4286	93.2886	95.9732
					a	+2	8	4	5	14	3	6	1	0	6	3	2.86738	1.55642	1.5674	3.27103	1.70455	4.1958	7.14286	0	4.02685	2.01342
					a	+3	1	2	5	2	2	2	0	0	2	0	0.358423	0.77821	1.5674	0.46729	1.13636	1.3986	0	0	1.34228	0
					g	+4	0	4	1	4	2	6	0	0	2	3	0	1.55642	0.31348	0.934579	1.13636	4.1958	0	0	1.34228	2.01342
caatgtggacttttctgccgtgattatagacacttttgttAcgc	70221 (+)	araC (b0064)	-166	44.9264	g	-3	0	0	0	0	0	0	0	0	0	0	0	0	0	0	0	0	0	0	0	0
					t	-2	1	0	0	0	0	0	0	0	0	0	0.165017	0	0	0	0	0	0	0	0	0
					t	-1	258	100	3	0	2	1	156	133	0	0	42.5743	47.8469	0.733496	0	0.0849257	0.0576037	87.6404	81.0976	0	0
					A	+1	336	106	395	457	2284	1681	20	28	112	59	55.4455	50.7177	96.577	96.4135	96.9851	96.8318	11.236	17.0732	99.115	98.3333
					c	+2	8	1	10	12	56	50	2	3	0	1	1.32013	0.478469	2.44499	2.53165	2.37792	2.88018	1.1236	1.82927	0	1.66667
					g	+3	1	1	0	2	7	4	0	0	0	0	0.165017	0.478469	0	0.421941	0.29724	0.230415	0	0	0	0
					c	+4	2	1	1	3	6	0	0	0	1	0	0.330033	0.478469	0.244499	0.632911	0.254777	0	0	0	0.884956	0
tggtcattatctgcacagtaaacggtggtatactgtgcagGtct	1765146 (-)	ydiH (b1685)	-24	44.765	c	-3	0	0	0	1	0	0	0	0	0	0	0	0	0	0.278552	0	0	0	0	0	0
					a	-2	0	2	0	0	0	0	1	0	1	0	0	0.966184	0	0	0	0	0.847458	0	1.96078	0
					g	-1	217	111	40	34	3	4	108	116	5	1	59.6154	53.6232	14.9254	9.47075	0.35545	0.503145	91.5254	95.8678	9.80392	1.92308
					G	+1	138	85	220	308	810	764	8	4	39	49	37.9121	41.0628	82.0896	85.7939	95.9716	96.1006	6.77966	3.30579	76.4706	94.2308
					t	+2	4	6	6	7	29	23	1	1	4	1	1.0989	2.89855	2.23881	1.94986	3.43602	2.89308	0.847458	0.826446	7.84314	1.92308
					c	+3	4	1	1	5	2	3	0	0	2	0	1.0989	0.483092	0.373134	1.39276	0.236967	0.377358	0	0	3.92157	0
					t	+4	1	2	1	4	0	1	0	0	0	1	0.274725	0.966184	0.373134	1.11421	0	0.125786	0	0	0	1.92308
aagggggaactctctttcagtaatcaggtataatttgtttAatc	515825 (-)	qmcA (b0489)	-52	44.7301	t	-3	0	1	0	1	0	0	0	0	2	1	0	0.934579	0	1.17647	0	0	0	0	2.38095	1.38889
					t	-2	2	2	0	1	0	0	0	0	1	1	1.36054	1.86916	0	1.17647	0	0	0	0	1.19048	1.38889
					t	-1	65	48	1	0	0	1	2	6	0	0	44.2177	44.8598	1.42857	0	0	1.05263	100	85.7143	0	0
					A	+1	73	50	62	79	82	77	0	1	75	63	49.6599	46.729	88.5714	92.9412	94.2529	81.0526	0	14.2857	89.2857	87.5
					a	+2	5	5	3	3	5	17	0	0	4	5	3.40136	4.6729	4.28571	3.52941	5.74713	17.8947	0	0	4.7619	6.94444
					t	+3	1	1	3	0	0	0	0	0	0	1	0.680272	0.934579	4.28571	0	0	0	0	0	0	1.38889
					c	+4	1	0	1	1	0	0	0	0	2	1	0.680272	0	1.42857	1.17647	0	0	0	0	2.38095	1.38889
tatcgtcggcgtaccagacggtgtgtggtatacttacgggGttt	4394092 (-)	queG (b4166)	-25	44.3686	g	-3	0	0	0	0	0	0	0	0	0	0	0	0	0	0	0	0	0	0	0	0
					g	-2	0	0	0	0	0	1	0	0	0	0	0	0	0	0	0	0.282486	0	0	0	0
					g	-1	112	56	29	26	7	10	42	52	1	1	80	81.1594	35.8025	36.6197	3.04348	2.82486	87.5	86.6667	7.14286	11.1111
					G	+1	22	12	48	40	215	337	5	6	10	5	15.7143	17.3913	59.2593	56.338	93.4783	95.1977	10.4167	10	71.4286	55.5556
					t	+2	3	1	3	3	8	5	1	1	1	0	2.14286	1.44928	3.7037	4.22535	3.47826	1.41243	2.08333	1.66667	7.14286	0
					t	+3	2	0	0	2	0	0	0	0	2	1	1.42857	0	0	2.8169	0	0	0	0	14.2857	11.1111
					t	+4	1	0	1	0	0	1	0	1	0	2	0.714286	0	1.23457	0	0	0.282486	0	1.66667	0	22.2222
tagagttgataagcgttgattctgcccttatttacaaaggGatg	4399398 (+)	miaA (b4171)	146	41.3782	a	-3	0	0	0	0	0	0	0	0	0	0	0	0	0	0	0	0	0	0	0	0
					g	-2	5	4	1	0	0	0	2	1	2	3	0.406174	0.658979	0.171527	0	0	0	1.1236	0.729927	0.787402	2.02703
					g	-1	624	305	50	99	6	7	149	104	8	6	50.6905	50.2471	8.57633	10.4984	0.556586	0.937082	83.7079	75.9124	3.14961	4.05405
					G	+1	522	263	488	767	983	701	18	22	226	125	42.4045	43.3278	83.705	81.3362	91.1874	93.842	10.1124	16.0584	88.9764	84.4595
					a	+2	68	31	41	67	74	33	9	7	13	10	5.52396	5.10708	7.03259	7.10498	6.86456	4.41767	5.05618	5.10949	5.11811	6.75676
					t	+3	5	1	2	4	6	3	0	1	0	1	0.406174	0.164745	0.343053	0.424178	0.556586	0.401606	0	0.729927	0	0.675676
					g	+4	7	3	1	6	9	3	0	2	5	3	0.568643	0.494234	0.171527	0.636267	0.834879	0.401606	0	1.45985	1.9685	2.02703
aactattgcattagctaacaataaaaatgaaaatgatttcCacg	4223653 (-)	iclR (b4018)	-25	40.297	t	-3	0	0	0	0	0	0	0	0	0	1	0	0	0	0	0	0	0	0	0	0.892857
					t	-2	0	0	0	0	0	0	0	0	1	1	0	0	0	0	0	0	0	0	0.724638	0.892857
					c	-1	123	87	6	5	0	4	81	55	2	1	40.3279	45.7895	3.26087	2.26244	0	1.62602	95.2941	96.4912	1.44928	0.892857
					C	+1	77	52	81	97	153	133	2	0	86	65	25.2459	27.3684	44.0217	43.8914	47.0769	54.065	2.35294	0	62.3188	58.0357
					a	+2	100	46	94	111	165	106	1	2	34	40	32.7869	24.2105	51.087	50.2262	50.7692	43.0894	1.17647	3.50877	24.6377	35.7143
					c	+3	1	3	2	8	4	1	1	0	1	1	0.327869	1.57895	1.08696	3.61991	1.23077	0.406504	1.17647	0	0.724638	0.892857
					g	+4	4	2	1	0	3	2	0	0	14	3	1.31148	1.05263	0.543478	0	0.923077	0.813008	0	0	10.1449	2.67857
tatttgccgccgctgtcagcgaacatgctatcttggttcgGtca	1611884 (-)	yneF (b1522)	-30	39.6365	t	-3	0	0	0	0	0	0	0	0	0	0	0	0	0	0	0	0	0	0	0	0
					c	-2	1	1	0	0	0	0	0	1	0	0	0.793651	1.2987	0	0	0	0	0	3.33333	0	0
					g	-1	68	40	7	15	4	7	51	28	1	1	53.9683	51.9481	12.069	16.6667	0.511509	0.896287	94.4444	93.3333	25	16.6667
					G	+1	56	35	50	73	755	751	3	1	2	5	44.4444	45.4545	86.2069	81.1111	96.5473	96.1588	5.55556	3.33333	50	83.3333
					t	+2	1	1	1	2	22	22	0	0	1	0	0.793651	1.2987	1.72414	2.22222	2.8133	2.8169	0	0	25	0
					c	+3	0	0	0	0	0	1	0	0	0	0	0	0	0	0	0	0.128041	0	0	0	0
					a	+4	0	0	0	0	1	0	0	0	0	0	0	0	0	0	0.127877	0	0	0	0	0
agagcagacaacggtgaaatgtcatggtattgttacgtttAggt	1397329 (+)	ynaJ (b1332)	-36	39.592	t	-3	2	1	1	0	0	0	3	0	1	1	0.434783	0.414938	0.393701	0	0	0	2.75229	0	0.636943	1.05263
					t	-2	75	49	6	4	0	3	37	61	1	0	16.3043	20.332	2.3622	1.5625	0	0.895522	33.945	37.6543	0.636943	0
					t	-1	263	131	91	76	70	131	51	72	79	51	57.1739	54.3568	35.8268	29.6875	32.4074	39.1045	46.789	44.4444	50.3185	53.6842
					A	+1	94	46	147	166	139	187	2	9	69	40	20.4348	19.0871	57.874	64.8438	64.3519	55.8209	1.83486	5.55556	43.949	42.1053
					g	+2	5	1	5	5	7	12	1	0	7	0	1.08696	0.414938	1.9685	1.95312	3.24074	3.58209	0.917431	0	4.4586	0
					g	+3	14	7	4	4	0	1	12	15	0	2	3.04348	2.90456	1.5748	1.5625	0	0.298507	11.0092	9.25926	0	2.10526
					t	+4	7	6	0	1	0	1	3	5	0	1	1.52174	2.48963	0	0.390625	0	0.298507	2.75229	3.08642	0	1.05263
gtataaagacggattgttgatgatgtgttaaaattgatgtAaac	2278276 (-)	yejG (b2181)	-39	39.2652	t	-3	1	0	0	1	0	0	0	0	0	0	0.769231	0	0	1.19048	0	0	0	0	0	0
					g	-2	3	2	0	1	2	1	0	0	0	0	2.30769	2.0202	0	1.19048	1.88679	0.961538	0	0	0	0
					t	-1	55	36	1	1	1	0	3	2	0	0	42.3077	36.3636	1.66667	1.19048	0.943396	0	60	40	0	0
					A	+1	63	57	52	67	100	97	2	3	40	54	48.4615	57.5758	86.6667	79.7619	94.3396	93.2692	40	60	85.1064	93.1034
					a	+2	3	1	4	4	1	5	0	0	1	1	2.30769	1.0101	6.66667	4.7619	0.943396	4.80769	0	0	2.12766	1.72414
					a	+3	3	0	3	6	1	1	0	0	3	2	2.30769	0	5	7.14286	0.943396	0.961538	0	0	6.38298	3.44828
					c	+4	2	3	0	4	1	0	0	0	3	1	1.53846	3.0303	0	4.7619	0.943396	0	0	0	6.38298	1.72414
ttcccgtaaaagaaggcgaaaaacacgttacaatagccggGtac	3041099 (-)	sdhE (b2897)	-29	38.7971	c	-3	0	0	0	0	0	0	0	1	3	0	0	0	0	0	0	0	0	2.77778	11.5385	0
					g	-2	6	1	0	3	0	1	0	2	0	5	4.87805	0.961538	0	1.54639	0	0.0831255	0	5.55556	0	25
					g	-1	54	49	8	20	3	6	45	30	1	0	43.9024	47.1154	7.40741	10.3093	0.320171	0.498753	95.7447	83.3333	3.84615	0
					G	+1	56	46	93	162	901	1141	2	2	19	15	45.5285	44.2308	86.1111	83.5052	96.158	94.8462	4.25532	5.55556	73.0769	75
					t	+2	2	5	1	7	19	35	0	1	0	0	1.62602	4.80769	0.925926	3.60825	2.02775	2.90939	0	2.77778	0	0
					a	+3	5	3	6	1	9	20	0	0	1	0	4.06504	2.88462	5.55556	0.515464	0.960512	1.66251	0	0	3.84615	0
					c	+4	0	0	0	1	5	0	0	0	2	0	0	0	0	0.515464	0.533618	0	0	0	7.69231	0
ggctgtttctataacatatgatttatggcatattattttcAtga	2038823 (-)	yedW (b1969)	0	38.453	t	-3	0	1	0	0	0	0	0	0	0	0	0	1.44928	0	0	0	0	0	0	0	0
					t	-2	1	1	0	0	0	1	1	0	1	0	1.53846	1.44928	0	0	0	0.714286	3.7037	0	0.854701	0
					c	-1	25	31	8	4	0	1	13	10	0	0	38.4615	44.9275	7.84314	3.07692	0	0.714286	48.1481	50	0	0
					A	+1	16	14	45	53	105	115	6	3	44	45	24.6154	20.2899	44.1176	40.7692	84.6774	82.1429	22.2222	15	37.6068	30.8219
					t	+2	0	2	1	2	0	2	1	1	1	2	0	2.89855	0.980392	1.53846	0	1.42857	3.7037	5	0.854701	1.36986
					g	+3	22	16	47	68	19	21	6	4	61	78	33.8462	23.1884	46.0784	52.3077	15.3226	15	22.2222	20	52.1368	53.4247
					a	+4	1	4	1	3	0	0	0	2	10	21	1.53846	5.7971	0.980392	2.30769	0	0	0	10	8.54701	14.3836
aaaaagtgaatgatgtagccgtcaagttgtcataattggtAacg	71271 (+)	yabI (b0065)	-80	37.9341	g	-3	9	10	0	0	2	0	6	3	5	20	4.63918	5.07614	0	0	0.869565	0	15	11.5385	4.46429	19.6078
					g	-2	2	2	0	1	0	0	0	1	0	1	1.03093	1.01523	0	0.694444	0	0	0	3.84615	0	0.980392
					t	-1	67	64	1	2	1	1	20	15	0	0	34.5361	32.4873	0.833333	1.38889	0.434783	0.478469	50	57.6923	0	0
					A	+1	110	112	110	131	197	182	13	7	101	72	56.701	56.8528	91.6667	90.9722	85.6522	87.0813	32.5	26.9231	90.1786	70.5882
					a	+2	4	1	4	3	9	4	1	0	1	6	2.06186	0.507614	3.33333	2.08333	3.91304	1.91388	2.5	0	0.892857	5.88235
					c	+3	1	2	0	1	1	1	0	0	0	0	0.515464	1.01523	0	0.694444	0.434783	0.478469	0	0	0	0
					g	+4	1	6	5	6	20	21	0	0	5	3	0.515464	3.04569	4.16667	4.16667	8.69565	10.0478	0	0	4.46429	2.94118
tgctgttgcgtcgcaaccgacaattacgtattctgagtctTcgg	2868117 (-)	rpoS (b2741)	-566	37.2212	t	-3	0	1	0	1	0	0	0	1	2	0	0	0.21322	0	0.196078	0	0	0	0.377358	0.888889	0
					c	-2	18	10	8	5	8	3	2	2	25	18	2.59366	2.1322	1.67715	0.980392	0.273131	0.0944882	0.673401	0.754717	11.1111	11.5385
					t	-1	251	186	10	7	16	15	219	194	8	13	36.1671	39.6588	2.09644	1.37255	0.546262	0.472441	73.7374	73.2075	3.55556	8.33333
					T	+1	378	238	396	415	2628	2866	72	59	184	112	54.4669	50.7463	83.0189	81.3725	89.7235	90.2677	24.2424	22.2642	81.7778	71.7949
					c	+2	22	9	29	25	113	135	2	4	6	9	3.17003	1.91898	6.07966	4.90196	3.85797	4.25197	0.673401	1.50943	2.66667	5.76923
					g	+3	19	17	28	47	153	144	0	2	0	3	2.73775	3.62473	5.87002	9.21569	5.22363	4.53543	0	0.754717	0	1.92308
					g	+4	6	8	6	10	11	12	2	3	0	1	0.864553	1.70576	1.25786	1.96078	0.375555	0.377953	0.673401	1.13208	0	0.641026
ctggcttgcaaatgataaaaattatcatatgatattggttAtca	4605777 (+)	yjjZ (b4567)	-27	35.7886	g	-3	1	2	0	2	0	1	0	0	0	1	0.0280426	0.139373	0	0.0728863	0	0.0268889	0	0	0	0.0633714
					t	-2	11	6	1	1	0	0	8	5	0	1	0.308469	0.418118	0.0666223	0.0364431	0	0	0.941176	0.833333	0	0.0633714
					t	-1	1725	663	170	340	253	230	722	514	333	247	48.3735	46.2021	11.3258	12.3907	7.79421	6.18446	84.9412	85.6667	17.4711	15.6527
					A	+1	1752	731	1277	2301	2882	3372	110	73	1479	1228	49.1307	50.9408	85.0766	83.8557	88.7862	90.6695	12.9412	12.1667	77.5971	77.82
					t	+2	44	18	38	75	87	91	8	5	34	44	1.23388	1.25436	2.53165	2.73324	2.68022	2.44689	0.941176	0.833333	1.78384	2.78834
					c	+3	13	4	5	15	16	19	0	1	7	10	0.364554	0.278746	0.333111	0.546647	0.492914	0.51089	0	0.166667	0.367261	0.633714
					a	+4	20	11	10	10	8	6	2	2	53	47	0.560852	0.766551	0.666223	0.364431	0.246457	0.161334	0.235294	0.333333	2.78069	2.97845
aaatttgtaacttttgctgttgtacctgtacaatgtcccgGtgt	710828 (-)	uof (b4637)	-103	34.6365	c	-3	0	0	0	0	0	0	0	0	0	0	0	0	0	0	0	0	0	0	0	0
					c	-2	0	0	0	0	0	0	0	0	0	1	0	0	0	0	0	0	0	0	0	2.94118
					g	-1	81	58	13	28	3	5	45	37	2	2	48.503	42.3358	9.70149	11.8644	0.278552	0.553097	66.1765	63.7931	4.25532	5.88235
					G	+1	61	53	101	172	918	788	10	7	36	22	36.5269	38.6861	75.3731	72.8814	85.2368	87.1681	14.7059	12.069	76.5957	64.7059
					t	+2	9	8	4	11	32	15	6	5	1	1	5.38922	5.83942	2.98507	4.66102	2.97122	1.65929	8.82353	8.62069	2.12766	2.94118
					g	+3	6	5	14	20	122	90	1	0	8	6	3.59281	3.64964	10.4478	8.47458	11.3278	9.95575	1.47059	0	17.0213	17.6471
					t	+4	10	13	2	5	2	6	6	9	0	2	5.98802	9.48905	1.49254	2.11864	0.185701	0.663717	8.82353	15.5172	0	5.88235
cacacctatacactaaggctataaatgatatagtggttatAgtt	1333761 (+)	cysB (b1275)	-94	34.2438	t	-3	0	0	0	1	0	0	0	0	0	1	0	0	0	0.507614	0	0	0	0	0	0.819672
					a	-2	2	1	0	1	0	0	0	0	0	0	1.00503	0.675676	0	0.507614	0	0	0	0	0	0
					t	-1	59	58	0	2	1	1	7	8	0	1	29.6482	39.1892	0	1.01523	0.211416	0.261097	43.75	42.1053	0	0.819672
					A	+1	120	73	154	179	421	332	8	10	109	104	60.3015	49.3243	88.5057	90.8629	89.0063	86.6841	50	52.6316	85.8268	85.2459
					g	+2	5	4	6	6	46	44	1	0	4	5	2.51256	2.7027	3.44828	3.04569	9.72516	11.4883	6.25	0	3.14961	4.09836
					t	+3	7	7	13	4	4	2	0	1	6	2	3.51759	4.72973	7.47126	2.03046	0.845666	0.522193	0	5.26316	4.72441	1.63934
					t	+4	6	5	1	4	1	4	0	0	8	9	3.01508	3.37838	0.574713	2.03046	0.211416	1.04439	0	0	6.29921	7.37705
gtgtttgtcattgcttactttttggcgttatatgatggatAatg	2819198 (-)	csrA (b2696)	-52	34.2004	g	-3	39	48	4	8	1	0	9	18	0	0	19.403	36.6412	4.70588	10.2564	0.278552	0	31.0345	46.1538	0	0
					a	-2	48	31	11	10	0	0	6	11	10	3	23.8806	23.6641	12.9412	12.8205	0	0	20.6897	28.2051	22.7273	12.5
					t	-1	13	2	1	1	1	0	6	6	3	0	6.46766	1.52672	1.17647	1.28205	0.278552	0	20.6897	15.3846	6.81818	0
					A	+1	81	43	57	55	313	243	4	2	26	18	40.2985	32.8244	67.0588	70.5128	87.1866	85.5634	13.7931	5.12821	59.0909	75
					a	+2	10	1	3	2	10	15	3	2	0	1	4.97512	0.763359	3.52941	2.5641	2.78552	5.28169	10.3448	5.12821	0	4.16667
					t	+3	7	4	4	0	5	6	0	0	4	2	3.48259	3.05344	4.70588	0	1.39276	2.11268	0	0	9.09091	8.33333
					g	+4	3	2	5	2	29	20	1	0	1	0	1.49254	1.52672	5.88235	2.5641	8.07799	7.04225	3.44828	0	2.27273	0
gtgctgtaactctgaaaaagcgatggtagaatccatttttAagc	4404665 (+)	purA (b4177)	-22	34.1921	t	-3	23	13	12	10	10	9	2	1	8	9	5.36131	7.06522	5.33333	4.03226	2.98507	3.26087	5.71429	5	6.25	8.25688
					t	-2	20	9	7	15	5	6	1	1	12	2	4.662	4.8913	3.11111	6.04839	1.49254	2.17391	2.85714	5	9.375	1.83486
					t	-1	167	65	11	11	17	14	15	13	9	14	38.9277	35.3261	4.88889	4.43548	5.07463	5.07246	42.8571	65	7.03125	12.844
					A	+1	200	87	179	201	293	224	15	3	85	82	46.62	47.2826	79.5556	81.0484	87.4627	81.1594	42.8571	15	66.4062	75.2294
					a	+2	3	4	11	4	8	18	0	0	2	0	0.699301	2.17391	4.88889	1.6129	2.38806	6.52174	0	0	1.5625	0
					g	+3	4	0	0	0	1	1	1	0	1	0	0.932401	0	0	0	0.298507	0.362319	2.85714	0	0.78125	0
					c	+4	12	6	5	7	1	4	1	2	11	2	2.7972	3.26087	2.22222	2.82258	0.298507	1.44928	2.85714	10	8.59375	1.83486
ttttgcgtgacgcctgcaaccgacttgcataagataaactAatt	532964 (+)	allR (b0506)	-47	33.093	a	-3	0	0	0	0	0	0	0	0	0	0	0	0	0	0	0	0	0	0	0	0
					c	-2	0	0	0	0	0	0	0	0	0	0	0	0	0	0	0	0	0	0	0	0
					t	-1	51	28	0	0	0	0	0	2	0	0	35.4167	30.7692	0	0	0	0	0	33.3333	0	0
					A	+1	64	46	136	186	37	53	1	2	80	61	44.4444	50.5495	67.6617	63.6986	62.7119	64.6341	33.3333	33.3333	65.5738	58.6538
					a	+2	27	14	63	100	21	21	1	1	40	37	18.75	15.3846	31.3433	34.2466	35.5932	25.6098	33.3333	16.6667	32.7869	35.5769
					t	+3	1	2	1	4	0	6	0	0	0	2	0.694444	2.1978	0.497512	1.36986	0	7.31707	0	0	0	1.92308
					t	+4	1	1	1	2	1	2	1	1	2	4	0.694444	1.0989	0.497512	0.684932	1.69492	2.43902	33.3333	16.6667	1.63934	3.84615
gcacttgtcaaaggcgtgcgttttgcgtaatattcgcgccCtat	3333516 (-)	rplU (b3186)	-65	32.8791	g	-3	0	0	0	0	3	0	0	0	1	0	0	0	0	0	5.17241	0	0	0	2.12766	0
					c	-2	1	0	0	0	0	0	0	0	0	0	0.826446	0	0	0	0	0	0	0	0	0
					c	-1	73	34	19	27	15	16	4	1	10	16	60.3306	48.5714	21.8391	22.1311	25.8621	25.8065	80	100	21.2766	28.5714
					C	+1	32	21	51	77	32	33	1	0	30	36	26.4463	30	58.6207	63.1148	55.1724	53.2258	20	0	63.8298	64.2857
					t	+2	13	14	11	10	8	12	0	0	3	3	10.7438	20	12.6437	8.19672	13.7931	19.3548	0	0	6.38298	5.35714
					a	+3	2	1	6	8	0	1	0	0	1	1	1.65289	1.42857	6.89655	6.55738	0	1.6129	0	0	2.12766	1.78571
					t	+4	0	0	0	0	0	0	0	0	2	0	0	0	0	0	0	0	0	0	4.25532	0
agcggcggcaaaacttgcatcgctgtgccagactggttatAagg	1228797 (+)	ycgN (b1181)	-18	32.1114	t	-3	0	0	0	0	0	0	0	0	0	0	0	0	0	0	0	0	0	0	0	0
					a	-2	5	3	1	1	0	0	0	1	0	0	0.703235	0.638298	0.487805	0.49505	0	0	0	2.38095	0	0
					t	-1	230	155	3	0	1	0	37	32	0	0	32.3488	32.9787	1.46341	0	0.0657462	0	75.5102	76.1905	0	0
					A	+1	441	293	186	191	1443	1024	11	4	248	180	62.0253	62.3404	90.7317	94.5545	94.8718	96.2406	22.449	9.52381	96.124	91.3706
					a	+2	25	13	13	9	65	34	0	1	6	10	3.51617	2.76596	6.34146	4.45545	4.2735	3.19549	0	2.38095	2.32558	5.07614
					g	+3	1	1	0	0	8	6	1	0	2	2	0.140647	0.212766	0	0	0.52597	0.56391	2.04082	0	0.775194	1.01523
					g	+4	9	5	2	1	4	0	0	4	2	5	1.26582	1.06383	0.97561	0.49505	0.262985	0	0	9.52381	0.775194	2.53807
tatattagacagaacaattcgattttcctaccctatgtatAagc	1669662 (+)	ynfM (b1596)	-37	31.9747	t	-3	0	0	0	0	0	0	0	0	0	1	0	0	0	0	0	0	0	0	0	0.401606
					a	-2	0	1	1	0	0	0	0	0	0	0	0	0.254453	0.342466	0	0	0	0	0	0	0
					t	-1	219	135	0	2	2	5	28	33	0	0	30.2905	34.3511	0	0.60423	0.0486145	0.152393	39.4366	66	0	0
					A	+1	490	249	285	319	4010	3188	41	15	355	243	67.7732	63.3588	97.6027	96.3746	97.472	97.1655	57.7465	30	96.9945	97.5904
					a	+2	13	8	5	7	92	65	1	0	10	3	1.79806	2.03562	1.71233	2.1148	2.23627	1.9811	1.40845	0	2.73224	1.20482
					g	+3	1	0	1	2	8	15	1	2	0	2	0.138313	0	0.342466	0.60423	0.194458	0.457178	1.40845	4	0	0.803213
					c	+4	0	0	0	1	2	8	0	0	1	0	0	0	0	0.302115	0.0486145	0.243828	0	0	0.273224	0
ccctaacgccgagccgccggtttgtcgtataatggattacGgca	1800428 (-)	infC (b1718)	210	31.1388	t	-3	81	47	2	0	1	0	30	22	0	0	37.8505	35.6061	2.10526	0	0.252525	0	62.5	57.8947	0	0
					a	-2	46	40	30	23	35	31	14	10	20	9	21.4953	30.303	31.5789	31.5068	8.83838	8.88252	29.1667	26.3158	48.7805	37.5
					c	-1	6	2	2	0	3	5	0	1	0	1	2.80374	1.51515	2.10526	0	0.757576	1.43266	0	2.63158	0	4.16667
					G	+1	69	36	49	44	315	267	4	2	15	12	32.243	27.2727	51.5789	60.274	79.5455	76.5043	8.33333	5.26316	36.5854	50
					g	+2	8	2	6	5	40	44	0	1	5	1	3.73832	1.51515	6.31579	6.84932	10.101	12.6074	0	2.63158	12.1951	4.16667
					c	+3	3	2	1	0	2	2	0	2	1	1	1.40187	1.51515	1.05263	0	0.505051	0.573066	0	5.26316	2.43902	4.16667
					a	+4	1	3	5	1	0	0	0	0	0	0	0.46729	2.27273	5.26316	1.36986	0	0	0	0	0	0
attatagctaacagttaataaattgtagtatgatttggtgGcta	1298439 (+)	ychE (b1242)	-159	30.8838	g	-3	1	1	4	1	6	2	0	0	0	0	0.483092	0.724638	2.61438	0.763359	1.2685	0.505051	0	0	0	0
					t	-2	7	6	2	0	0	0	2	2	0	1	3.38164	4.34783	1.30719	0	0	0	3.0303	3.63636	0	4.16667
					g	-1	147	102	66	58	9	5	63	49	11	2	71.0145	73.913	43.1373	44.2748	1.90275	1.26263	95.4545	89.0909	20.3704	8.33333
					G	+1	52	29	78	68	450	382	1	3	39	19	25.1208	21.0145	50.9804	51.9084	95.1374	96.4646	1.51515	5.45455	72.2222	79.1667
					c	+2	0	0	2	2	8	6	0	0	1	1	0	0	1.30719	1.52672	1.69133	1.51515	0	0	1.85185	4.16667
					t	+3	0	0	0	0	0	1	0	1	0	0	0	0	0	0	0	0.252525	0	1.81818	0	0
					a	+4	0	0	1	2	0	0	0	0	3	1	0	0	0.653595	1.52672	0	0	0	0	5.55556	4.16667
tgggattgaaaacgggtcattctaccgccatctcccatatAtca	3327731 (-)	rlmE (b3179)	-67	30.6235	t	-3	0	0	0	0	0	0	0	0	0	0	0	0	0	0	0	0	0	0	0	0
					a	-2	0	0	1	0	0	0	0	0	0	1	0	0	0.411523	0	0	0	0	0	0	1.36986
					t	-1	27	23	0	0	1	0	6	12	1	0	27.8351	33.8235	0	0	0.440529	0	37.5	70.5882	0.793651	0
					A	+1	67	39	234	305	209	176	10	5	121	69	69.0722	57.3529	96.2963	94.4272	92.0705	97.2376	62.5	29.4118	96.0317	94.5205
					t	+2	2	5	4	14	15	3	0	0	3	3	2.06186	7.35294	1.64609	4.33437	6.60793	1.65746	0	0	2.38095	4.10959
					c	+3	1	0	1	0	1	2	0	0	0	0	1.03093	0	0.411523	0	0.440529	1.10497	0	0	0	0
					a	+4	0	1	3	4	1	0	0	0	1	0	0	1.47059	1.23457	1.23839	0.440529	0	0	0	0.793651	0
aaaggtggaggcaatgtcagtggtgtgtgacaataagagtAtcg	4478445 (+)	rraB (b4255)	-28	30.0129	a	-3	0	0	0	0	0	0	0	0	0	0	0	0	0	0	0	0	0	0	0	0
					g	-2	0	3	0	0	0	0	0	0	0	1	0	2.43902	0	0	0	0	0	0	0	0.813008
					t	-1	73	38	3	1	0	0	18	24	1	0	29.0837	30.8943	1.66667	0.724638	0	0	72	92.3077	0.854701	0
					A	+1	175	73	173	129	144	205	7	2	111	122	69.7211	59.3496	96.1111	93.4783	94.7368	94.0367	28	7.69231	94.8718	99.187
					t	+2	2	8	2	4	3	10	0	0	3	0	0.796813	6.50407	1.11111	2.89855	1.97368	4.58716	0	0	2.5641	0
					c	+3	0	0	0	0	0	1	0	0	0	0	0	0	0	0	0	0.458716	0	0	0	0
					g	+4	1	1	2	4	5	2	0	0	2	0	0.398406	0.813008	1.11111	2.89855	3.28947	0.917431	0	0	1.7094	0
gcgagtagagctaaactcgcaaaagtggtataacaaatatAgtc	3246624 (+)	exuR (b3094)	-28	29.3494	t	-3	1	1	0	0	2	1	0	0	1	1	0.813008	1.72414	0	0	1.53846	0.456621	0	0	1.04167	0.943396
					a	-2	3	0	1	0	0	0	0	0	2	2	2.43902	0	1.03093	0	0	0	0	0	2.08333	1.88679
					t	-1	30	18	0	1	1	2	11	16	0	1	24.3902	31.0345	0	0.671141	0.769231	0.913242	61.1111	57.1429	0	0.943396
					A	+1	77	33	86	132	116	186	5	11	89	97	62.6016	56.8966	88.6598	88.5906	89.2308	84.9315	27.7778	39.2857	92.7083	91.5094
					g	+2	5	2	7	4	11	28	1	0	1	0	4.06504	3.44828	7.21649	2.68456	8.46154	12.7854	5.55556	0	1.04167	0
					t	+3	2	2	1	5	0	2	1	1	0	1	1.62602	3.44828	1.03093	3.3557	0	0.913242	5.55556	3.57143	0	0.943396
					c	+4	5	2	2	7	0	0	0	0	3	4	4.06504	3.44828	2.06186	4.69799	0	0	0	0	3.125	3.77358
ccagacttgaaaatagtcgcgtaacccatacgatgtgggtAtcg	1912618 (-)	htpX (b1829)	-42	28.7343	g	-3	0	0	0	0	0	0	0	0	0	1	0	0	0	0	0	0	0	0	0	0.242131
					g	-2	3	0	0	0	0	0	0	0	0	0	0.182815	0	0	0	0	0	0	0	0	0
					t	-1	473	221	4	2	2	8	42	62	1	0	28.8239	29.0026	0.382409	0.158353	0.0556483	0.237954	33.871	41.6107	0.134228	0
					A	+1	1127	511	1018	1218	3490	3245	81	81	725	410	68.6776	67.0604	97.3231	96.4371	97.1063	96.5199	65.3226	54.3624	97.3154	99.2736
					t	+2	28	28	19	41	77	89	1	4	16	2	1.70628	3.67454	1.81644	3.24624	2.14246	2.64723	0.806452	2.68456	2.14765	0.484262
					c	+3	7	2	2	2	20	15	0	1	1	0	0.426569	0.262467	0.191205	0.158353	0.556483	0.446163	0	0.671141	0.134228	0
					g	+4	3	0	3	0	5	5	0	1	2	0	0.182815	0	0.286807	0	0.139121	0.148721	0	0.671141	0.268456	0
ttctttccgctaataaatgagggtgagccataatgaagtgGcgt	3931103 (+)	kup (b3747)	-213	28.0024	g	-3	0	0	0	0	0	0	0	0	1	0	0	0	0	0	0	0	0	0	3.0303	0
					t	-2	0	0	0	0	0	0	0	0	0	0	0	0	0	0	0	0	0	0	0	0
					g	-1	64	51	12	15	93	80	27	16	7	2	39.0244	44.7368	13.3333	14.4231	3.46111	4.01808	100	76.1905	21.2121	13.3333
					G	+1	99	63	76	87	2487	1844	0	4	23	12	60.3659	55.2632	84.4444	83.6538	92.5568	92.6168	0	19.0476	69.697	80
					c	+2	1	0	2	2	98	64	0	1	1	1	0.609756	0	2.22222	1.92308	3.64719	3.21447	0	4.7619	3.0303	6.66667
					g	+3	0	0	0	0	8	3	0	0	0	0	0	0	0	0	0.29773	0.150678	0	0	0	0
					t	+4	0	0	0	0	1	0	0	0	1	0	0	0	0	0	0.0372162	0	0	0	3.0303	0
tcgcttcaatttcgaccagccatcctctattctgatgggtAttt	3179717 (+)	ygiB (b3037)	-27	27.875	g	-3	4	0	0	0	0	0	5	1	2	4	2.68456	0	0	0	0	0	31.25	3.0303	0.668896	0.578035
					g	-2	1	2	0	2	0	1	0	1	0	1	0.671141	1.69492	0	0.843882	0	0.353357	0	3.0303	0	0.144509
					t	-1	50	27	1	10	7	8	6	22	16	20	33.557	22.8814	0.675676	4.21941	5.18519	2.82686	37.5	66.6667	5.35117	2.89017
					A	+1	87	81	137	215	121	256	4	9	246	610	58.3893	68.6441	92.5676	90.7173	89.6296	90.4594	25	27.2727	82.2742	88.1503
					t	+2	1	4	7	7	5	4	0	0	21	28	0.671141	3.38983	4.72973	2.95359	3.7037	1.41343	0	0	7.02341	4.04624
					t	+3	6	3	3	3	1	6	0	0	11	25	4.02685	2.54237	2.02703	1.26582	0.740741	2.12014	0	0	3.67893	3.61272
					t	+4	0	1	0	0	1	8	1	0	3	4	0	0.847458	0	0	0.740741	2.82686	6.25	0	1.00334	0.578035
gcatgttgaataatattttcaactgagttatcaagatgtgAtta	1237525 (+)	dadA (b1189)	-46	27.6865	g	-3	0	0	0	0	0	0	0	0	0	0	0	0	0	0	0	0	0	0	0	0
					t	-2	2	1	1	0	0	0	0	1	0	0	1.00503	0.925926	0.520833	0	0	0	0	5	0	0
					g	-1	85	41	25	33	54	73	10	9	3	3	42.7136	37.963	13.0208	13.6929	11.8943	16.2946	58.8235	45	2.5	2.7027
					A	+1	92	62	154	183	379	346	6	5	100	92	46.2312	57.4074	80.2083	75.9336	83.4802	77.2321	35.2941	25	83.3333	82.8829
					t	+2	4	0	2	6	10	9	0	2	1	3	2.01005	0	1.04167	2.48963	2.20264	2.00893	0	10	0.833333	2.7027
					t	+3	8	3	5	5	6	16	0	3	7	3	4.0201	2.77778	2.60417	2.07469	1.32159	3.57143	0	15	5.83333	2.7027
					a	+4	8	1	5	14	5	4	1	0	9	10	4.0201	0.925926	2.60417	5.80913	1.10132	0.892857	5.88235	0	7.5	9.00901
gcaccaacatttgaccagaatttttatctacacttaagttAatt	1290177 (+)	rssB (b1235)	-65	27.5265	g	-3	0	0	0	0	0	0	0	0	0	1	0	0	0	0	0	0	0	0	0	0.769231
					t	-2	3	2	0	1	0	0	1	0	1	1	0.867052	0.877193	0	1.23457	0	0	5.55556	0	0.884956	0.769231
					t	-1	112	59	0	3	1	2	14	20	1	2	32.3699	25.8772	0	3.7037	0.0417537	0.0851789	77.7778	76.9231	0.884956	1.53846
					A	+1	221	156	94	75	2331	2272	1	5	105	121	63.8728	68.4211	93.0693	92.5926	97.3278	96.7632	5.55556	19.2308	92.9204	93.0769
					a	+2	8	5	6	0	51	64	0	0	5	3	2.31214	2.19298	5.94059	0	2.12944	2.72572	0	0	4.42478	2.30769
					t	+3	1	6	0	0	8	5	0	0	0	2	0.289017	2.63158	0	0	0.334029	0.212947	0	0	0	1.53846
					t	+4	1	0	1	2	4	5	2	1	1	0	0.289017	0	0.990099	2.46914	0.167015	0.212947	11.1111	3.84615	0.884956	0
taacgctgaacccaatcgtctgcttgtggtcgaaggctatAtgg	3211908 (+)	dnaG (b3066)	801	27.3679	t	-3	26	17	0	0	0	2	1	5	0	0	29.8851	21.25	0	0	0	0.858369	5.26316	31.25	0	0
					a	-2	16	16	20	24	78	56	3	2	21	7	18.3908	20	40	40.678	25.0804	24.0343	15.7895	12.5	50	25
					t	-1	21	19	1	0	4	1	10	6	2	0	24.1379	23.75	2	0	1.28617	0.429185	52.6316	37.5	4.7619	0
					A	+1	24	25	27	32	219	168	4	2	18	20	27.5862	31.25	54	54.2373	70.418	72.103	21.0526	12.5	42.8571	71.4286
					t	+2	0	0	2	3	7	5	1	1	1	1	0	0	4	5.08475	2.2508	2.14592	5.26316	6.25	2.38095	3.57143
					g	+3	0	3	0	0	1	1	0	0	0	0	0	3.75	0	0	0.321543	0.429185	0	0	0	0
					g	+4	0	0	0	0	2	0	0	0	0	0	0	0	0	0	0.643087	0	0	0	0	0
cacccttgaaaaactgtcgatgtgggacgatatagcagatAaga	3212688 (+)	rpoD (b3067)	-359	27.265	g	-3	0	0	0	0	1	0	0	0	0	0	0	0	0	0	0.185185	0	0	0	0	0
					a	-2	1	0	0	1	0	1	0	0	0	0	0.224719	0	0	0.1221	0	0.161551	0	0	0	0
					t	-1	117	83	1	2	1	1	8	15	1	0	26.2921	28.5223	0.142857	0.2442	0.185185	0.161551	26.6667	36.5854	0.327869	0
					A	+1	305	186	657	770	510	592	20	19	282	255	68.5393	63.9175	93.8571	94.0171	94.4444	95.6381	66.6667	46.3415	92.459	95.1493
					a	+2	8	10	35	33	22	22	0	2	15	7	1.79775	3.43643	5	4.0293	4.07407	3.55412	0	4.87805	4.91803	2.61194
					g	+3	3	1	1	4	4	3	0	0	3	1	0.674157	0.343643	0.142857	0.4884	0.740741	0.484653	0	0	0.983607	0.373134
					a	+4	11	11	6	9	2	0	2	5	4	5	2.47191	3.78007	0.857143	1.0989	0.37037	0	6.66667	12.1951	1.31148	1.86567
gtgatgatccgatcgtgcggttatgctataacaccaccctAtat	554490 (-)	ppiB (b0525)	-53	26.7169	c	-3	3	4	0	0	0	0	1	0	0	2	1.4218	2.53165	0	0	0	0	14.2857	0	0	0.772201
					c	-2	9	7	10	10	4	4	0	0	18	17	4.2654	4.43038	4.69484	3.96825	2.48447	2.40964	0	0	7.34694	6.56371
					t	-1	63	50	13	15	19	25	3	11	15	19	29.8578	31.6456	6.10329	5.95238	11.8012	15.0602	42.8571	84.6154	6.12245	7.33591
					A	+1	123	89	174	209	121	131	3	1	202	209	58.2938	56.3291	81.6901	82.9365	75.1553	78.9157	42.8571	7.69231	82.449	80.695
					t	+2	7	4	6	8	6	4	0	1	1	6	3.31754	2.53165	2.8169	3.1746	3.72671	2.40964	0	7.69231	0.408163	2.3166
					a	+3	3	3	5	5	8	1	0	0	5	3	1.4218	1.89873	2.34742	1.98413	4.96894	0.60241	0	0	2.04082	1.1583
					t	+4	3	1	5	5	3	1	0	0	4	3	1.4218	0.632911	2.34742	1.98413	1.86335	0.60241	0	0	1.63265	1.1583
taaatgaagtagttcggggaaatcagttgtcgtaataattAgca	982932 (+)	ycbK (b0926)	-143	26.3344	a	-3	0	4	0	1	0	0	0	0	3	3	0	3.73832	0	1.19048	0	0	0	0	8.10811	17.6471
					t	-2	1	2	1	0	0	0	1	0	1	2	0.694444	1.86916	1.5625	0	0	0	5.26316	0	2.7027	11.7647
					t	-1	53	33	5	9	52	35	13	10	5	1	36.8056	30.8411	7.8125	10.7143	9.30233	10.2639	68.4211	71.4286	13.5135	5.88235
					A	+1	84	67	57	71	484	286	5	3	26	10	58.3333	62.6168	89.0625	84.5238	86.5832	83.871	26.3158	21.4286	70.2703	58.8235
					g	+2	5	1	0	2	18	17	0	0	2	1	3.47222	0.934579	0	2.38095	3.22004	4.98534	0	0	5.40541	5.88235
					c	+3	0	0	0	0	4	1	0	1	0	0	0	0	0	0	0.715564	0.293255	0	7.14286	0	0
					a	+4	1	0	1	1	1	2	0	0	0	0	0.694444	0	1.5625	1.19048	0.178891	0.58651	0	0	0	0
cagtaaggcaattgatgttaatggtgttaagctgttggttAgcg	2819686 (-)	csrA (b2696)	-540	25.9608	g	-3	0	0	0	1	2	0	0	0	0	0	0	0	0	1.16279	0.290698	0	0	0	0	0
					t	-2	10	3	0	0	1	0	1	4	0	1	7.63359	3.26087	0	0	0.145349	0	5.55556	19.0476	0	3.44828
					t	-1	72	44	18	30	195	174	13	16	15	15	54.9618	47.8261	25.7143	34.8837	28.343	29.2437	72.2222	76.1905	41.6667	51.7241
					A	+1	44	40	50	53	481	404	3	0	21	13	33.5878	43.4783	71.4286	61.6279	69.9128	67.8992	16.6667	0	58.3333	44.8276
					g	+2	3	2	0	1	7	16	0	0	0	0	2.29008	2.17391	0	1.16279	1.01744	2.68908	0	0	0	0
					c	+3	1	3	1	1	2	1	1	1	0	0	0.763359	3.26087	1.42857	1.16279	0.290698	0.168067	5.55556	4.7619	0	0
					g	+4	1	0	1	0	0	0	0	0	0	0	0.763359	0	1.42857	0	0	0	0	0	0	0
ggggttgacattacaacctctcctttagagcattatgtgtAagg	1809350 (-)	yniB (b1726)	-117	25.306	t	-3	1	0	1	0	0	0	0	0	0	0	0.746269	0	1.06383	0	0	0	0	0	0	0
					g	-2	22	17	14	10	2	2	2	2	2	0	16.4179	23.6111	14.8936	14.2857	1.52672	2.43902	33.3333	22.2222	2.5641	0
					t	-1	38	11	2	1	4	2	2	3	1	0	28.3582	15.2778	2.12766	1.42857	3.05344	2.43902	33.3333	33.3333	1.28205	0
					A	+1	66	37	74	55	117	78	2	4	68	39	49.2537	51.3889	78.7234	78.5714	89.313	95.122	33.3333	44.4444	87.1795	97.5
					a	+2	2	1	1	1	5	0	0	0	1	1	1.49254	1.38889	1.06383	1.42857	3.81679	0	0	0	1.28205	2.5
					g	+3	0	4	2	1	3	0	0	0	2	0	0	5.55556	2.12766	1.42857	2.29008	0	0	0	2.5641	0
					g	+4	5	2	0	2	0	0	0	0	4	0	3.73134	2.77778	0	2.85714	0	0	0	0	5.12821	0
gctgggttgaactgataatcattatcactaacatgctgttAtac	1764418 (-)	sufA (b1684)	-32	25.2295	g	-3	0	0	0	0	0	0	0	0	1	0	0	0	0	0	0	0	0	0	0.45045	0
					t	-2	0	3	1	2	0	0	0	1	2	1	0	2.14286	0.411523	0.462963	0	0	0	5.55556	0.900901	0.321543
					t	-1	55	33	2	0	1	1	9	10	0	2	26.4423	23.5714	0.823045	0	0.75188	0.609756	50	55.5556	0	0.643087
					A	+1	94	72	144	266	91	93	1	4	189	266	45.1923	51.4286	59.2593	61.5741	68.4211	56.7073	5.55556	22.2222	85.1351	85.5305
					t	+2	9	5	30	68	1	2	4	1	3	5	4.32692	3.57143	12.3457	15.7407	0.75188	1.21951	22.2222	5.55556	1.35135	1.60772
					a	+3	48	27	65	92	40	65	4	1	26	36	23.0769	19.2857	26.749	21.2963	30.0752	39.6341	22.2222	5.55556	11.7117	11.5756
					c	+4	2	0	1	4	0	3	0	1	1	1	0.961538	0	0.411523	0.925926	0	1.82927	0	5.55556	0.45045	0.321543
