# Supplementary material for: A Conserved Pattern of Primer-Dependent Transcription Initiation in Escherichia coli and Vibrio cholerae Revealed by 5′ RNA-seq
Source: PLoS Genet. 2015 Jul 1;11(7):e1005348. doi: 10.1371/journal.pgen.1005348 (PMC4488433; doi:10.1371/journal.pgen.1005348)
Supplement: S9 Table — Libraries VV362, VV363, VV366, VV367, VV370, VV371, VV372, and VV373 were generated using the prior iteration of the 5′ RNA-seq protocol (protocol 1) [5] while the other libraries listed were generated using the modified 5′ RNA-seq protocol (protocol 2) [16]. (XLSX) [file pgen.1005348.s010.xlsx]

## Sheet: Sheet1
Table S9. Alignment statistics. Libraries VV362, VV363, VV366, VV367, VV370, VV371, VV372, and VV373 were generated using the prior iteration of the 5′ RNA-seq protocol (protocol 1) (Vvedenskaya et al., 2012) while the other libraries listed were generated using the modified 5′ RNA-seq protocol (protocol 2) (Vvedenskaya et al., 2015).
						Number of reads
Sample serial #	Growth phase	oligoRNase	5' ends	Protocol	Platform	Total (millions)	Aligned (millions)	Unique (millions)	rRNA (millions)	tRNA (thousands)
E. coli Libraries
SD235	stationary	wt	all	2	Illumina	50.1	47.4	3.6	43.3	217
SD236	stationary	wt	all	2	Illumina	54.4	51.1	3.9	47.1	302.2
SD237	stationary	+ NrnB	all	2	Illumina	43.2	40.6	3.5	36.2	468
SD238	stationary	+ NrnB	all	2	Illumina	53.1	49.9	4.8	44.3	534.3
SD245	stationary	wt	ppp	2	Illumina	43.9	39.5	7.1	33	540.9
SD246	stationary	wt	ppp	2	Illumina	56.5	50	7.8	43	720.4
SD249	stationary	wt	OH	2	Illumina	27.1	25.6	2.2	23.7	225
SD250	stationary	wt	OH	2	Illumina	33.1	31.5	2.3	29.7	165.5
SD251	stationary	wt	p	2	Illumina	30.5	29.1	2.3	25.3	197.4
SD252	stationary	wt	p	2	Illumina	35	33.1	2.1	28.6	202.4
VV362	stationary	wt	all	1	SOLiD	54.3	14.8	1.7	12.4	356
VV363	stationary	wt	ppp	1	SOLiD	48.4	9.1	2.9	6.6	69.9
VV366	stationary	wt	all	1	SOLiD	46.4	12.8	1.6	9.9	352
VV367	stationary	wt	ppp	1	SOLiD	39.5	6.7	2.9	3.9	41.8
VV370	stationary	+ NrnB	all	1	SOLiD	40.6	12.3	1.8	10.1	339.3
VV371	stationary	+ NrnB	ppp	1	SOLiD	40.7	11.4	3.6	8.4	124.8
VV372	stationary	+ NrnB	all	1	SOLiD	42.1	15.8	1.4	14.1	127.1
VV373	stationary	+ NrnB	ppp	1	SOLiD	42.7	9.3	3.8	5.9	228.2
V. cholerae Libraries (set 1)
SD219	stationary	wt	all	2	Illumina	43.6444	40.001	20.1143	15.495	34.08
SD220	stationary	wt	all	2	Illumina	40.269	36.2952	15.9856	16.973	31.312
SD221	stationary	+ NrnB	all	2	Illumina	39.5105	36.0581	22.7036	9.64471	21.476
SD222	stationary	+ NrnB	all	2	Illumina	41.2276	37.6223	23.8656	10.1206	22.434
SD223	stationary	wt	ppp	2	Illumina	47.5286	43.8012	34.5369	8.06251	69.04
SD224	stationary	wt	ppp	2	Illumina	41.9289	38.4923	27.3716	9.06621	75.039
SD225	stationary	+ NrnB	ppp	2	Illumina	42.7294	39.2546	30.9837	5.672	39.602
SD226	stationary	+ NrnB	ppp	2	Illumina	44.0779	40.577	32.4334	5.70477	53.544
SD227	exponential	wt	all	2	Illumina	47.5706	42.2736	8.83108	22.2155	36.096
SD228	exponential	wt	all	2	Illumina	54.0481	48.4841	14.5284	25.8579	36.124
SD229	exponential	wt	ppp	2	Illumina	42.0493	37.9705	10.2111	27.4713	102.345
SD230	exponential	wt	ppp	2	Illumina	43.8728	39.4013	15.3415	23.13	141.899
V. cholerae Libraries (set 2)
SD253	stationary	wt	all	2	Illumina	24.0462	21.7914	11.1038	7.34631	78.636
SD254	stationary	wt	all	2	Illumina	23.0647	20.7115	12.9034	5.61601	78.769
SD255	stationary	wt	ppp	2	Illumina	27.4042	24.6404	16.1202	5.6143	322.655
SD256	stationary	wt	ppp	2	Illumina	30.6788	25.572	16.8819	5.31871	329.326
SD257	stationary	wt	ppp + OH	2	Illumina	20.1954	18.8967	12.0287	6.21866	34.879
SD258	stationary	wt	ppp + OH	2	Illumina	19.6233	18.228	11.6064	5.98628	39.494
SD259	stationary	wt	ppp + p	2	Illumina	23.952	22.1832	14.0535	5.94152	162.637
SD260	stationary	wt	ppp + p	2	Illumina	23.6699	22.0883	14.4987	4.90653	233.415
SD261	stationary	+ NrnB	all	2	Illumina	21.6249	19.7813	13.707	4.77159	39.286
SD262	stationary	+ NrnB	all	2	Illumina	24.5934	22.9508	14.1286	7.41326	31.31
